# Supplementary material for: A 10‐year prediagnostic follow‐up study shows that serum RNA signals are highly dynamic in lung carcinogenesis
Source: Mol Oncol. 2020 Jan 10;14(2):235–47. doi: 10.1002/1878-0261.12620 (PMC6998662; doi:10.1002/1878-0261.12620)
Supplement: Supplementary file 2 — Table S1. RNAs over time and stage. [file MOL2-14-235-s002.xlsx]

## Sheet: lc_table_s2
timetodiagnose	Type	ID	baseMean	log2FoldChange	lfcSE	stat	pvalue	padj	Registry stages	Clinical stages
[0,1.4]	miRNA	hsa-miR-27a-5p	166.72268193596724	1.2587545591091647	0.28100503932263227	4.47947325835656	7.482746354964047e-6	0.0015863422272523779	All	All
[0,1.4]	miRNA	hsa-miR-423-3p	2161.221025043253	0.5230313271466215	0.14198509618381824	3.683705833952383	2.2986750294032136e-4	0.024365955311674063	All	All
[0,1.4]	isomiR	AAAAGCAGGGTTGAGAGGGCGA	18.63823529800192	0.9484890836037767	0.1953763703300472	4.854676550708278	1.2058339816553128e-6	0.001607376697546532	All	All
[0,1.4]	isomiR	AAAGCTGGGTTGAGAGGGCGAAG	16.245998197703695	1.0349178764782374	0.23485099946903054	4.406699902568269	1.0495744345552697e-5	0.006995413606310873	All	All
[0,1.4]	isomiR	AAAAGCTGGGTTGAGAGGGCGAAA	679.721955630534	0.71272608666395465	0.18216533095935253	3.912523216741987	9.133675392619495e-5	0.022105444090211975	All	All
[0,1.4]	isomiR	AAAAGCTGGGTTGAGAGGGCGAAAA	99.6565034520564	0.8496517043720884	0.21317236881671373	3.9857496967752963	6.726739502558962e-5	0.022105444090211975	All	All
[0,1.4]	isomiR	AAAAGCTGGGTTGAGAGGGCGAAAT	451.2565457324981	0.7423577981674119	0.18725775603262482	3.9643634202156903	7.359206644176711e-5	0.022105444090211975	All	All
[0,1.4]	isomiR	TGAGGTAGTAGGTTGTAT	77.7135687382047	-1.242822522215719	0.31934310612746175	-3.8918094625147854	9.94993732492662e-5	0.022105444090211975	All	All
[0,1.4]	isomiR	AAAAGCTGGGTTGAGAGGGCGAAGC	15.433346593985425	0.7454840397717389	0.1969883506387625	3.7844067294050734	1.5407567506160825e-4	0.029340410693874826	All	All
[0,1.4]	isomiR	AAAAGCCGGGTTGAGAGGGCGAT	11.567749158405675	0.660495927624239	0.18589565443192843	3.5530466252297495	3.8079696556039507e-4	0.032487733389946316	All	All
[0,1.4]	isomiR	AAAAGCTGGGTTGAGAGGGCGATTT	103.33363730560227	0.828405570747539	0.2301433162416198	3.5995204391589786	3.1880457560032197e-4	0.032487733389946316	All	All
[0,1.4]	isomiR	AAAGCTGGGTTGAGAGGGCGAA	238.48040877535232	0.5782823875857696	0.16271427380995626	3.5539745471941826	3.794559355803305e-4	0.032487733389946316	All	All
[0,1.4]	isomiR	AAAGCTGGGTTGAGAGGGCGAT	181.46046831603925	0.5922489344834434	0.16355801346769006	3.621032818428299	2.934292862594921e-4	0.032487733389946316	All	All
[0,1.4]	isomiR	AACCGTTACCATTACTGAGT	669.7896822606521	-1.2603410502757513	0.3553466227917608	-3.546793382680698	3.8995028825141863e-4	0.032487733389946316	All	All
[0,1.4]	isomiR	AAGCTGCCAGTTGAAGAACT	987.3077882197537	-0.5824433622438618	0.1587551372162944	-3.668815840902947	2.4367652350001083e-4	0.032487733389946316	All	All
[0,1.4]	isomiR	AAGCTGGGTTGAGAGGGCGAAA	17.964486810045496	0.8102466579436263	0.22412697072083546	3.615123406780171	3.002045830909544e-4	0.032487733389946316	All	All
[0,1.4]	isomiR	TGAGAACTGAATTCCATG	23.136761277078417	-0.9606430343893698	0.2670215272981143	-3.5976239223471547	3.211375028138888e-4	0.032487733389946316	All	All
[0,1.4]	isomiR	TGCTGGGATTACAGGCGTGAGC	54.141857355779266	1.326345443940811	0.3572433031182634	3.7127230443889716	2.0504122444725583e-4	0.032487733389946316	All	All
[0,1.4]	isomiR	GAAAAGCTGGGTTGAGAGGGCGA	146.00272321763214	0.6765058471670738	0.19307890619352694	3.503779156947358	4.587055950505875e-4	0.03596791518837841	All	All
[0,1.4]	isomiR	AAAAGCTGGGTTGAGAGGGCGAAAC	53.39219422417145	0.6940313187820553	0.2025044065220098	3.4272405756593867	6.097486093149141e-4	0.040639744810839026	All	All
[0,1.4]	isomiR	AACCGTTACCATTACTGAGC	82.26487900911565	-1.2660692166322725	0.36891871555635447	-3.4318378635872513	5.995058574261103e-4	0.040639744810839026	All	All
[0,1.4]	isomiR	AAGCTGGGTTGAGAGGGCGAAT	69.49316015360027	0.6308720927099397	0.18401199209901287	3.4284292317779	6.070847875312305e-4	0.040639744810839026	All	All
[0,1.4]	isomiR	CCGTTACCATTACTGAGT	79.5005447660635	-1.1141559272564086	0.3280108237028971	-3.396704763211044	6.820250873127061e-4	0.043292354351801766	All	All
[0,1.4]	isomiR	AAAGCTGGGTTGAGAGGGCGAATT	17.849344850599763	0.7304692822615705	0.2196180733187761	3.3260891110782707	8.80737665393684e-4	0.048917637832074194	All	All
[0,1.4]	isomiR	AGCTCGGTCTGAGGCCCCTCAGA	89.52502791707646	0.5130283345616411	0.15386135723940736	3.3343546668665613	8.549756609646935e-4	0.048917637832074194	All	All
[0,1.4]	isomiR	AGGGGTGCTATCTGTGATTGA	88.99669373548303	-0.6294498666893595	0.18828091339741862	-3.343142198172433	8.283544088922319e-4	0.048917637832074194	All	All
[0,1.4]	piRNA	piR-hsa-23210	352.76632223848065	-0.7733038519282096	0.18325165672783933	-4.219901013373651	2.4440960927666383e-5	0.001960165066398844	All	All
[0,1.4]	piRNA	piR-hsa-32186	352.76632223848065	-0.7733038519282096	0.18325165672783933	-4.219901013373651	2.4440960927666383e-5	0.001960165066398844	All	All
[0,1.4]	piRNA	piR-hsa-32195	352.76632223848065	-0.7733038519282096	0.18325165672783933	-4.219901013373651	2.4440960927666383e-5	0.001960165066398844	All	All
[0,1.4]	piRNA	piR-hsa-32235	352.76632223848065	-0.7733038519282096	0.18325165672783933	-4.219901013373651	2.4440960927666383e-5	0.001960165066398844	All	All
[0,1.4]	piRNA	piR-hsa-32238	352.76632223848065	-0.7733038519282096	0.18325165672783933	-4.219901013373651	2.4440960927666383e-5	0.001960165066398844	All	All
[0,1.4]	piRNA	piR-hsa-32158	9961.674217110314	-0.6873308341458745	0.1973517865027485	-3.4827697601627845	4.962549625576771e-4	0.021390374559201886	All	All
[0,1.4]	piRNA	piR-hsa-32160	10052.412263986827	-0.698960762085659	0.19960489036956242	-3.5017216301241634	4.622623210005111e-4	0.021390374559201886	All	All
[0,1.4]	piRNA	piR-hsa-32161	9475.979775410919	-0.6901335448840906	0.20075689721205195	-3.4376579558067615	5.867683794294782e-4	0.021390374559201886	All	All
[0,1.4]	piRNA	piR-hsa-32167	9644.089087574423	-0.6869684566253684	0.19953422896029818	-3.4428602060153612	5.755967649780118e-4	0.021390374559201886	All	All
[0,1.4]	piRNA	piR-hsa-32179	9644.087069913729	-0.6869681172482447	0.19953421684002626	-3.442858714297667	5.755999398000064e-4	0.021390374559201886	All	All
[0,1.4]	piRNA	piR-hsa-32187	9593.881821430716	-0.6942397243944576	0.2002803050542077	-3.4663404582220663	5.275947449151602e-4	0.021390374559201886	All	All
[0,1.4]	piRNA	piR-hsa-27202	49.68158927399816	1.2590773003691464	0.3736566761747608	3.369610074303264	7.527461949258055e-4	0.021560801726089145	All	All
[0,1.4]	piRNA	piR-hsa-32159	9067.65458133782	-0.6770474547568952	0.20081047170207342	-3.3715744453873744	7.473983608343137e-4	0.021560801726089145	All	All
[0,1.4]	piRNA	piR-hsa-32162	9067.65458133782	-0.6770474547568952	0.20081047170207342	-3.3715744453873744	7.473983608343137e-4	0.021560801726089145	All	All
[0,1.4]	piRNA	piR-hsa-20280	978.4823798059778	1.1153347213004146	0.33662327865254293	3.3133024126107595	9.220122803608303e-4	0.024648461628312864	All	All
[0,1.4]	piRNA	piR-hsa-25715	264.83304099143027	1.2056776418375028	0.3890740079795472	3.0988388252881767	0.0019428067911704155	0.046004388926819566	All	All
[0,1.4]	piRNA	piR-hsa-7411	820.458334228166	1.1966646773131244	0.39030508634020883	3.0659725409523704	0.002169632391329085	0.046004388926819566	All	All
[0,1.4]	piRNA	piR-hsa-7412	820.463357852733	1.1966517829162198	0.3903051866895958	3.065938715971766	0.0021698778482776354	0.046004388926819566	All	All
[0,1.4]	piRNA	piR-hsa-7413	820.7207839644066	1.195991270981051	0.3902627087317328	3.0645799463334766	0.002179759076333097	0.046004388926819566	All	All
[0,1.4]	piRNA	piR-hsa-11360	3926.7826279250803	-1.0576161207209096	0.3489995917050304	-3.0304222293039014	0.00244212071323292	0.04646050451538729	All	All
[0,1.4]	piRNA	piR-hsa-23209	242.65977689319962	-0.6335955061746473	0.20997584811296752	-3.0174684939658936	0.002548955359946435	0.04646050451538729	All	All
[0,1.4]	piRNA	piR-hsa-32182	242.65977689319962	-0.6335955061746473	0.20997584811296752	-3.0174684939658936	0.002548955359946435	0.04646050451538729	All	All
[0,1.4]	lncRNA	FAM66E	68.97167193637364	1.8398038449147824	0.4080877793841098	4.508353197175944	6.533275048775373e-6	5.749282042922328e-4	All	All
[0,1.4]	lncRNA	CH17-373J23.1	36.23693907034208	1.0520725057246272	0.2545036514375577	4.133820869688985	3.5678159339627795e-5	5.944550805023043e-4	All	All
[0,1.4]	lncRNA	CH507-513H4.3	43.289688883323095	1.5185966598388037	0.36998952171035815	4.104431533138441	4.0531028216066204e-5	5.944550805023043e-4	All	All
[0,1.4]	lncRNA	CH507-513H4.4	43.43805140247331	1.5300328267026486	0.36812778289325093	4.156254696881503	3.235071659399225e-5	5.944550805023043e-4	All	All
[0,1.4]	lncRNA	CH507-513H4.5	43.0020965628473	1.5055047248850377	0.366324975610364	4.1097517917706625	3.960846225558742e-5	5.944550805023043e-4	All	All
[0,1.4]	lncRNA	CH507-513H4.6	43.76504036979034	1.5055150271437379	0.3656905092966999	4.116910307678373	3.8398542017218245e-5	5.944550805023043e-4	All	All
[0,1.4]	lncRNA	CH507-513H4.1	195.7195719894598	1.1855226116959618	0.31047743578163706	3.818385734574785	1.3432777701197638e-4	0.0016886920538648458	All	All
[0,1.4]	lncRNA	CH507-528H12.1	195.48104438359476	1.1719556765119272	0.3105668934668281	3.7736014403515448	1.6090774940486294e-4	0.0017699852434534924	All	All
[0,1.4]	lncRNA	RP11-191L9.4	32.53526398053205	1.1936674903602924	0.3371784612141902	3.5401653061167027	3.99876479045453e-4	0.003909903350666652	All	All
[0,1.4]	lncRNA	RP11-473M20.16	2164.000334985033	0.8987855472934041	0.2580817462640622	3.48256147636955	4.966411742259014e-4	0.0043704423331879325	All	All
[0,1.4]	lncRNA	AF146191.4	43.93599203620738	1.103383847728715	0.34089192212766445	3.236755628710663	0.0012089689178155904	0.009671751342524723	All	All
[0,1.4]	lncRNA	TSIX	21.113650593987288	0.8565342697068715	0.27728830468668214	3.088966448385553	0.002008541206908447	0.014729302183995277	All	All
[0,1.4]	lncRNA	NEAT1	108.67272214800194	0.6139591401979748	0.20034469659340964	3.06451406319967	0.0021802392376998924	0.014758542532122347	All	All
[0,1.4]	lncRNA	RP11-434D2.7	140.13939219356655	1.0191594333150698	0.3387166707161732	3.008884774286979	0.002622085410004277	0.016481679720026884	All	All
[0,1.4]	lncRNA	MIRLET7BHG	14031.400719482815	-0.7761824115280427	0.26312468209939943	-2.9498654604923296	0.003179123346122371	0.018650856963917908	All	All
[0,1.4]	lncRNA	AC084082.3	243.82747909876457	0.5474191537169437	0.1934793799446814	2.829341058842854	0.004664396212102724	0.02565417916656498	All	All
[0,1.4]	lncRNA	LINC01106	46.90666709371191	1.060291516202685	0.3954316100817434	2.6813524492478034	0.007332524272387323	0.036218887850027366	All	All
[0,1.4]	lncRNA	RP11-498C9.15	17.966217280131904	-0.7259355831088466	0.2710833331161229	-2.6779056268940016	0.007408408878414688	0.036218887850027366	All	All
[0,1.4]	lncRNA	LINC00662	51.26053038730898	-0.6659019347283026	0.2559534583746879	-2.601652421330033	0.009277582783119255	0.042969857100762864	All	All
[0,1.4]	lncRNA	MIR4435-2HG	25.2482000829178	0.8970049341015515	0.3481310735029003	2.5766299028577766	0.009976870938579106	0.04389823212974807	All	All
[0,1.4]	tRF	tRF-20-I8W47W1R	164.64766522124876	-1.784061917604465	0.4016124035468105	-4.442248052721114	8.9023845244813e-6	0.004753873336073014	All	All
[0,1.4]	tRF	tRF-21-7W1R7HFEB	215.1127594203308	-2.0063887032261647	0.5049894758450477	-3.9731297367508116	7.093438749073506e-5	0.01262632097335084	All	All
[0,1.4]	tRF	tRF-31-LSN3S3RQJVDEE	48.157361264283196	0.836168365393842	0.2081207475238355	4.017707870754586	5.876698769972575e-5	0.01262632097335084	All	All
[0,1.4]	tRF	tRF-30-PV94V4SMIFFN	20.71133360794216	0.7880097424618295	0.20798476340636776	3.788785916601925	1.5138529663351533e-4	0.0167461348738774	All	All
[0,1.4]	tRF	tRF-30-Q1Q89P9L8422	1609.7997996170577	0.865817934384782	0.2290495404802872	3.7800465897869695	1.5679901567300939e-4	0.0167461348738774	All	All
[0,1.4]	tRF	tRF-21-I8W47W1R0	190.59597620543133	-1.6264777188935489	0.4453006057670694	-3.652538752090395	2.596603953515276e-4	0.023109775186285958	All	All
[0,1.4]	tRF	tRF-31-Q1Q89P9L8422E	76.38561793402006	0.9095756728755895	0.2583496289208203	3.5207160028643147	4.303832984437346e-4	0.032832097338422045	All	All
[0,1.4]	tRF	tRF-32-Q1Q89P9L8422Q	1756.7774021232062	0.7071167236964518	0.2086988123009207	3.3882163290745875	7.034875555077544e-4	0.046957794330142605	All	All
[0,1.4]	tRF	tRF-20-ZLSSXUOL	256.1096167516337	-1.6712215832342365	0.5018953552247285	-3.329820780042746	8.690189954750206e-4	0.04747636910590276	All	All
[0,1.4]	tRF	tRF-22-I8W47W1RN	95.76677637061636	-1.4513113004039084	0.43668639734452963	-3.3234634951518234	8.890705825075424e-4	0.04747636910590276	All	All
[0,1.4]	tRF	tRF-19-B2NZW7HV	113.91869757080474	-1.6014289510499815	0.48618858730457104	-3.2938431564761768	9.88276270231194e-4	0.04797632075485978	All	All
[0,1.4]	tRNA	tRNA-26992	7021.807317837544	0.8845533091126466	0.18726247349123581	4.723601545047653	2.3170418166988162e-6	4.6906084656207515e-4	All	All
[0,1.4]	tRNA	tRNA-28612	7015.006518374121	0.8856868387705437	0.18778450899530913	4.716506401455448	2.3992882177088243e-6	4.6906084656207515e-4	All	All
[0,1.4]	tRNA	tRNA-12967	40.02642879440059	-1.0073272286959238	0.24861914159052692	-4.051688145376115	5.084941216945052e-5	0.00599447609409708	All	All
[0,1.4]	tRNA	tRNA-13039	41.17383374420695	-1.006880441416384	0.2537850180788049	-3.9674542218395623	7.264446010258401e-5	0.00599447609409708	All	All
[0,1.4]	tRNA	tRNA-20273	42.64133297037446	-0.7696598677916011	0.19462285923630762	-3.954622138487308	7.665570452809566e-5	0.00599447609409708	All	All
[0,1.4]	tRNA	tRNA-24594	3325.1183822333555	0.6563625778926145	0.18044608783843313	3.6374442125911037	2.7535680752546103e-4	0.017944085290409213	All	All
[0,1.4]	tRNA	tRNA-35060	548281.0387146893	0.6266985539561463	0.18668934507714238	3.3569058464326744	7.881994849388863e-4	0.04402657123015779	All	All
[0,1.4]	mRNA	ST3GAL1	30.613538967153655	1.1500487106237183	0.2270802864450427	5.064502641897318	4.0946795967864527e-7	4.65155602194941e-4	All	All
[0,1.4]	mRNA	ZNF829	24.19470167918329	1.4450744023237352	0.30312686448514925	4.767226437611016	1.8677934940385068e-6	0.001060906704613872	All	All
[0,1.4]	mRNA	ESYT3	23.037746395085094	1.2016022272480684	0.29857211226555214	4.024495851706856	5.709750052032766e-5	0.01081046009851537	All	All
[0,1.4]	mRNA	MACF1	69.64432641310906	0.697024090942919	0.1709649295244562	4.077000428577436	4.5620408724116815e-5	0.01081046009851537	All	All
[0,1.4]	mRNA	PEX26	44.43153002007086	1.0342681979878634	0.2550599218626689	4.0550008422912525	5.013412213484758e-5	0.01081046009851537	All	All
[0,1.4]	mRNA	SMC1A	72.54298457207233	-1.4419343142191334	0.35701977315826483	-4.038807995040465	5.3723517808564216e-5	0.01081046009851537	All	All
[0,1.4]	mRNA	CARHSP1	37.345422446561486	0.8575608333731932	0.22062779800999113	3.8869119898225994	1.0152754325310649e-4	0.013633885247998183	All	All
[0,1.4]	mRNA	HIST2H2AC	22.791150855474793	1.089025189948544	0.2812678144279452	3.87184432091333	1.0801493594364758e-4	0.013633885247998183	All	All
[0,1.4]	mRNA	TLE3	31.5078780382201	1.0657709630077636	0.2722028713403555	3.9153553295003674	9.02711609964718e-5	0.013633885247998183	All	All
[0,1.4]	mRNA	CACNA1B	17.376972040237547	1.0032296914814365	0.26516841510677835	3.783367981731364	1.547204065105887e-4	0.017576238179602875	All	All
[0,1.4]	mRNA	ADGRV1	18.682403062395096	0.9861295112541488	0.26770344218096365	3.6836639201207566	2.299053219800928e-4	0.023742949615398672	All	All
[0,1.4]	mRNA	PF4V1	35.70422304916987	1.2906527064927147	0.35275453837494497	3.658784129152357	2.5341468268080645e-4	0.02398992329378301	All	All
[0,1.4]	mRNA	RAB21	95.5890871438793	-1.7648245635275357	0.48552093923995804	-3.634909271452266	2.7807848107440087e-4	0.02429978111542457	All	All
[0,1.4]	mRNA	SPTAN1	26.375633123724644	0.9916669803793132	0.27711942008051843	3.578482446633222	3.45595074525093e-4	0.02804257176146469	All	All
[0,1.4]	mRNA	C15orf40	21.20137920124418	0.9974658687457444	0.28378367816842825	3.5148810360888305	4.399510231342362e-4	0.03331895748536615	All	All
[0,1.4]	mRNA	BCR	20.448909642740613	0.8293876360277816	0.23758320368131064	3.4909354835550817	4.8133246999638475e-4	0.034174605369743316	All	All
[0,1.4]	mRNA	KBTBD11-OT1	19.957600916789932	0.9006443156588918	0.2613663270155441	3.4459079941285946	5.691440992576105e-4	0.036185351458833726	All	All
[0,1.4]	mRNA	PTCH1	12.999087163288216	0.7933498966389524	0.23036290928116418	3.4439133414079577	5.733594421294076e-4	0.036185351458833726	All	All
[0,1.4]	mRNA	FBXL18	102.61752564348065	-0.7371626970840824	0.21585113599315306	-3.415143930988928	6.37483163744752e-4	0.03620904370070191	All	All
[0,1.4]	mRNA	SYNE1	54.370863687572644	0.8097567140704691	0.23681588771112894	3.419351302384833	6.277062951693658e-4	0.03620904370070191	All	All
[0,1.4]	mRNA	PF4	63.97983372541391	1.1187932892954087	0.33416185276858834	3.348058074331388	8.137995620581098e-4	0.04402268107133394	All	All
[0,1.4]	mRNA	ELMO2	17.26469462366058	0.8818998471871868	0.26445964914944226	3.3347236526387367	8.538420692661163e-4	0.044089299576650365	All	All
(1.4,2.8]	piRNA	piR-hsa-20757	2224742.4314345764	1.4352793060542133	0.2730782121916541	5.255927576700602	1.4728024455251614e-7	1.9637365940335487e-5	All	All
(1.4,2.8]	piRNA	piR-hsa-27124	754674.5537452154	1.4093092297927217	0.2665593516554152	5.287037280967558	1.2431331151313632e-7	1.9637365940335487e-5	All	All
(1.4,2.8]	piRNA	piR-hsa-624	754673.6442178788	1.4093113254243879	0.26655973072901673	5.287037624062903	1.2431307844168242e-7	1.9637365940335487e-5	All	All
(1.4,2.8]	piRNA	piR-hsa-12790	8702648.491361864	1.2945083014074004	0.26442470677116925	4.895564855547542	9.802375601680334e-7	4.459226461764402e-5	All	All
(1.4,2.8]	piRNA	piR-hsa-2106	8702656.711275673	1.29450752520856	0.2644252624440853	4.895551632409908	9.803034801816154e-7	4.459226461764402e-5	All	All
(1.4,2.8]	piRNA	piR-hsa-25779	8717560.10240128	1.2935469348965463	0.26447575010576924	4.890985031252319	1.0033259538969905e-6	4.459226461764402e-5	All	All
(1.4,2.8]	piRNA	piR-hsa-25780	8717577.935054973	1.2935448494902504	0.26446740657270157	4.891131448875374	1.0025797813704473e-6	4.459226461764402e-5	All	All
(1.4,2.8]	piRNA	piR-hsa-26508	3674397.092416792	1.3230672473611513	0.26677779604687646	4.959435406418421	7.069835000908253e-7	4.459226461764402e-5	All	All
(1.4,2.8]	piRNA	piR-hsa-28131	3589402.3948151404	1.3272638092872961	0.26777097679034656	4.956712729649143	7.169586077938155e-7	4.459226461764402e-5	All	All
(1.4,2.8]	piRNA	piR-hsa-18709	6509489.759382813	1.2432093404281577	0.2622083926501063	4.74130262522569	2.1234846673427862e-6	6.0674140486993236e-5	All	All
(1.4,2.8]	piRNA	piR-hsa-2107	6509489.759382813	1.2432093404281577	0.2622083926501063	4.74130262522569	2.1234846673427862e-6	6.0674140486993236e-5	All	All
(1.4,2.8]	piRNA	piR-hsa-25781	6509489.759382813	1.2432093404281577	0.2622083926501063	4.74130262522569	2.1234846673427862e-6	6.0674140486993236e-5	All	All
(1.4,2.8]	piRNA	piR-hsa-25782	6509524.61168608	1.2432020676066695	0.26220435259184544	4.741347942236002	2.1230096653736034e-6	6.0674140486993236e-5	All	All
(1.4,2.8]	piRNA	piR-hsa-25783	6509581.544326996	1.2431932576017197	0.26220558218849455	4.741292108373238	2.123594917044763e-6	6.0674140486993236e-5	All	All
(1.4,2.8]	piRNA	piR-hsa-27493	37668.70618049333	0.9066215252596096	0.25224354853362096	3.594230776287894	3.253513684557625e-4	0.008676036492153668	All	All
(1.4,2.8]	piRNA	piR-hsa-5937	33200.5939302938	0.758478341523205	0.2377843662522218	3.18977380000952	0.0014238419170490813	0.03350216275409603	All	All
(1.4,2.8]	piRNA	piR-hsa-5938	33200.5939302938	0.758478341523205	0.2377843662522218	3.18977380000952	0.0014238419170490813	0.03350216275409603	All	All
(1.4,2.8]	piRNA	piR-hsa-10337	1587.8184276266993	-0.92804151123813	0.303945543527613	-3.0533150789684758	0.002263281652647063	0.03527851116558593	All	All
(1.4,2.8]	piRNA	piR-hsa-28401	11337.59225497567	0.5413475484409217	0.1781187082020058	3.039251485177937	0.002371667844491139	0.03527851116558593	All	All
(1.4,2.8]	piRNA	piR-hsa-28402	11337.579956473255	0.5413495696449359	0.1781188936868451	3.039259667740217	0.0023716034239827572	0.03527851116558593	All	All
(1.4,2.8]	piRNA	piR-hsa-28403	11337.579956473255	0.5413495696449359	0.1781188936868451	3.039259667740217	0.0023716034239827572	0.03527851116558593	All	All
(1.4,2.8]	piRNA	piR-hsa-28404	11337.59225497567	0.5413475484409217	0.1781187082020058	3.039251485177937	0.002371667844491139	0.03527851116558593	All	All
(1.4,2.8]	piRNA	piR-hsa-28405	11337.59225497567	0.5413475484409217	0.1781187082020058	3.039251485177937	0.002371667844491139	0.03527851116558593	All	All
(1.4,2.8]	piRNA	piR-hsa-28406	11401.325234619715	0.5379556037733643	0.17733824941787826	3.0335001362606806	0.0024173460209464723	0.03527851116558593	All	All
(1.4,2.8]	piRNA	piR-hsa-28407	11401.33753312213	0.5379535949404273	0.1773380693756466	3.0334918883147775	0.002417412101802662	0.03527851116558593	All	All
(1.4,2.8]	piRNA	piR-hsa-28419	11337.59225497567	0.5413475484409217	0.1781187082020058	3.039251485177937	0.002371667844491139	0.03527851116558593	All	All
(1.4,2.8]	piRNA	piR-hsa-28421	11401.33753312213	0.5379535949404273	0.1773380693756466	3.0334918883147775	0.002417412101802662	0.03527851116558593	All	All
(1.4,2.8]	piRNA	piR-hsa-32016	657.618065689675	-1.0134065432860861	0.3347830718292558	-3.027054318334644	0.0024694957815910154	0.03527851116558593	All	All
(1.4,2.8]	piRNA	piR-hsa-32636	674.7921904140711	-1.0059895980709865	0.3342673328115734	-3.0095360788308416	0.0026164700121785564	0.03608924154729043	All	All
(1.4,2.8]	lncRNA	CTC-471C19.1	40.85765550973449	1.544181754484895	0.2996254184791262	5.153707460211599	2.5538624522605287e-7	2.0175513372858177e-5	All	All
(1.4,2.8]	lncRNA	RP1-273N12.4	45.445563869860074	1.5488782800555567	0.3341523254078785	4.6352461505839875	3.5651298726048445e-6	1.4082262996789136e-4	All	All
(1.4,2.8]	lncRNA	LINC01249	152.92165479885244	1.102643562098728	0.28484452055793535	3.8710365919587986	1.0837352077213691e-4	0.002853836046999605	All	All
(1.4,2.8]	lncRNA	LINC01993	14.775473511766712	0.9821872656245477	0.26649217681028703	3.685613879478933	2.2815203458312385e-4	0.0045060026830166956	All	All
(1.4,2.8]	lncRNA	RP11-94M14.2	35.192859268310535	1.1213039125373807	0.32528344689313576	3.447159464298713	5.665140929112673e-4	0.008950922667998023	All	All
(1.4,2.8]	lncRNA	MIR3142HG	4368.602403315035	0.8318765030589284	0.24643456765573032	3.3756485990271536	7.364191146070301e-4	0.009696185008992563	All	All
(1.4,2.8]	lncRNA	RP11-498C9.15	19.364081685975616	0.976889391671212	0.2967603602493911	3.2918459556062505	9.953211393148947e-4	0.011232910000839527	All	All
(1.4,2.8]	lncRNA	RP11-20B24.2	28881.52933885115	0.9900380119217645	0.32547640809948536	3.041811901829606	0.0023515879369826144	0.023221930877703318	All	All
(1.4,2.8]	lncRNA	CH507-513H4.6	32.40889196167464	-1.0028561270901917	0.3589532088957136	-2.7938352471493038	0.005208700804068704	0.041148736352142765	All	All
(1.4,2.8]	lncRNA	LINC00461	59.7795854971565	-0.6743324974439736	0.240969401389121	-2.79841545672038	0.0051354011309574735	0.041148736352142765	All	All
(1.4,2.8]	tRF	tRF-28-P4R8YP9LOND5	247.62649875280752	0.8974515981746461	0.19767295052024256	4.540082979551333	5.623209334953504e-6	0.0015238897297723997	All	All
(1.4,2.8]	tRF	tRF-29-JY7383RPD9JM	3442.729031259359	0.9516048579290058	0.20902677328224356	4.552550101532103	5.299953368277735e-6	0.0015238897297723997	All	All
(1.4,2.8]	tRF	tRF-19-D7M4O1J2	48.453974986546015	1.638816285260439	0.4060392997024947	4.036102629625263	5.4346450307143846e-5	0.005891155213294393	All	All
(1.4,2.8]	tRF	tRF-21-I8W47W1R0	170.49818999141678	-1.7167765930397167	0.4250366367317283	-4.039126147432086	5.365070681337779e-5	0.005891155213294393	All	All
(1.4,2.8]	tRF	tRF-29-J87383RPD9JM	105.11508509147144	0.8439549035701629	0.20578839248299965	4.101081180464941	4.1122425115463546e-5	0.005891155213294393	All	All
(1.4,2.8]	tRF	tRF-17-F8DHXY4	134.84901425686814	-1.4498040501678024	0.3832301293134959	-3.783116042480603	1.548771627354102e-4	0.00810148892098759	All	All
(1.4,2.8]	tRF	tRF-18-H9R8B7D2	219.56102727648042	1.5076254930294881	0.3922907303042708	3.8431331065613885	1.2147354271313193e-4	0.00810148892098759	All	All
(1.4,2.8]	tRF	tRF-28-JY7383RPD90K	625.3326641958488	0.7679597314551434	0.20422939121447897	3.760280177541353	1.6972315993378346e-4	0.00810148892098759	All	All
(1.4,2.8]	tRF	tRF-30-P4R8YP9LON4V	4781.647199398159	0.8287449702197082	0.2133118471009184	3.8851333457706487	1.0227373774722696e-4	0.00810148892098759	All	All
(1.4,2.8]	tRF	tRF-30-PIR8YP9LON4V	485.4981337687207	0.8355359623376098	0.22008052917253149	3.7965010602214333	1.4675273535624857e-4	0.00810148892098759	All	All
(1.4,2.8]	tRF	tRF-30-PNR8YP9LON4V	177763.75273668804	0.8182471544189749	0.21405079701541183	3.8226774477277954	1.320104148700339e-4	0.00810148892098759	All	All
(1.4,2.8]	tRF	tRF-33-XSXMSL73VL4YDN	55.173753167048986	-0.8547082740685671	0.22813937237573234	-3.7464303735389963	1.7936875839824924e-4	0.00810148892098759	All	All
(1.4,2.8]	tRF	tRF-30-IK9NJ4S2I7L7	28.761301522867512	-0.9604765888303461	0.2583863112532302	-3.7172115820370837	2.0143374050328783e-4	0.008398237488675539	All	All
(1.4,2.8]	tRF	tRF-30-PER8YP9LON4V	41.34691788670098	0.8709383436087974	0.23672354983207672	3.6791368844654877	2.3402463962243707e-4	0.009060096762525779	All	All
(1.4,2.8]	tRF	tRF-20-I8W47W1R	167.47737852558242	-1.485247648335786	0.40580007103433674	-3.660047778084573	2.5216822496181284e-4	0.00911167852862017	All	All
(1.4,2.8]	tRF	tRF-22-I8W47W1RN	88.29694527299755	-1.433956197032534	0.40681412203783085	-3.5248437046617234	4.237327198068727e-4	0.014353945883457812	All	All
(1.4,2.8]	tRF	tRF-27-Z3R918VBY9M	943.3743293062972	0.6636581589897693	0.19342596250495486	3.431070733189547	6.012038155194237e-4	0.019167792235972217	All	All
(1.4,2.8]	tRF	tRF-26-JY7383RPD9E	189.6047868287366	0.585324706156368	0.17170114675573037	3.4089737734196777	6.520774832471847e-4	0.019634777551109674	All	All
(1.4,2.8]	tRF	tRF-17-Q2FWQ8M	1787.597543417199	-1.3721283205880754	0.4086091398936855	-3.3580460802836773	7.849552633721522e-4	0.020845718968946946	All	All
(1.4,2.8]	tRF	tRF-27-JY7383RPD95	486.5044389276316	0.6260740184825039	0.1868793485465982	3.35015090405451	8.076754582064315e-4	0.020845718968946946	All	All
(1.4,2.8]	tRF	tRF-40-I3Z9HMI8W47W1R7H	172.02107435164444	-1.522148590061829	0.45234792620952907	-3.364995177090222	7.654499701315758e-4	0.020845718968946946	All	All
(1.4,2.8]	tRF	tRF-25-I8W47W1R7H	704.8432797908351	-1.288405319388559	0.3921919479517052	-3.2851396519421	0.0010193183544274125	0.025112297640893528	All	All
(1.4,2.8]	tRF	tRF-24-Z3M8ZLSSJ8	56.7389616896072	-1.1539996757766358	0.3640085629309752	-3.170254200848187	0.0015230563116029867	0.030866768560065126	All	All
(1.4,2.8]	tRF	tRF-28-I89NJ4S2I7DM	1523.8824038939572	0.5912274954184569	0.185028220779363	3.1953368676849916	0.0013966771529419525	0.030866768560065126	All	All
(1.4,2.8]	tRF	tRF-29-PNR8YP9LONHK	15617.454405901979	0.6759111338046593	0.21181128239784713	3.191100710750096	0.001417318664240984	0.030866768560065126	All	All
(1.4,2.8]	tRF	tRF-37-EH623K7SIR3DR2M	769.6466434263937	-1.1679291875806073	0.3666704332764666	-3.185228700182646	0.0014463965250884599	0.030866768560065126	All	All
(1.4,2.8]	tRF	tRF-38-7Z8L8NRS9NS334DL	45.25084181966114	-1.345922205270226	0.42491843533208834	-3.1674836706445593	0.0015376434522541668	0.030866768560065126	All	All
(1.4,2.8]	tRF	tRF-37-7Z8L8NRS9NS334K	92.03952650934824	-1.2789328484391143	0.4077582892162886	-3.1364974845691624	0.0017097890353234885	0.03309663061233324	All	All
(1.4,2.8]	tRF	tRF-18-JHOJ7IDY	52.83987009615588	-1.1669869732239408	0.37741176710186425	-3.0920789306205405	0.0019875999194862667	0.03408516211064253	All	All
(1.4,2.8]	tRF	tRF-21-7343RX6ND	12.238361394619181	0.5624854804026286	0.1812036701576394	3.104161631567895	0.0019081905514345035	0.03408516211064253	All	All
(1.4,2.8]	tRF	tRF-29-7EMQ18Y3E7IN	64.48152399750991	-0.5824189564639458	0.18716021212809178	-3.1118737783078614	0.0018590396619150378	0.03408516211064253	All	All
(1.4,2.8]	tRF	tRF-29-PIR8YP9LONHK	40.00805766693803	0.6812621856763198	0.2225133798668909	3.061668408811442	0.0022010713540082816	0.03408516211064253	All	All
(1.4,2.8]	tRF	tRF-30-I89NJ4S2I7L7	564.3248619180089	-0.7351773387585189	0.2393798114791233	-3.071175193162164	0.002132180052304279	0.03408516211064253	All	All
(1.4,2.8]	tRF	tRF-31-LSN3S3RQJVDEE	47.99859277304006	0.7028316925854279	0.22905929569318995	3.0683395339118884	0.002152518967648313	0.03408516211064253	All	All
(1.4,2.8]	tRF	tRF-39-7Z8L8NRS9NS3341S	95.62950437846318	-1.187455151740118	0.385762738510847	-3.0782007519026586	0.0020825457091714463	0.03408516211064253	All	All
(1.4,2.8]	tRF	tRF-26-I8W47W1R7HB	317.58379030528425	-1.1928366854558337	0.3907309180135257	-3.0528341384403626	0.0022669119699824775	0.03412961910362508	All	All
(1.4,2.8]	tRF	tRF-36-EH623K7SIR3DR20	56.919851006303674	-1.151478688325337	0.3818513706512584	-3.015515398992695	0.0025654291174777915	0.03758006977494495	All	All
(1.4,2.8]	tRF	tRF-29-87R8WP9N1EJ4	2122.1792458131113	0.3954488354870404	0.13198539991737188	2.9961559061427034	0.0027340660875940863	0.03899641630199986	All	All
(1.4,2.8]	tRF	tRF-27-93R918VBY9M	26.68669944399864	0.6457897726931344	0.21675720385451916	2.9793232299055163	0.00288885860937576	0.04014772734055544	All	All
(1.4,2.8]	tRF	tRF-32-86J8WPMN1E8YN	355.8019314207939	0.5784678263149524	0.19524959423463237	2.9627094928545916	0.0030494422151230217	0.04131994201491695	All	All
(1.4,2.8]	tRF	tRF-26-PNR8YP9LOND	882.5936432813219	0.43095454012050427	0.1467606232153468	2.9364452853825114	0.003319973815796011	0.04284347162289138	All	All
(1.4,2.8]	tRF	tRF-28-XMSL73VL4YDN	17.773754315181062	-0.7294279262035431	0.2479190305949348	-2.942202236162043	0.003258870242525616	0.04284347162289138	All	All
(1.4,2.8]	tRF	tRF-19-JHOJ7II9	1170.1465188936572	-1.110113892450629	0.37966444954366296	-2.9239342629654383	0.003456377314234887	0.04356643033291415	All	All
(1.4,2.8]	tRF	tRF-28-947673FEWSD3	85.35365217770507	-0.645951909183897	0.22146182809247633	-2.9167640976672753	0.003536831595957471	0.043567334659294306	All	All
(1.4,2.8]	tRF	tRF-27-I8W47W1R7HH	1070.5242431643294	-1.1358241563199407	0.3922502045896798	-2.8956623681256954	0.0037835923840433884	0.0455712682700337	All	All
(1.4,2.8]	tRNA	tRNA-20647	556912.7729628888	0.8899207777650164	0.21986008068023535	4.04766874919562	5.173028520010994e-5	0.004258984973047433	All	All
(1.4,2.8]	tRNA	tRNA-20655	580229.0619129599	0.8981700301755957	0.2145916811256441	4.185483917476346	2.8455921677387847e-5	0.004258984973047433	All	All
(1.4,2.8]	tRNA	tRNA-30129	587171.0744533065	0.8156263795590767	0.2042532490454719	3.9932112873146894	6.518443529343575e-5	0.004258984973047433	All	All
(1.4,2.8]	tRNA	tRNA-30789	265.24626287457187	0.8142885776779923	0.20305278630345971	4.010230997081955	6.065937388517056e-5	0.004258984973047433	All	All
(1.4,2.8]	tRNA	tRNA-35060	566858.9068652033	0.8625317425728896	0.2031817338466476	4.245124432415217	2.1847214914943666e-5	0.004258984973047433	All	All
(1.4,2.8]	tRNA	tRNA-36088	581700.1546400596	0.8153364776553284	0.20418141450522734	3.993196342728121	6.518854550582806e-5	0.004258984973047433	All	All
(1.4,2.8]	tRNA	tRNA-13011	571432.1381753022	0.8033027802325922	0.2046541391252334	3.9251724087585127	8.666764198129719e-5	0.004806686330666151	All	All
(1.4,2.8]	tRNA	tRNA-24598	79.490415175573	0.8703739435826677	0.22344468729928507	3.8952545889662447	9.809563940135001e-5	0.004806686330666151	All	All
(1.4,2.8]	tRNA	tRNA-35057	560834.8936829135	0.7909475218841094	0.21790558686074904	3.6297716514701324	2.836720562937638e-4	0.012355494007461713	All	All
(1.4,2.8]	tRNA	tRNA-20653	393.53340306977	0.5006837048088266	0.14902408355778407	3.359750268920034	7.80129563279013e-4	0.027951123567427683	All	All
(1.4,2.8]	tRNA	tRNA-35974	331.05644940182844	-0.7674100855698984	0.22851407078748834	-3.358261847619739	7.843427531676136e-4	0.027951123567427683	All	All
(1.4,2.8]	tRNA	tRNA-22420	80.71546795271708	-0.9105757077241918	0.2854037130064958	-3.190483046390735	0.001420351741160386	0.03399575937841223	All	All
(1.4,2.8]	tRNA	tRNA-26453	85.02343781138686	-0.9712474280951144	0.3017913190931114	-3.218274902716656	0.0012896415094307656	0.03399575937841223	All	All
(1.4,2.8]	tRNA	tRNA-27065	578.6980711044013	0.642274183165776	0.20030798607115363	3.206433231961239	0.0013439148846105407	0.03399575937841223	All	All
(1.4,2.8]	tRNA	tRNA-28529	81.10151847294652	-0.9480985142354887	0.2981728684226737	-3.179694112515682	0.0014743058914107347	0.03399575937841223	All	All
(1.4,2.8]	tRNA	tRNA-32721	578.6798416432612	0.6424798450626666	0.20030906201048437	3.2074427318172885	0.0013392072116285905	0.03399575937841223	All	All
(1.4,2.8]	tRNA	tRNA-35691	83.01213855174305	-0.9782641424155206	0.3070043626763194	-3.186482869127574	0.00144014016135151	0.03399575937841223	All	All
(1.4,2.8]	tRNA	tRNA-13014	46.62451965326849	0.7555671261347124	0.24208259879473418	3.1211129172294214	0.0018016893540438463	0.03923679037695488	All	All
(1.4,2.8]	tRNA	tRNA-25610	16.806421162506243	-0.7342639261671967	0.2373502178692194	-3.0935885914028445	0.0019775150182197773	0.040799257218008034	All	All
(1.4,2.8]	tRNA	tRNA-31483	4099.869878065256	-0.6718822893488096	0.2225510929545528	-3.0190024251465473	0.0025360850138108	0.049707266270691684	All	All
(1.4,2.8]	mRNA	TIE1	221.01784249794207	2.116271597176825	0.3368201923038394	6.283090044874076	3.3190868568995784e-10	2.7216512226576545e-7	All	All
(1.4,2.8]	mRNA	SLC35B4	234.91312813308164	2.1119562994562875	0.3512322648016333	6.012990579464745	1.8213162496323769e-9	7.467396623492745e-7	All	All
(1.4,2.8]	mRNA	PER1	43.70913763704132	1.6916060319068529	0.3115358352281463	5.42989229687828	5.63880716667796e-8	1.5412739588919757e-5	All	All
(1.4,2.8]	mRNA	SCART1	336.99207289259164	1.5814686283226518	0.29620653205615555	5.33907411610637	9.34224497580948e-8	1.9151602200409432e-5	All	All
(1.4,2.8]	mRNA	AKAP1	25.842795982097375	1.902459986984336	0.36415447040194004	5.224321384506064	1.747949601987281e-7	2.8666373472591408e-5	All	All
(1.4,2.8]	mRNA	PXDN	427.1574630257911	1.6996733314976364	0.32889767057585106	5.167787684606463	2.3688118031370628e-7	3.2373761309539854e-5	All	All
(1.4,2.8]	mRNA	DLD	285.4607169714746	1.682963528529795	0.32961201881058194	5.105892481114116	3.29236863437379e-7	3.8567746859807254e-5	All	All
(1.4,2.8]	mRNA	RNASE12	44.35740843100615	1.5516308300356634	0.3067815224843011	5.05777146377864	4.241843479926636e-7	3.86479072615538e-5	All	All
(1.4,2.8]	mRNA	WDPCP	79.79492666011483	1.3484041380176803	0.2659664796394584	5.069827370146659	3.981766944882042e-7	3.86479072615538e-5	All	All
(1.4,2.8]	mRNA	ZNF534	51.07694730147056	1.6541764935608412	0.3303323179211784	5.007613254345732	5.510912567106452e-7	4.518948305027291e-5	All	All
(1.4,2.8]	mRNA	NEPRO	83.66025352357757	1.6760956538986305	0.3365964728484964	4.979540158916189	6.373552719422801e-7	4.751193845387906e-5	All	All
(1.4,2.8]	mRNA	ZNF528	54.19411482472757	1.540119205082588	0.31130774834232805	4.947256254569686	7.526686285637144e-7	4.939296128583479e-5	All	All
(1.4,2.8]	mRNA	ZNF880	111.10887908191486	1.5261764412649037	0.30897118852652133	4.939542902181963	7.830591423364052e-7	4.939296128583479e-5	All	All
(1.4,2.8]	mRNA	RAB3GAP2	71.68415773056863	1.770628942158572	0.3626297310313585	4.882746202642321	1.046184896329075e-6	6.127654392784581e-5	All	All
(1.4,2.8]	mRNA	LPIN1	212.03166360323155	1.7758278524624989	0.3722741944062131	4.770214748016552	1.840296205686951e-6	1.0060285924421999e-4	All	All
(1.4,2.8]	mRNA	SETDB2	45.125642731089506	1.553775001373528	0.3283365990879501	4.732262579589323	2.220309327051771e-6	1.1379085301140326e-4	All	All
(1.4,2.8]	mRNA	COL2A1	78.60767820699246	1.2426286358195768	0.27300714338573007	4.551634145572062	5.323084087026216e-6	2.567605265506763e-4	All	All
(1.4,2.8]	mRNA	TSPAN12	61.92254901307863	1.4589991683557813	0.32438370039730113	4.497757336662777	6.867401468093055e-6	3.1284828910201697e-4	All	All
(1.4,2.8]	mRNA	KDM3A	19.6964888416733	1.2457253791120104	0.28123284460692827	4.4295159793769034	9.444481546746676e-6	4.076039404385407e-4	All	All
(1.4,2.8]	mRNA	SF3B2	35.61156430901044	1.1210751581928724	0.25993404447331925	4.312921612343644	1.6111125233012476e-5	6.605561345535115e-4	All	All
(1.4,2.8]	mRNA	UBE2D2	35.24018736874459	-1.3373102037588978	0.31129508633671676	-4.295956674087612	1.7394155534786862e-5	6.792003589773918e-4	All	All
(1.4,2.8]	mRNA	TMEM114	137.864862331192	1.2272196313976589	0.2870284020203208	4.275603469062881	1.9062024370363774e-5	7.104936356226498e-4	All	All
(1.4,2.8]	mRNA	MYRF	25.94306813364059	1.2173322547699938	0.28667686791426167	4.24635675569774	2.172745788712391e-5	7.746311072800697e-4	All	All
(1.4,2.8]	mRNA	CTC1	1567.9613837055492	1.5070263468645233	0.36670484974495865	4.109643894572576	3.96269726911442e-5	0.0012997647042695295	All	All
(1.4,2.8]	mRNA	HNRNPK	297.09356105992396	1.2420381896368007	0.3015521835169771	4.118816767138001	3.808228051776954e-5	0.0012997647042695295	All	All
(1.4,2.8]	mRNA	ILK	145.9734833876134	1.055900313360261	0.25780204168365645	4.095779484384124	4.207502874264985e-5	0.001326981675729726	All	All
(1.4,2.8]	mRNA	PPIL1	32.91524814217758	1.3510152919344292	0.33231947840885556	4.065411086954895	4.7947871589033314e-5	0.0014561946186299006	All	All
(1.4,2.8]	mRNA	AACS	92.27741965626947	0.9961215751056468	0.24604985609007535	4.048454207349672	5.155701874038202e-5	0.001509884120254045	All	All
(1.4,2.8]	mRNA	CLEC18A	27.0641871322742	1.1209150964945633	0.2797029650995994	4.007519534501241	6.135978786553536e-5	0.001677656884421599	All	All
(1.4,2.8]	mRNA	CYS1	45.244254590736645	1.3923574883934755	0.34744220777703255	4.007450612583623	6.137769089347313e-5	0.001677656884421599	All	All
(1.4,2.8]	mRNA	PIK3C2B	92.53943048416532	1.0595007921610422	0.2673568471657872	3.9628713586080284	7.405368917278366e-5	0.001958839520054278	All	All
(1.4,2.8]	mRNA	CTDP1	243.5365770404287	1.0271736651321641	0.2610472191766614	3.9348194107252046	8.325927528119997e-5	0.0021335189290807494	All	All
(1.4,2.8]	mRNA	YWHAZ	27.422013948660787	1.2295688283573876	0.3190754707820836	3.8535360469534066	1.1642411362579063e-4	0.002892962823428737	All	All
(1.4,2.8]	mRNA	RAD18	41.3596619071466	1.2644366456030383	0.33735218579666426	3.748120506814102	1.7816465375849842e-4	0.004296912237704962	All	All
(1.4,2.8]	mRNA	RAB21	84.6614917290437	-1.7769060879999632	0.4759812997861133	-3.7331426440459587	1.891054258518991e-4	0.004430469977101636	All	All
(1.4,2.8]	mRNA	KALRN	23.858639730119346	0.9196325435474898	0.2507594165485678	3.6673898679668233	2.450390354922564e-4	0.005581444697323618	All	All
(1.4,2.8]	mRNA	ZFP28	44.57307431045641	1.1463430019206393	0.3144206437628678	3.6458897488461255	2.6646821055409945e-4	0.005905511693361122	All	All
(1.4,2.8]	mRNA	AP000295.9	104.1981335406035	0.8114806243643037	0.22409786932854214	3.6210992402369517	2.933539523935738e-4	0.006321940982228166	All	All
(1.4,2.8]	mRNA	DNAH2	46.19992851354101	-0.879621317558777	0.24378730079338368	-3.6081506899503344	3.083873649867398e-4	0.006321940982228166	All	All
(1.4,2.8]	mRNA	IL10RB	105.32651283247363	0.796115989356958	0.2204080576245024	3.612009460712452	3.0383347871597825e-4	0.006321940982228166	All	All
(1.4,2.8]	mRNA	FBXL18	118.80705938088329	0.9343667961565312	0.2601291232875625	3.5919345913591747	3.2823224319096956e-4	0.006480829009169093	All	All
(1.4,2.8]	mRNA	GREB1L	21.461034134936984	0.9271042574621964	0.25831804344564907	3.589003095160335	3.3194490046963644e-4	0.006480829009169093	All	All
(1.4,2.8]	mRNA	CAST	44.243331596879315	0.9701344755123069	0.2718101707742568	3.5691617894534966	3.5812522041247337e-4	0.006829364668330887	All	All
(1.4,2.8]	mRNA	CSF2RA	127.27353163474133	0.7674084962210981	0.21902466241612448	3.5037538136372075	4.587492487893023e-4	0.008549417818346089	All	All
(1.4,2.8]	mRNA	B2M	233.28251047500564	1.1487251311505695	0.33153180157530043	3.464901785265571	5.304251536396987e-4	0.009455404912707672	All	All
(1.4,2.8]	mRNA	MCL1	43.90303418445228	0.7492866119653355	0.21621843845442426	3.4654149633185627	5.294139206628452e-4	0.009455404912707672	All	All
(1.4,2.8]	mRNA	SOX4	22.333191416929882	-1.1752644418123694	0.3398468743821834	-3.4582175985844024	5.437620073721917e-4	0.009486911617982919	All	All
(1.4,2.8]	mRNA	RAP1B	41.09141054580903	1.0342745464454075	0.3010660784828462	3.435373894187608	5.917367935299625e-4	0.010108836889470191	All	All
(1.4,2.8]	mRNA	NOP56	51.038807078052685	1.0087681048553292	0.2941673157827889	3.429232449468304	6.052908835441199e-4	0.010129357642983231	All	All
(1.4,2.8]	mRNA	PDHB	24.662286867286074	0.873725936594917	0.25812068825204953	3.3849512122086924	7.11909066918059e-4	0.011675308697456166	All	All
(1.4,2.8]	mRNA	RPL23	41.489708232826814	1.2428392480484127	0.36836579063491065	3.3739268945313046	7.410404505465576e-4	0.011914768028395632	All	All
(1.4,2.8]	mRNA	FTH1	127.1612984147886	0.873087206524483	0.26766087792506094	3.2619156497309554	0.0011066206659453234	0.01745055665529164	All	All
(1.4,2.8]	mRNA	XRN1	42.53725334495251	0.7424647223201117	0.23024567968045176	3.2246629919421164	0.001261210399087473	0.01951306655191939	All	All
(1.4,2.8]	mRNA	FOSB	51.4641380040394	0.790681657246877	0.2472656221526852	3.197701525845899	0.0013852757996642327	0.021035669550456867	All	All
(1.4,2.8]	mRNA	METTL16	37.88351780939444	0.7463860986522491	0.23413103024397824	3.187899091694386	0.001433105393564667	0.021366298594964125	All	All
(1.4,2.8]	mRNA	AC113404.1	36.79422357513929	1.186913013094534	0.37415472070131867	3.1722518718186277	0.001512617565091707	0.02214904291741428	All	All
(1.4,2.8]	mRNA	CCDC85C	43.08148850283844	-1.0399756335005317	0.3296461011184159	-3.1548246133417797	0.0016059461434679493	0.02310308487094243	All	All
(1.4,2.8]	mRNA	EPB41L4B	35.16888346359069	-0.7056268047489921	0.22570310201160823	-3.126349609110382	0.0017699100453078005	0.025022866157799938	All	All
(1.4,2.8]	mRNA	PF4	59.17940210822323	1.0649000697416597	0.3417670533737321	3.1158652047632014	0.0018340608793177588	0.025490337644755293	All	All
(1.4,2.8]	mRNA	KRT8	34.67066993776586	0.7183846375573731	0.2331201031988648	3.0816074105138407	0.002058861811680838	0.028031729410231944	All	All
(1.4,2.8]	mRNA	PF4V1	31.76284577305602	1.0985766048293437	0.3574979073815746	3.0729595394715985	0.002119472223700464	0.028031729410231944	All	All
(1.4,2.8]	mRNA	RNF138	42.17735247910709	-0.599680449610877	0.1949674389668663	-3.0757979526662886	0.002099400549284011	0.028031729410231944	All	All
(1.4,2.8]	mRNA	DYNC2H1	135.0633016702702	0.6800126321006014	0.2233997622861808	3.0439272859632136	0.002335115735475102	0.030393569890310848	All	All
(1.4,2.8]	mRNA	FAM212A	1056.590791506265	-0.8198480199656888	0.2711347874980603	-3.0237655135697183	0.002496498545463408	0.03198638761374992	All	All
(1.4,2.8]	mRNA	NTRK3	28.074532687583886	-0.7474700902297923	0.24870214648079242	-3.0054830680261957	0.0026515935861863424	0.0334508729334277	All	All
(1.4,2.8]	mRNA	TMSB4X	201.91847954814762	0.9069645767676568	0.3031602542923034	2.9917001451422873	0.0027742861472875996	0.03446840364811866	All	All
(1.4,2.8]	mRNA	CYB561	27.718416617719075	-0.9866328543500135	0.33192408272036966	-2.9724654091496125	0.002954184963304977	0.035623995145736484	All	All
(1.4,2.8]	mRNA	PEAK1	24.570032985796612	0.9285859110932881	0.3123151818965369	2.973233339008502	0.002946803362407482	0.035623995145736484	All	All
(1.4,2.8]	mRNA	FAM234A	26.249495653376183	0.6654316584152546	0.22462652129316804	2.9623913266536155	0.003052595453893791	0.03575897531704155	All	All
(1.4,2.8]	mRNA	ZNF839	24.990175661320283	0.7230075795301066	0.24398564581782903	2.9633201457676637	0.0030433985593302684	0.03575897531704155	All	All
(1.4,2.8]	mRNA	SMPD4	19.802390564887734	-0.8952717369484052	0.30292043326486573	-2.955468296737853	0.0031219478100650306	0.036056298651455286	All	All
(1.4,2.8]	mRNA	TAB2	32.03064301088294	0.6174637022228174	0.21111909879513321	2.9247174023890414	0.0034476916072792587	0.03926537663845823	All	All
(1.4,2.8]	mRNA	AMBRA1	59.20207591671732	1.1536057212291677	0.3965549240996006	2.9090692136744787	0.0036250659477239325	0.040719918864844176	All	All
(1.4,2.8]	mRNA	NAMPT	38.37748216548603	0.7708551505704253	0.26574234174560274	2.900761487638169	0.0037225710443735335	0.0412501115727878	All	All
(1.4,2.8]	mRNA	SSH1	46.29320810223948	0.7897423634841575	0.275623556375096	2.8652934236484393	0.0041662300045364545	0.04495142899631437	All	All
(1.4,2.8]	mRNA	UBB	38.98290721897252	0.7818454985704573	0.27272327815413727	2.866808817575796	0.004146334067798391	0.04495142899631437	All	All
(1.4,2.8]	mRNA	PKM	24.251559721695124	0.8738116431707905	0.3059469731598415	2.856088537650834	0.004288955151002941	0.04567458732236898	All	All
(1.4,2.8]	mRNA	KIAA1524	31.358078524309636	0.9433900245599067	0.33088619686472487	2.8511011746603314	0.004356810406380635	0.04580236581066821	All	All
(1.4,2.8]	mRNA	RPL3	50.09451354326877	0.6832473774798671	0.2404114496158397	2.8419918376252356	0.00448326393950797	0.04653514468856374	All	All
(1.4,2.8]	mRNA	RPL13	19.937682724597817	0.8055221783439983	0.2845180047863324	2.831181734698759	0.0046376362198396045	0.047535771253355945	All	All
(2.8,4.2]	miRNA	hsa-miR-4488	2076.2604620759003	-1.6062693262279117	0.4219571858501432	-3.806711628791584	1.408267896895106e-4	0.014857226312243368	All	All
(2.8,4.2]	miRNA	hsa-miR-4508	1430.4891966176635	-1.272808654879027	0.3285995059860295	-3.873434474771063	1.0731226865609301e-4	0.014857226312243368	All	All
(2.8,4.2]	miRNA	hsa-miR-378d	138.35959117185533	-1.0132909026830643	0.2761442508257109	-3.669426032420299	2.4309566175594283e-4	0.017097728210167976	All	All
(2.8,4.2]	miRNA	hsa-miR-1228-5p	60.71112283061872	-1.3320467500488657	0.3832962440504671	-3.475240811056527	5.10394949452946e-4	0.017995568708145268	All	All
(2.8,4.2]	miRNA	hsa-miR-378a-3p	5431.028875297995	-0.7785235062677758	0.22303194933739826	-3.490636693893757	4.8187103600154195e-4	0.017995568708145268	All	All
(2.8,4.2]	miRNA	hsa-miR-378c	91.55191839147297	-0.8942574514566103	0.2604909445072629	-3.4329694383356077	5.970093884218809e-4	0.017995568708145268	All	All
(2.8,4.2]	miRNA	hsa-miR-7704	44.749232415306466	-1.2944666883053955	0.3733229026517312	-3.467418363863385	5.25483330690019e-4	0.017995568708145268	All	All
(2.8,4.2]	miRNA	hsa-miR-4516	339.40848792236096	-1.1685954421496305	0.3638702155478595	-3.2115721271391786	0.001320108277098078	0.034817855808461806	All	All
(2.8,4.2]	miRNA	hsa-miR-193b-5p	39.95347667857391	-1.0999580603332044	0.3576790359558221	-3.0752656705020396	0.002103151219385863	0.04350907592358467	All	All
(2.8,4.2]	miRNA	hsa-miR-30d-5p	5500.0207609007975	0.5243928390966223	0.17210397988351223	3.046953588473405	0.002311734005751159	0.04350907592358467	All	All
(2.8,4.2]	miRNA	hsa-miR-3960	68.13022098380054	-1.003540324886503	0.32521171146760686	-3.085806228680242	0.0020300106747874677	0.04350907592358467	All	All
(2.8,4.2]	miRNA	hsa-miR-652-3p	56.617841374346376	0.7399973839884603	0.24451015364462594	3.026448484687395	0.0024744498155593177	0.04350907592358467	All	All
(2.8,4.2]	miRNA	hsa-miR-223-5p	158.0801165144593	0.779900676471837	0.2623114641088077	2.9731856330470237	0.002947261437428408	0.04441944023552814	All	All
(2.8,4.2]	miRNA	hsa-miR-30e-5p	336.30736882133505	0.639007246626453	0.21417184868027803	2.9836192317711263	0.0028486102422679983	0.04441944023552814	All	All
(2.8,4.2]	isomiR	ACTGGACTTGGAGTCAGAAG	190.9727290396757	-1.0746496682973776	0.25374464803113017	-4.2351619103530265	2.283870864225005e-5	0.009835870521929023	All	All
(2.8,4.2]	isomiR	GAGGGGGCGGGCTCCGGCGG	141.01833339877166	-2.0268802317144727	0.47764165787250756	-4.243516448591444	2.2004423603370125e-5	0.009835870521929023	All	All
(2.8,4.2]	isomiR	TGAGATGAAGCACTGTAGCTCC	29.993808328302563	1.2308212966756555	0.2859758320685303	4.3039346638939255	1.6779116532078173e-5	0.009835870521929023	All	All
(2.8,4.2]	isomiR	AGCTACATTGTCTGCTGGGTTTC	94.95231424435067	1.0020891895134787	0.25041325878843407	4.001741738284357	6.287790965771645e-5	0.020309564819442412	All	All
(2.8,4.2]	isomiR	ACTGGACTTGGAGTCAGAAGG	947.5054678982386	-0.9125893109063444	0.2366119547717101	-3.856902800143114	1.1483279832654159e-4	0.021194853633984535	All	All
(2.8,4.2]	isomiR	GAGGGGGCGGGCTCCGGCG	125.99489888868024	-1.692164080587451	0.436220933193983	-3.8791446072922935	1.048244285418555e-4	0.021194853633984535	All	All
(2.8,4.2]	isomiR	GGAGGGGGCGGGCTCCGGC	151.25022048507327	-1.6851900780986029	0.43496254422438313	-3.8743337799432855	1.0691678964498535e-4	0.021194853633984535	All	All
(2.8,4.2]	isomiR	TCCTGTACTGAGCCGCCCCGAG	19.463849985306506	0.8196534447239221	0.2146957591012347	3.817743993431346	1.3467756930347964e-4	0.02175042744251196	All	All
(2.8,4.2]	isomiR	ACTGGACTTGGAGTCAGAAGGC	1126.6943735838656	-0.6994690172018495	0.2025486807004187	-3.4533378088816336	5.536951523189832e-4	0.037258824152797285	All	All
(2.8,4.2]	isomiR	CGTGTATTTGACAAGCTGAGTTG	58.33190263356831	1.1079579839722553	0.3158805680215894	3.507521817222166	4.5230126386872207e-4	0.037258824152797285	All	All
(2.8,4.2]	isomiR	CTGGACTTGGAGTCAGAAG	29.406477308714276	-0.9532095992668093	0.27563362408848374	-3.4582486168698	5.436994018996418e-4	0.037258824152797285	All	All
(2.8,4.2]	isomiR	CTGGACTTGGAGTCAGAAGG	237.13464199849503	-0.8832716231797142	0.244210755767786	-3.6168416104473113	2.9821966028255634e-4	0.037258824152797285	All	All
(2.8,4.2]	isomiR	GTGGGCGGGGGCAGGTGTGT	39.92745063180134	-1.3250349363534764	0.38392719984492146	-3.451266117349054	5.579631163067645e-4	0.037258824152797285	All	All
(2.8,4.2]	isomiR	TAGCTTATCAGACTGATGTTGG	34.673037999782835	1.0617522774270851	0.30737011712634243	3.454311978515006	5.516987607581904e-4	0.037258824152797285	All	All
(2.8,4.2]	isomiR	TCCTGTACTGAGCTGCCCCGAGC	239.04191695905624	0.7314204265422938	0.20728691712591063	3.528541196345802	4.1785690178578014e-4	0.037258824152797285	All	All
(2.8,4.2]	isomiR	TCCTGTACTGAGCTGCCCCGGG	27.164306842250976	0.8173511957522568	0.23419208249914675	3.490088934818002	4.828598273387131e-4	0.037258824152797285	All	All
(2.8,4.2]	isomiR	TGAGAACTGAATTCCATGGGTTC	19.86030356729417	0.8169030956809742	0.23493466817846478	3.477150060545451	5.067741006185972e-4	0.037258824152797285	All	All
(2.8,4.2]	isomiR	TGAGATGAAGCACTGTAGCC	40.88558989974423	1.0277896123334118	0.29570704672636045	3.475702130576893	5.095178644099631e-4	0.037258824152797285	All	All
(2.8,4.2]	isomiR	TGAGATGAAGCACTGTAGCTCT	174.4475487408138	0.934660442186361	0.2648490936548163	3.5290301706847624	4.1708557675751245e-4	0.037258824152797285	All	All
(2.8,4.2]	isomiR	TTTGTTCGTTCGGCTCGCGTGA	41.28868012939196	1.0109037712963769	0.2936698967352096	3.44231323174356	5.767619837894317e-4	0.037258824152797285	All	All
(2.8,4.2]	hairpin	hsa-mir-4488	2081.6406833993037	-1.5881555670211	0.42215080446372716	-3.7620574217277385	1.685213433384786e-4	0.016262309632163182	All	All
(2.8,4.2]	hairpin	hsa-mir-4508	1439.9391788140088	-1.277422781334047	0.32945687916935096	-3.8773595638821448	1.0559624300168316e-4	0.016262309632163182	All	All
(2.8,4.2]	hairpin	hsa-mir-1228	61.35361176143578	-1.333499376334367	0.38498336782688775	-3.4637843807683413	5.326332628381978e-4	0.01640828455425244	All	All
(2.8,4.2]	hairpin	hsa-mir-378a	5471.400998265442	-0.7724871017243358	0.2244156084577935	-3.4422164618269844	5.76968361174609e-4	0.01640828455425244	All	All
(2.8,4.2]	hairpin	hsa-mir-378d-2	139.50124604532132	-1.006536733525022	0.2782305429900753	-3.6176356582135765	2.973065102526157e-4	0.01640828455425244	All	All
(2.8,4.2]	hairpin	hsa-mir-486-1	19887.19060823409	0.5869793251951217	0.16528020686729225	3.5514193521455515	3.831593967755067e-4	0.01640828455425244	All	All
(2.8,4.2]	hairpin	hsa-mir-7704	45.133659170225194	-1.2873472980851	0.37490138101871817	-3.4338291701860255	5.951191289107103e-4	0.01640828455425244	All	All
(2.8,4.2]	hairpin	hsa-mir-378c	92.25158650368438	-0.8874140229259389	0.2619777461192746	-3.3873641409294066	7.056765776994795e-4	0.017024447436999945	All	All
(2.8,4.2]	hairpin	hsa-mir-4516	343.03474472900916	-1.1611976334593148	0.36558710467204747	-3.1762543553087723	0.0014919007931499125	0.0319929836753259	All	All
(2.8,4.2]	hairpin	hsa-mir-193b	40.813026479919984	-1.0831859553371919	0.35687204403024086	-3.0352222132743023	0.0024035852453165646	0.0345075565461145	All	All
(2.8,4.2]	hairpin	hsa-mir-30d	5503.296186987237	0.5226948678081029	0.17014305522539386	3.0720905247391532	0.0021256525060307503	0.0345075565461145	All	All
(2.8,4.2]	hairpin	hsa-mir-3960	68.69749884670055	-1.0007948846119816	0.3266475752377485	-3.0638368703136982	0.0021851802948547254	0.0345075565461145	All	All
(2.8,4.2]	hairpin	hsa-mir-486-2	243.21719966986774	0.5434017748285875	0.17828412815455383	3.0479537379654715	0.002304053949758144	0.0345075565461145	All	All
(2.8,4.2]	hairpin	hsa-mir-652	56.7258745336241	0.7381839275495975	0.24419228197809992	3.0229617478893154	0.002503138816816596	0.0345075565461145	All	All
(2.8,4.2]	hairpin	hsa-mir-223	253.8355448369571	0.7919061520405867	0.26845441597678704	2.949871951851453	0.0031790565548004035	0.040903861005098525	All	All
(2.8,4.2]	hairpin	hsa-mir-375	89.26833342563343	0.725572535329511	0.25199913655797096	2.879265957971238	0.003986020307079897	0.04808136995415126	All	All
(2.8,4.2]	piRNA	piR-hsa-12790	8244990.429400054	1.1329769929363895	0.26088028858586476	4.342899952609825	1.4061417912570342e-5	5.26745912675561e-4	All	All
(2.8,4.2]	piRNA	piR-hsa-18709	6227238.978976042	1.1294771320136892	0.25935825711633587	4.354891741530555	1.3313269667302287e-5	5.26745912675561e-4	All	All
(2.8,4.2]	piRNA	piR-hsa-2106	8244999.356177693	1.132976107038534	0.260872571749039	4.343025023452691	1.4053411981334536e-5	5.26745912675561e-4	All	All
(2.8,4.2]	piRNA	piR-hsa-2107	6227238.978976042	1.1294771320136892	0.25935825711633587	4.354891741530555	1.3313269667302287e-5	5.26745912675561e-4	All	All
(2.8,4.2]	piRNA	piR-hsa-25779	8259345.804457536	1.1319093850278672	0.2609280893836144	4.33801277471412	1.4377679998588514e-5	5.26745912675561e-4	All	All
(2.8,4.2]	piRNA	piR-hsa-25780	8259364.461862982	1.1319064400000294	0.26092341508486644	4.338079200871536	1.4373336268921265e-5	5.26745912675561e-4	All	All
(2.8,4.2]	piRNA	piR-hsa-25781	6227238.978976042	1.1294771320136892	0.25935825711633587	4.354891741530555	1.3313269667302287e-5	5.26745912675561e-4	All	All
(2.8,4.2]	piRNA	piR-hsa-25782	6227274.048866285	1.1294694155617717	0.2593540243467499	4.354933062660709	1.3310758602448311e-5	5.26745912675561e-4	All	All
(2.8,4.2]	piRNA	piR-hsa-25783	6227331.954801715	1.1294596219337072	0.25934288691840623	4.355082321147504	1.3301692000393082e-5	5.26745912675561e-4	All	All
(2.8,4.2]	piRNA	piR-hsa-27124	710938.973955255	1.1934757684601407	0.2595636737528177	4.59800769192644	4.265502507100078e-6	5.26745912675561e-4	All	All
(2.8,4.2]	piRNA	piR-hsa-624	710938.3584115718	1.1934773839051112	0.2595639589042063	4.598008864341491	4.265478509714019e-6	5.26745912675561e-4	All	All
(2.8,4.2]	piRNA	piR-hsa-1207	4145823.5598148173	1.0886126829012919	0.25629673916322077	4.247469891561971	2.1619820846652803e-5	7.2606565010009e-4	All	All
(2.8,4.2]	piRNA	piR-hsa-12525	3968.7865997876065	-0.6708132048214349	0.18069780669654673	-3.712348351565546	2.0534509746200524e-4	0.005911005305513436	All	All
(2.8,4.2]	piRNA	piR-hsa-182	3968.804933961784	-0.670820706861628	0.18069858609828413	-3.712373856078545	2.0532440008741264e-4	0.005911005305513436	All	All
(2.8,4.2]	piRNA	piR-hsa-9588	295.0522396973163	-1.1852845557140235	0.3253438053695923	-3.6431754228962	2.6929517207064367e-4	0.007235063622964627	All	All
(2.8,4.2]	piRNA	piR-hsa-5067	356.27383450030953	-0.7094651276654964	0.2020329206389325	-3.5116312996010803	4.4536540314717914e-4	0.011217641091769575	All	All
(2.8,4.2]	piRNA	piR-hsa-23230	11051.143931128621	0.9605611372145528	0.28879764762429727	3.326069810873828	8.807986534059641e-4	0.01720185055399516	All	All
(2.8,4.2]	piRNA	piR-hsa-23231	11051.143931128621	0.9605611372145528	0.28879764762429727	3.326069810873828	8.807986534059641e-4	0.01720185055399516	All	All
(2.8,4.2]	piRNA	piR-hsa-28401	11865.013944001586	0.6015494588490906	0.18679773794168286	3.2203251788674807	0.001280452632880553	0.01720185055399516	All	All
(2.8,4.2]	piRNA	piR-hsa-28402	11864.991640696455	0.6015460966840577	0.1867977605889893	3.2203067894782644	0.0012805347806944286	0.01720185055399516	All	All
(2.8,4.2]	piRNA	piR-hsa-28403	11864.991640696455	0.6015460966840577	0.1867977605889893	3.2203067894782644	0.0012805347806944286	0.01720185055399516	All	All
(2.8,4.2]	piRNA	piR-hsa-28404	11865.013944001586	0.6015494588490906	0.18679773794168286	3.2203251788674807	0.001280452632880553	0.01720185055399516	All	All
(2.8,4.2]	piRNA	piR-hsa-28405	11865.024075299729	0.6015547503678395	0.1867979135950104	3.220350478175296	0.0012803396255037563	0.01720185055399516	All	All
(2.8,4.2]	piRNA	piR-hsa-28406	11929.625498180232	0.599405569037324	0.18595723260583083	3.223351738664932	0.0012669986851654143	0.01720185055399516	All	All
(2.8,4.2]	piRNA	piR-hsa-28407	11929.657932783506	0.5994141884889345	0.18595739106008702	3.223395343803518	0.001266805804740897	0.01720185055399516	All	All
(2.8,4.2]	piRNA	piR-hsa-28419	11865.024075299729	0.6015547503678395	0.1867979135950104	3.220350478175296	0.0012803396255037563	0.01720185055399516	All	All
(2.8,4.2]	piRNA	piR-hsa-28421	11929.657932783506	0.5994141884889345	0.18595739106008702	3.223395343803518	0.001266805804740897	0.01720185055399516	All	All
(2.8,4.2]	piRNA	piR-hsa-6143	8140.150715746977	0.9361235767900717	0.28512425546650905	3.2832127005765375	0.0010263119723838688	0.01720185055399516	All	All
(2.8,4.2]	piRNA	piR-hsa-6146	8140.150715746977	0.9361235767900717	0.28512425546650905	3.2832127005765375	0.0010263119723838688	0.01720185055399516	All	All
(2.8,4.2]	piRNA	piR-hsa-6147	8140.150715746977	0.9361235767900717	0.28512425546650905	3.2832127005765375	0.0010263119723838688	0.01720185055399516	All	All
(2.8,4.2]	piRNA	piR-hsa-10337	1569.3018613607046	-0.9432159985449837	0.30470500495939257	-3.095505433757756	0.001964777728901331	0.024238204068588547	All	All
(2.8,4.2]	piRNA	piR-hsa-23330	130059.41251187072	0.7851342542086696	0.2587958508194987	3.033797689269269	0.002414963192502516	0.024238204068588547	All	All
(2.8,4.2]	piRNA	piR-hsa-23656	130059.41251187072	0.7851342542086696	0.2587958508194987	3.033797689269269	0.002414963192502516	0.024238204068588547	All	All
(2.8,4.2]	piRNA	piR-hsa-24683	130059.41251187072	0.7851342542086696	0.2587958508194987	3.033797689269269	0.002414963192502516	0.024238204068588547	All	All
(2.8,4.2]	piRNA	piR-hsa-28175	19.756588243246572	-0.7989179310158186	0.2632866305533115	-3.0344037193869218	0.0024101167016143793	0.024238204068588547	All	All
(2.8,4.2]	piRNA	piR-hsa-28394	3861.3682563132456	0.8169634672990632	0.26819050240634945	3.0462058125430524	0.002317491418966513	0.024238204068588547	All	All
(2.8,4.2]	piRNA	piR-hsa-28396	3856.174631592785	0.8175742671902138	0.2700340260335744	3.0276712872049742	0.002464460020995585	0.024238204068588547	All	All
(2.8,4.2]	piRNA	piR-hsa-28397	3856.174631592785	0.8175742671902138	0.2700340260335744	3.0276712872049742	0.002464460020995585	0.024238204068588547	All	All
(2.8,4.2]	piRNA	piR-hsa-28398	3856.2979553027003	0.8175118584172687	0.2700293934526249	3.027492111004932	0.002465921505737296	0.024238204068588547	All	All
(2.8,4.2]	piRNA	piR-hsa-6144	130060.41231287376	0.7851280934954686	0.2587927325981839	3.033810438233992	0.0024148611458131033	0.024238204068588547	All	All
(2.8,4.2]	piRNA	piR-hsa-6148	130060.41231287376	0.7851280934954686	0.2587927325981839	3.033810438233992	0.0024148611458131033	0.024238204068588547	All	All
(2.8,4.2]	piRNA	piR-hsa-10350	51.117426947478705	-1.1386625006562814	0.37799553883849607	-3.012370209857929	0.0025921625696278604	0.024872417037143515	All	All
(2.8,4.2]	piRNA	piR-hsa-24684	69347.45037320904	0.774121134056046	0.2602166168508321	2.974910455083686	0.0029307408406408788	0.02684292179041532	All	All
(2.8,4.2]	piRNA	piR-hsa-6145	69350.17851703631	0.7740748867973819	0.26019600348876254	2.9749683946656504	0.002930187356879337	0.02684292179041532	All	All
(2.8,4.2]	piRNA	piR-hsa-7238	23.493154460687297	-0.990580022782145	0.33391751227627076	-2.966541095821822	0.0030117010893949726	0.026971456422803866	All	All
(2.8,4.2]	piRNA	piR-hsa-28819	2400.606605775759	0.6095012239180536	0.20864635263276785	2.9212167681206407	0.003486671411014503	0.030546273448670534	All	All
(2.8,4.2]	piRNA	piR-hsa-28710	1610.2687064897893	-1.0868334102025912	0.3753644520046767	-2.8954084607592256	0.0037866545285835233	0.03246854840466298	All	All
(2.8,4.2]	piRNA	piR-hsa-1657	106.01414270730747	-1.3618101042231152	0.47225509581072067	-2.883632418799621	0.003931173289177446	0.03300547574038565	All	All
(2.8,4.2]	piRNA	piR-hsa-3616	101.27111264033782	-0.744085426169565	0.2588809757894141	-2.8742375676721754	0.004050041947121572	0.03330952866714273	All	All
(2.8,4.2]	piRNA	piR-hsa-17171	48.68057300833935	-1.0078078541329416	0.35638126825864713	-2.8278923273866217	0.004685556297781096	0.03702508211776043	All	All
(2.8,4.2]	piRNA	piR-hsa-8345	48.68057300833935	-1.0078078541329416	0.35638126825864713	-2.8278923273866217	0.004685556297781096	0.03702508211776043	All	All
(2.8,4.2]	lncRNA	CH17-373J23.1	32.95679682825305	0.7432965067276938	0.2467416069769871	3.012448998101155	0.002591489787257151	0.04892856905906316	All	All
(2.8,4.2]	lncRNA	LINC00324	3476.032468604569	0.9568961379029018	0.30943576409523776	3.0923902435802137	0.0019855164177223395	0.04892856905906316	All	All
(2.8,4.2]	lncRNA	LINC01783	2109.2704722987287	0.6804410728975187	0.2293030920571433	2.9674308653803494	0.0030029980831931986	0.04892856905906316	All	All
(2.8,4.2]	lncRNA	RP11-108M9.3	1970.3752400702326	0.7017103426233625	0.23661137814776867	2.965666098209064	0.0030202820406829115	0.04892856905906316	All	All
(2.8,4.2]	lncRNA	RP4-561L24.3	62.01174938984568	0.5967840008464129	0.1928634861597582	3.0943337835968996	0.001972554287291081	0.04892856905906316	All	All
(2.8,4.2]	tRF	tRF-21-I8W47W1R0	186.26342926837347	-2.675643406948574	0.4278321802965282	-6.253955476406894	4.0018514419946347e-10	2.1329868185831404e-7	All	All
(2.8,4.2]	tRF	tRF-22-I8W47W1RN	92.75599051581001	-2.1168199424876177	0.42598142808158085	-4.969277538743356	6.72028223561367e-7	1.790955215791043e-4	All	All
(2.8,4.2]	tRF	tRF-20-WD8S746D	64.70874262157315	-1.7376014974723946	0.37276949774531737	-4.661329609805023	3.141731071893932e-6	5.581808871064886e-4	All	All
(2.8,4.2]	tRF	tRF-24-I8W47W1R2M	260.1556562576182	-1.730850221979573	0.3927475145316293	-4.407030364135332	1.047975017646727e-5	0.0013964267110142638	All	All
(2.8,4.2]	tRF	tRF-25-I8W47W1R7H	723.7111452270206	-1.8047413162398611	0.417035905472353	-4.327544205566023	1.5078108989312852e-5	0.0016073264182607499	All	All
(2.8,4.2]	tRF	tRF-17-Q2FWQ8M	1833.2153090763684	-1.7250219334319572	0.41765476785949324	-4.130257969453581	3.623563994310811e-5	0.002211319103558483	All	All
(2.8,4.2]	tRF	tRF-33-R008R959KUMK9	46.192866322524196	-1.1696740719227232	0.28690168887177	-4.076915951671188	4.563697962315819e-5	0.002211319103558483	All	All
(2.8,4.2]	tRF	tRF-34-M2OSRNLNKSEKH9	366.0078706623456	-1.1341199990320834	0.2770490331210265	-4.093571402346864	4.247791859175442e-5	0.002211319103558483	All	All
(2.8,4.2]	tRF	tRF-36-7Z8L8NRS9NS334D	58.90532999825595	-1.8323409054075295	0.4485701011944343	-4.084848500888593	4.4105583919080127e-5	0.002211319103558483	All	All
(2.8,4.2]	tRF	tRF-37-7Z8L8NRS9NS334K	91.12604316684721	-1.7125989199811458	0.41879521916960943	-4.08934687310161	4.325895346841794e-5	0.002211319103558483	All	All
(2.8,4.2]	tRF	tRF-40-I3Z9HMI8W47W1R7H	160.65730600083222	-1.9084476613834236	0.46240272096293444	-4.127241417198326	3.6714090471295285e-5	0.002211319103558483	All	All
(2.8,4.2]	tRF	tRF-17-BS68BFJ	32.06276128932342	-1.5387262463948757	0.3794704436139795	-4.054930422882057	5.0149227646884406e-5	0.002227461527982449	All	All
(2.8,4.2]	tRF	tRF-17-WS7K092	69.27747333006583	-1.4989677817573925	0.37464948879739884	-4.000987126844839	6.307878983322062e-5	0.002586230383162045	All	All
(2.8,4.2]	tRF	tRF-20-I8W47W1R	189.03872684086033	-1.6168149428400138	0.42113863500239185	-3.839151311374771	1.2346033028201798e-4	0.004112772252519724	All	All
(2.8,4.2]	tRF	tRF-20-PJ60MV9J	2611.6565620378256	-1.5825709735594176	0.41091550106678526	-3.851329456909939	1.1747832822872931e-4	0.004112772252519724	All	All
(2.8,4.2]	tRF	tRF-31-79MP9P9NH57SD	234.4453907551283	0.8472627750906891	0.21997811067643164	3.851577652364411	1.1735930326162415e-4	0.004112772252519724	All	All
(2.8,4.2]	tRF	tRF-31-87R8WP9N1EWJ0	43048.078570769576	0.8553137811879695	0.22522437556423414	3.797607514929189	1.4609941329831933e-4	0.004580646311059071	All	All
(2.8,4.2]	tRF	tRF-33-JJ6RRNLIK898D6	261.12794484800946	-1.3178986941311193	0.348618572776704	-3.7803456185200304	1.5661080492239098e-4	0.0046374199457574665	All	All
(2.8,4.2]	tRF	tRF-18-R29P4P04	293.4069526185652	-1.3094047439086227	0.3493243489458366	-3.7483924262939037	1.7797164092348797e-4	0.00499257287432732	All	All
(2.8,4.2]	tRF	tRF-18-BS68BFD2	74.40295801699018	-1.3878924180844574	0.3761418670533735	-3.689811051763401	2.2442067527638456e-4	0.00506889403079223	All	All
(2.8,4.2]	tRF	tRF-18-RK9P4P04	111.36637814095477	-1.2770864969752038	0.34633498894877146	-3.687431353244259	2.2652917680680867e-4	0.00506889403079223	All	All
(2.8,4.2]	tRF	tRF-19-JHOJ7II9	1181.398281089255	-1.4379719842222518	0.3901687990784339	-3.6855124951525986	2.2824288318764262e-4	0.00506889403079223	All	All
(2.8,4.2]	tRF	tRF-24-Z3M8ZLSSJ8	55.86794710139057	-1.371625970512493	0.3693167656424993	-3.713955330801945	2.0404482585596517e-4	0.00506889403079223	All	All
(2.8,4.2]	tRF	tRF-30-KY7343RX6NMH	921.0962704174578	0.7536035900220386	0.2028598506610265	3.7148976870799855	2.032859291527531e-4	0.00506889403079223	All	All
(2.8,4.2]	tRF	tRF-18-739P8WD8	56.8241278005728	-1.4389426153460918	0.3960623434899589	-3.63312149967767	2.8001308316295e-4	0.00556173434162175	All	All
(2.8,4.2]	tRF	tRF-19-M8ZLSSJ8	80.80525510468144	-1.4605369894207452	0.40123330836237536	-3.640119000543334	2.7251206690756633e-4	0.00556173434162175	All	All
(2.8,4.2]	tRF	tRF-27-I8W47W1R7HH	1071.1687258872416	-1.4990502774403403	0.41385740266406174	-3.622141993330868	2.9217366147356284e-4	0.00556173434162175	All	All
(2.8,4.2]	tRF	tRF-33-QKF1R3WE8RO8DX	20.478535834013353	-1.091634033802828	0.301341510903411	-3.6225810062813735	2.916780751673278e-4	0.00556173434162175	All	All
(2.8,4.2]	tRF	tRF-39-I3Z9HMI8W47W1R2M	72.98658835284861	-1.5947488844133513	0.44390001918032745	-3.5925857524360896	3.2741285774189445e-4	0.006017622523325164	All	All
(2.8,4.2]	tRF	tRF-18-79MP9P04	31.7595634320086	-1.0905822150132256	0.30659528694882454	-3.557074297737853	3.750081192376706e-4	0.006447720243667046	All	All
(2.8,4.2]	tRF	tRF-26-I8W47W1R7HB	327.5029308205295	-1.4682354479267854	0.4127505168685135	-3.5571983266456066	3.7483116888010055e-4	0.006447720243667046	All	All
(2.8,4.2]	tRF	tRF-31-87R8WP9I1EWJ0	137.19972631196242	0.6552753492793449	0.18598474689136757	3.5232746783373954	4.262493574863784e-4	0.00709971586063249	All	All
(2.8,4.2]	tRF	tRF-19-PJ60MVJY	80.67561740676281	-1.3958158715835045	0.4027749700576685	-3.4654980456795874	5.292503734103762e-4	0.008296777912580308	All	All
(2.8,4.2]	tRF	tRF-22-WB08Q2B52	64.53181647221979	-1.0857593650489303	0.3126270642365194	-3.47301781981196	5.146411842146182e-4	0.008296777912580308	All	All
(2.8,4.2]	tRF	tRF-31-1HPSR9O9337KB	27.275248067746485	-1.142852769271672	0.3305281096438655	-3.4576568101970597	5.448950284261712e-4	0.008297972861461408	All	All
(2.8,4.2]	tRF	tRF-34-JJ6RRNLIK898HR	468.08694149782747	-1.0268116204147075	0.30374920851305665	-3.3804585876659825	7.236497917175358e-4	0.010714037194040182	All	All
(2.8,4.2]	tRF	tRF-29-KY7343RX6N19	377.3237070279442	0.49617718732394384	0.14745276898275883	3.364990639015807	7.654625598196883e-4	0.011026798496861997	All	All
(2.8,4.2]	tRF	tRF-19-RKIP4OF4	49.27547255888311	-1.3557848795307625	0.40767126327476017	-3.3256817481810037	8.820257498523844e-4	0.012371571701876867	All	All
(2.8,4.2]	tRF	tRF-21-LPMBQ4NKD	90.0954346885055	-1.3057903346532054	0.39465155833039084	-3.308717036814626	9.372450959376867e-4	0.012809016311148384	All	All
(2.8,4.2]	tRF	tRF-35-1HPSR9O9337KB6	267.63101406888336	-1.178399688907715	0.3574711257247188	-3.2964891542461996	9.790139458582575e-4	0.013045360828561281	All	All
(2.8,4.2]	tRF	tRF-33-QJ3KYU4RRWRBD2	38.39471640916489	-1.2986358187194966	0.39695640053350234	-3.2714822508823467	0.0010698530382577155	0.013908089497350302	All	All
(2.8,4.2]	tRF	tRF-33-EH623K7SIR3DDY	122.27636732216851	-1.2484990046181133	0.3835340838461356	-3.255249160903729	0.0011329292532546058	0.014377411713921545	All	All
(2.8,4.2]	tRF	tRF-26-Z3M8ZLSSXU0	70.75504162214433	-1.2731496961817266	0.39325446354230115	-3.237470427452066	0.0012059443763650923	0.014948101223316145	All	All
(2.8,4.2]	tRF	tRF-25-R8WP9N1EWJ	75.04097259762267	0.46307816401012214	0.144318717190346	3.2087186819943483	0.0013332787498454104	0.016150853946990992	All	All
(2.8,4.2]	tRF	tRF-23-W47W1R7HX	32.76091134831422	-1.033609127801028	0.3308661847205649	-3.1239491236433516	0.0017844130775092528	0.021135381562498484	All	All
(2.8,4.2]	tRF	tRF-19-73VL4YHE	34.029946735023046	-1.0651252814173868	0.34590703905322023	-3.0792240722615354	0.002075405216094591	0.022773075600368526	All	All
(2.8,4.2]	tRF	tRF-22-87R8WP9NH	20.402082028349582	0.41911050140700234	0.13635681820583578	3.073630691311227	0.0021147103902504605	0.022773075600368526	All	All
(2.8,4.2]	tRF	tRF-26-R8WP9N1EWJ0	168.41679000421755	0.5580528029641746	0.18209176249100248	3.0646790130978556	0.0021790372525680953	0.022773075600368526	All	All
(2.8,4.2]	tRF	tRF-28-7EMQ18Y3E7D8	22.794669717956843	-0.5819216427217809	0.18802983377540455	-3.094836766259482	0.0019692124009266184	0.022773075600368526	All	All
(2.8,4.2]	tRF	tRF-32-JJ6RRNLIK898L	48.72709080690434	-0.9823643954550889	0.3186438192332982	-3.082954497026792	0.0020495649140927254	0.022773075600368526	All	All
(2.8,4.2]	tRF	tRF-36-JJ6RRNLIK898O1B	333.2996719831481	-1.0883301535541237	0.35493817713498244	-3.066252726993167	0.0021676001502851177	0.022773075600368526	All	All
(2.8,4.2]	tRF	tRF-22-WD8YQ84V2	31.836519931087754	-0.9090202242458404	0.30260238784555404	-3.004008761192583	0.0026644765213975777	0.027310884344325173	All	All
(2.8,4.2]	tRF	tRF-32-1HPSR9O9337KF	53.40250290064183	-0.9451565803639896	0.3163336188320857	-2.987847399380247	0.0028094979492956024	0.02825400767876521	All	All
(2.8,4.2]	tRF	tRF-17-F8DHXY4	142.0952310703548	-1.1827096827725434	0.3985583366694922	-2.967469436609264	0.003002621329981903	0.02909813034327917	All	All
(2.8,4.2]	tRF	tRF-35-JJ6RRNLIK898O1	57.400365529736334	-1.172133980282541	0.3943772186760205	-2.9721138158475755	0.002957570224389056	0.02909813034327917	All	All
(2.8,4.2]	tRF	tRF-33-1HPSR9O9337KR	375.47127080387526	-0.8359699095854397	0.2826332001744081	-2.957790907329985	0.003098522239781429	0.029491292032205383	All	All
(2.8,4.2]	tRF	tRF-17-08Q2B52	52.206247161200935	-1.1447743697229342	0.3929071626543667	-2.9136001542684307	0.00357287207774423	0.03283346236961508	All	All
(2.8,4.2]	tRF	tRF-32-F1R3WE8RO86J2	62.12655854762575	-1.2822821866596668	0.4400861515229389	-2.913707196243892	0.0035716473227334097	0.03283346236961508	All	All
(2.8,4.2]	tRF	tRF-18-H9R8O7D2	90.82101453408333	-0.9926714777603552	0.3433749766071421	-2.890925505314495	0.003841091580783434	0.034121696875959506	All	All
(2.8,4.2]	tRF	tRF-30-F1R3WE8RO86J	241.16094042960137	-0.922998012782983	0.31909133756120156	-2.8925824807323464	0.0038208884396598733	0.034121696875959506	All	All
(2.8,4.2]	tRF	tRF-17-R29P4PP	32.82647406710525	-1.0285073085266405	0.36048492532798565	-2.8531215489548076	0.004329205919759614	0.034961617503513245	All	All
(2.8,4.2]	tRF	tRF-17-WS72092	108.97172311039431	-1.006887480564373	0.3524139734705159	-2.857115654775853	0.004275100341300833	0.034961617503513245	All	All
(2.8,4.2]	tRF	tRF-19-R29P4PJZ	499.7538648098593	-0.8374875306283942	0.2915766363117446	-2.8722724194299945	0.0040753149222638166	0.034961617503513245	All	All
(2.8,4.2]	tRF	tRF-20-739P8WQ0	86.87558637406464	-1.0036791889449415	0.35073213967515465	-2.8616687078479357	0.004214171520282125	0.034961617503513245	All	All
(2.8,4.2]	tRF	tRF-32-86J8WPMN1E8YN	340.2912719213382	0.5636187911770797	0.19599981518447443	2.87560878895015	0.004032491583981498	0.034961617503513245	All	All
(2.8,4.2]	tRF	tRF-35-QKF1R3WE8RO86J	72.5370359885763	-0.7661385993428542	0.2680374224221945	-2.8583269918783363	0.004258812749536524	0.034961617503513245	All	All
(2.8,4.2]	tRF	tRF-32-68K87SERM4921	171.40588965082046	-0.9074769909183956	0.3205341365090849	-2.831139924133088	0.004638242521214451	0.03628025505485517	All	All
(2.8,4.2]	tRF	tRF-33-M2OSRNLNKSEKDS	58.40831787187375	-0.8436388457556163	0.2984079932290082	-2.8271321978569786	0.004696693431116336	0.03628025505485517	All	All
(2.8,4.2]	tRF	tRF-36-L85DMKYUYRLHR0D	68.26544756287406	-0.816136953122468	0.2881198611216975	-2.8326299684621326	0.004616679405015338	0.03628025505485517	All	All
(2.8,4.2]	tRF	tRF-29-OSRNLNKSEKH9	44.85142562228322	-0.9201190488848344	0.3305649182475409	-2.783474585756891	0.005378007559329462	0.040372929987642296	All	All
(2.8,4.2]	tRF	tRF-31-M2OSRNLNKSEK0	19.859807072574814	-0.9248326789301545	0.3320373913040352	-2.7853269033887726	0.0053473782072475315	0.040372929987642296	All	All
(2.8,4.2]	tRF	tRF-25-94SX73V2Y8	36.6104976066795	0.3692181250005412	0.13290478201596256	2.778065013162552	0.005468367576678141	0.04048110997735346	All	All
(2.8,4.2]	tRF	tRF-37-KKM1M3WD8S746D2	77.0619182546189	-0.981308578907988	0.3561510481578199	-2.7553157122063117	0.00586355259350398	0.042811966196405773	All	All
(2.8,4.2]	tRF	tRF-39-7Z8L8NRS9NS3341S	99.38254564544741	-1.0970394050857308	0.40220649040102424	-2.7275527155017216	0.006380606152706713	0.045957609180982135	All	All
(2.8,4.2]	tRF	tRF-23-I8W47W1R00	70.36369140667423	-0.9655704807842729	0.35532631618062915	-2.7174189943573666	0.006579325862106397	0.0463512938596163	All	All
(2.8,4.2]	tRF	tRF-42-I3Z9HMI8W47W1R7HH	183.59972532697026	-1.3098428347409705	0.48228330391555174	-2.715919925294211	0.006609190118819584	0.0463512938596163	All	All
(2.8,4.2]	tRF	tRF-25-87R8WP9N1E	106.20795401754111	0.29408429138206144	0.10911958117957071	2.695064334036499	0.007037504173871879	0.04871415226848976	All	All
(2.8,4.2]	tRNA	tRNA-19496	105.0920278779884	0.9419465487669898	0.20240747234893333	4.653714301333469	3.260084383390286e-6	7.95984166719357e-4	All	All
(2.8,4.2]	tRNA	tRNA-26893	81.4920274361969	1.3252790105974848	0.287622853060493	4.607697185726585	4.07153026454914e-6	7.95984166719357e-4	All	All
(2.8,4.2]	tRNA	tRNA-36100	255224.519769656	0.8208003439415295	0.18719172269958403	4.384811102245139	1.1608646946997802e-5	0.001512993652092047	All	All
(2.8,4.2]	tRNA	tRNA-13014	41.59764923694868	-0.9450395814342232	0.22643396169946517	-4.173577030324314	2.9985421396485606e-5	0.002931074941506468	All	All
(2.8,4.2]	tRNA	tRNA-26455	35.26269550518649	0.7285142464188252	0.18404856464991826	3.9582718170312488	7.549401572775339e-5	0.005903632029910315	All	All
(2.8,4.2]	tRNA	tRNA-21436	257457.11433589394	0.7057333179189044	0.19167871949777932	3.6818553450691254	2.315427809860694e-4	0.01005924748506146	All	All
(2.8,4.2]	tRNA	tRNA-25574	184.79325923823833	-0.8411710558339726	0.2278305113993324	-3.692091329943077	2.2241755969592408e-4	0.01005924748506146	All	All
(2.8,4.2]	tRNA	tRNA-27556	254.08807815887056	0.94200203387719	0.2538709903728261	3.710554059342497	2.068061268598067e-4	0.01005924748506146	All	All
(2.8,4.2]	tRNA	tRNA-35943	298.22001089311726	1.3669272549263705	0.36268790149307767	3.768880211606562	1.639815556586798e-4	0.01005924748506146	All	All
(2.8,4.2]	tRNA	tRNA-25809	162.4941724735392	-0.8254832393011167	0.22663651206677224	-3.6423223768018045	2.7018940662757265e-4	0.010564405799138091	All	All
(2.8,4.2]	tRNA	tRNA-2949	42.60651462862842	0.7499303710897195	0.2110571723668556	3.55320960041199	3.80561114105329e-4	0.013527217783198512	All	All
(2.8,4.2]	tRNA	tRNA-13011	551371.3577425878	0.6890555708091738	0.19781823714831334	3.483276267862793	0.00049531693538885555	0.013981140045429797	All	All
(2.8,4.2]	tRNA	tRNA-13021	138.024781808071	-0.7455818986030593	0.21645581797401045	-3.4444992312129967	5.72118262728585e-4	0.013981140045429797	All	All
(2.8,4.2]	tRNA	tRNA-22262	553.708651185392	0.7753915204416115	0.2250241085615633	3.445815319070471	5.693393104534815e-4	0.013981140045429797	All	All
(2.8,4.2]	tRNA	tRNA-27471	138.35233995230024	-0.7425955270123354	0.21520195278695328	-3.4506913965947787	5.591525364158403e-4	0.013981140045429797	All	All
(2.8,4.2]	tRNA	tRNA-30129	565525.0225932988	0.6957749959648979	0.19953070595205688	3.4870572558996424	4.883667923004793e-4	0.013981140045429797	All	All
(2.8,4.2]	tRNA	tRNA-20653	403.298736963932	0.5092013166644591	0.1499812488349885	3.3950998582808816	6.860357373244911e-4	0.015778821958463293	All	All
(2.8,4.2]	tRNA	tRNA-25811	223.27988862337554	-0.7205660522368071	0.21634925625278087	-3.3305686588305305	8.666878695878324e-4	0.016943747850442125	All	All
(2.8,4.2]	tRNA	tRNA-26457	33.227253725466475	-0.8097827484944584	0.24102804997157692	-3.3597033564763583	7.802620344127539e-4	0.016943747850442125	All	All
(2.8,4.2]	tRNA	tRNA-27627	38.87209213418253	-0.8685154450219995	0.26035087672697643	-3.335942079168761	8.501087333320627e-4	0.016943747850442125	All	All
(2.8,4.2]	tRNA	tRNA-12967	43.184526242915965	-0.8714278077059957	0.2666426408874245	-3.2681487282220143	0.0010825346284000145	0.020155763795447892	All	All
(2.8,4.2]	tRNA	tRNA-30988	59.598766759391765	-0.8917536612252961	0.2781516111023488	-3.2059985476667467	0.0013459466774230651	0.021541691889756867	All	All
(2.8,4.2]	tRNA	tRNA-36088	556038.2174051133	0.6300774630622723	0.19693879324023417	3.1993567782944496	0.0013773460287568328	0.021541691889756867	All	All
(2.8,4.2]	tRNA	tRNA-36092	4004.8355167106424	-0.7313535774902121	0.2271977727218389	-3.2190173729634997	0.0012863069179401133	0.021541691889756867	All	All
(2.8,4.2]	tRNA	tRNA-36098	3941.073573117985	-0.7121104632727039	0.22023132969356532	-3.2334657574085846	0.001222979964160072	0.021541691889756867	All	All
(2.8,4.2]	tRNA	tRNA-35060	534696.3759841175	0.6038422370887985	0.1903744322228195	3.171866253458053	0.0015146274501434951	0.022777666654081024	All	All
(2.8,4.2]	tRNA	tRNA-22261	657.997617523867	0.8474703522206234	0.27043840471794334	3.1336908421143135	0.0017262262512970728	0.024157653611238655	All	All
(2.8,4.2]	tRNA	tRNA-31856	185.8859135721744	-0.6907261146326616	0.22119214358936223	-3.1227425324607263	0.0017917441297338134	0.024157653611238655	All	All
(2.8,4.2]	tRNA	tRNA-36097	254068.2967141693	0.5709768438230219	0.18278296807435332	3.1237967620197375	0.0017853372785747465	0.024157653611238655	All	All
(2.8,4.2]	tRNA	tRNA-13039	44.15709505494778	-0.8283654273528545	0.2702278287930633	-3.065433456845058	0.0021735473818660224	0.026391483822165794	All	All
(2.8,4.2]	tRNA	tRNA-21326	43.221389396080546	-0.7811606413064347	0.25466406383755685	-3.0674160677994813	0.0021591808757814054	0.026391483822165794	All	All
(2.8,4.2]	tRNA	tRNA-21328	38.50038899433596	-0.8053372378526437	0.261626194013767	-3.07819804086691	0.002082564656044762	0.026391483822165794	All	All
(2.8,4.2]	tRNA	tRNA-28141	196.99112345675059	-0.6219917787211772	0.20339123536071188	-3.0581051224654905	0.002227414235630361	0.026391483822165794	All	All
(2.8,4.2]	tRNA	tRNA-22776	488.2523771637754	0.6010182665468408	0.19841902219997348	3.029035522315567	0.0024533583426305317	0.02750652684123387	All	All
(2.8,4.2]	tRNA	tRNA-31866	101.31144451345384	-0.8239973063190418	0.27213078271412283	-3.0279459681143917	0.00246222107274472	0.02750652684123387	All	All
(2.8,4.2]	tRNA	tRNA-21323	57.912080880344085	-0.8517754422176821	0.28249915553733695	-3.0151433217474017	0.0025685784943018522	0.027897616424222893	All	All
(2.8,4.2]	tRNA	tRNA-24598	72.83173132498374	0.6434875728674975	0.21870625620852369	2.942245841627729	0.0032584113549339686	0.03155068347832401	All	All
(2.8,4.2]	tRNA	tRNA-26221	31.949257002912223	0.6699670514132	0.22830749498812564	2.934494338208412	0.003340916483844595	0.03155068347832401	All	All
(2.8,4.2]	tRNA	tRNA-26447	27.409917832227844	-0.670349615070421	0.22888202941023048	-2.9287996825165252	0.0034027363782483788	0.03155068347832401	All	All
(2.8,4.2]	tRNA	tRNA-27448	601.6254834823084	0.7305583845957623	0.2486783166329635	2.937764717436258	0.0033058780709679385	0.03155068347832401	All	All
(2.8,4.2]	tRNA	tRNA-31483	3932.1377369723396	-0.6529403978747499	0.22213974702011735	-2.939322685982975	0.0032893041917644254	0.03155068347832401	All	All
(2.8,4.2]	tRNA	tRNA-34168	6461.483778204678	0.6801048851603998	0.22948377599169387	2.9636294863172203	0.0030403411743839684	0.03155068347832401	All	All
(2.8,4.2]	tRNA	tRNA-36072	29725.66117959204	0.5010597338166527	0.17143549636705566	2.9227303821832087	0.0034697682597645326	0.03155068347832401	All	All
(2.8,4.2]	tRNA	tRNA-20658	30.704403830474963	-0.8505329272753739	0.29780310612001615	-2.85602436575193	0.004289822117300031	0.03568766910349601	All	All
(2.8,4.2]	tRNA	tRNA-22263	582.6390274460165	0.7180921988690097	0.2500533572879827	2.8717558790542195	0.004081981652688863	0.03568766910349601	All	All
(2.8,4.2]	tRNA	tRNA-35839	313.34159445795063	-0.575033483226344	0.2008093999830984	-2.8635785141270427	0.004188849867700108	0.03568766910349601	All	All
(2.8,4.2]	tRNA	tRNA-36076	29694.09667944847	0.4910683334178259	0.17156705059487967	2.862253164084419	0.004206407653902671	0.03568766910349601	All	All
(2.8,4.2]	tRNA	tRNA-12985	4140.949248792314	-0.6274366982473005	0.2243886382578189	-2.7962052941663913	0.005170654415866674	0.03675865230188854	All	All
(2.8,4.2]	tRNA	tRNA-13022	6344.32680808048	0.656467375242405	0.23382248816663148	2.8075459310593747	0.004992056031584499	0.03675865230188854	All	All
(2.8,4.2]	tRNA	tRNA-20284	4099.363600553946	-0.6390820316107114	0.2262285481904226	-2.8249398085372457	0.004728949865610668	0.03675865230188854	All	All
(2.8,4.2]	tRNA	tRNA-21324	84.69816106894758	-0.6545612497731677	0.23217652939860026	-2.819239530665126	0.00481375814959379	0.03675865230188854	All	All
(2.8,4.2]	tRNA	tRNA-32723	6375.388375959851	0.6849193842809467	0.24426585556161817	2.8039915063289302	0.005047423473112467	0.03675865230188854	All	All
(2.8,4.2]	tRNA	tRNA-34166	6791.714988078035	0.6514304422773523	0.23281112473397886	2.798107019248792	0.005140307797669804	0.03675865230188854	All	All
(2.8,4.2]	tRNA	tRNA-35058	519277.2786773598	0.6004475839924955	0.21228738433604702	2.8284656946076367	0.004677171360881015	0.03675865230188854	All	All
(2.8,4.2]	tRNA	tRNA-36091	240887.6296430685	0.5126928850141095	0.1817934625499213	2.820194289843188	0.004799458052550525	0.03675865230188854	All	All
(2.8,4.2]	tRNA	tRNA-26990	34452.63769981852	0.48480949653729555	0.17449420330130053	2.778370211531733	0.005463233376467981	0.03790637882388601	All	All
(2.8,4.2]	tRNA	tRNA-36070	29840.134915840837	0.47610530374588733	0.17159068219551107	2.7746570947448714	0.005525993843891312	0.03790637882388601	All	All
(2.8,4.2]	tRNA	tRNA-36086	30.370047193475713	-0.898932788070908	0.32659221841552005	-2.7524623594283093	0.005914894559338088	0.03987454780519297	All	All
(2.8,4.2]	tRNA	tRNA-35975	49.8493395802308	-0.5491111598570456	0.20019964364190843	-2.7428178685433906	0.006091446139313388	0.04036873627917855	All	All
(2.8,4.2]	tRNA	tRNA-36332	4102.3018371551225	-0.6106807072097052	0.22377795840259843	-2.7289582565188613	0.006353474589273077	0.04140347607342955	All	All
(2.8,4.2]	tRNA	tRNA-20647	520502.95271802554	0.5900801108591645	0.2188863105616094	2.695829215382001	0.007021365590942377	0.043577046762832854	All	All
(2.8,4.2]	tRNA	tRNA-35057	522579.61505439726	0.5786090619529591	0.21454062604419855	2.696967341904545	0.0069974132530293744	0.043577046762832854	All	All
(2.8,4.2]	tRNA	tRNA-36074	29682.387887740475	0.4636898394350075	0.17170073985989465	2.70056983920612	0.006922080223995949	0.043577046762832854	All	All
(2.8,4.2]	tRNA	tRNA-20274	524565.3755387751	0.569778780074152	0.2119317316763079	2.6885015073835126	0.007177351163143351	0.04384912976232891	All	All
(2.8,4.2]	tRNA	tRNA-31485	3994.619585299876	-0.6051500760000842	0.22608107140073513	-2.6766950114432113	0.007435228256008556	0.04472575766306685	All	All
(2.8,4.2]	tRNA	tRNA-12991	4176.534629313636	-0.5928534444528186	0.22258450623322804	-2.6634982572938664	0.007733281245071587	0.045813832830651366	All	All
(2.8,4.2]	tRNA	tRNA-28530	29.17270053716056	-0.6323302727080862	0.23791949758271688	-2.6577488567881895	0.007866448917911722	0.045907186968708706	All	All
(2.8,4.2]	tRNA	tRNA-13024	106.14897548131864	-0.6482482270196221	0.24694635847077775	-2.6250568383916146	0.008663450389892666	0.04800837251590345	All	All
(2.8,4.2]	tRNA	tRNA-20821	18.782163331644796	-0.7562597149557994	0.2880267823047448	-2.625657617337973	0.008648175878667723	0.04800837251590345	All	All
(2.8,4.2]	tRNA	tRNA-29236	104.99821745253632	0.5410719287817646	0.20628504799246583	2.622933334467975	0.008717632860944105	0.04800837251590345	All	All
(2.8,4.2]	tRNA	tRNA-36231	30.788989541772317	-0.608491033733312	0.23143600539739537	-2.6291977892051888	0.008558656590067302	0.04800837251590345	All	All
(2.8,4.2]	tRNA	tRNA-22420	92.93260284628525	-0.807215612623658	0.3083185781454298	-2.6181218708231886	0.008841522164979401	0.048014377312596467	All	All
(2.8,4.2]	tRNA	tRNA-36095	3992.1804968263223	-0.5799777351539649	0.2223852710580077	-2.6079862771248083	0.009107660554029251	0.04878212707706078	All	All
(2.8,4.2]	tRNA	tRNA-19740	443.6764359155871	-0.6274100556750771	0.24123260944464753	-2.600850926081122	0.009299285397051776	0.04913541338171952	All	All
(2.8,4.2]	mRNA	RBM33	70.591912142197	1.966597156444474	0.3312120331552919	5.93757762273817	2.8926410233433284e-9	3.0575215616738983e-6	All	All
(2.8,4.2]	mRNA	KDM6B	22.430368299685178	1.509435142331651	0.25958084820338995	5.814894098616089	6.067228418121425e-9	3.206530218977173e-6	All	All
(2.8,4.2]	mRNA	HDGFL1	93.14651434515478	-0.965188374556463	0.2232781706933704	-4.322806710388019	1.540566954659104e-5	0.003256758542149346	All	All
(2.8,4.2]	mRNA	MYRF	27.860274399378525	1.3080480687145932	0.29615346536708853	4.416791365561905	1.0017683700441645e-5	0.003256758542149346	All	All
(2.8,4.2]	mRNA	SFI1	21.800371921717495	1.2714117380299703	0.29352575075590265	4.331516859273046	1.4808560615247507e-5	0.003256758542149346	All	All
(2.8,4.2]	mRNA	FADS6	22.660101726977363	1.0626417700214355	0.24995948786627598	4.251255989890372	2.125750268839569e-5	0.003744863390272374	All	All
(2.8,4.2]	mRNA	RNASE12	45.29531487634794	1.299827460895737	0.3111648070102679	4.17729586255185	2.9499521019190665e-5	0.00445442767389779	All	All
(2.8,4.2]	mRNA	HBB	254.42253644660715	1.1505585261295779	0.2798740252824978	4.110987166344691	3.939711008188593e-5	0.0052053431695691784	All	All
(2.8,4.2]	mRNA	HBD	115.16432149199545	1.0428724091429302	0.2703335352067166	3.8577248965633304	1.1444735778551329e-4	0.011270127931273152	All	All
(2.8,4.2]	mRNA	ILK	158.75142595286022	1.030912065124319	0.2673071449760941	3.856657349045107	1.1494811539173592e-4	0.011270127931273152	All	All
(2.8,4.2]	mRNA	RPL3	52.61975372374046	0.9345798708528278	0.24263896211933983	3.8517304174469844	1.1728609956859476e-4	0.011270127931273152	All	All
(2.8,4.2]	mRNA	AKAP1	21.749433242641818	1.2774777886058797	0.3404046597216506	3.752821097250769	1.7485564570514478e-4	0.013040937109423261	All	All
(2.8,4.2]	mRNA	SF3B2	37.17933274968122	1.0350665809478667	0.276861163148492	3.7385762928140194	1.8506533267866502e-4	0.013040937109423261	All	All
(2.8,4.2]	mRNA	SMC1A	101.49161715957499	1.5374113074254954	0.4087774808478934	3.760998047731421	1.6923675099898827e-4	0.013040937109423261	All	All
(2.8,4.2]	mRNA	WDPCP	77.58827933307671	0.9635282539272605	0.256236485214955	3.7603085802514165	1.6970389008598205e-4	0.013040937109423261	All	All
(2.8,4.2]	mRNA	MAFK	18.770369067669154	0.8775869459102851	0.2360361265457774	3.7180196046815053	2.0079069112909762e-4	0.013264735032716012	All	All
(2.8,4.2]	mRNA	MTRNR2L5	82.88448160740276	1.3299666335994282	0.3630969851122651	3.6628413017205825	2.494330821473769e-4	0.01550886869586926	All	All
(2.8,4.2]	mRNA	KDM3A	19.482008599487056	0.9902110652803726	0.2838660383804155	3.4883040991094805	4.8609488131703157e-4	0.028544571641783464	All	All
(2.8,4.2]	mRNA	COL2A1	76.49842904867702	0.9546920614289458	0.2825511090698919	3.378829637482658	7.279510330490812e-4	0.03127044273099073	All	All
(2.8,4.2]	mRNA	GREB1L	21.474872321489087	0.8917670641236248	0.2633600050190196	3.386114243349981	7.088986510227932e-4	0.03127044273099073	All	All
(2.8,4.2]	mRNA	MTRNR2L4	53.74629879365376	1.3665971081758694	0.3982517552535356	3.4314904834653257	6.002741911024571e-4	0.03127044273099073	All	All
(2.8,4.2]	mRNA	NDE1	376.73148887771987	1.0357590350897583	0.30679725502591954	3.3760374909555595	7.353789779903989e-4	0.03127044273099073	All	All
(2.8,4.2]	mRNA	PIK3C2B	98.59495412681812	0.9281420504806165	0.27221846048627174	3.4095485251905746	6.50705007469003e-4	0.03127044273099073	All	All
(2.8,4.2]	mRNA	RPL23	43.37551416949957	1.253208154800267	0.37086240189858266	3.3791728371078547	7.270428448978272e-4	0.03127044273099073	All	All
(2.8,4.2]	mRNA	SLC35B4	155.9016850410736	1.0381643303370607	0.307653369545846	3.3744611081932425	7.396036596733853e-4	0.03127044273099073	All	All
(2.8,4.2]	mRNA	FLNA	21.97664076266242	0.9398748705763555	0.2816644399196448	3.336860239952511	8.473054392727602e-4	0.03444622497351183	All	All
(2.8,4.2]	mRNA	NOP56	49.242233706441226	0.9714834001466219	0.29868701606035575	3.252512991560082	0.0011438936655311454	0.0447813186839415	All	All
(2.8,4.2]	mRNA	IGSF10	38.623998634821206	1.1781242025278178	0.3652862451105004	3.2252082258707304	0.0012588107587844465	0.04752010614411285	All	All
(2.8,4.2]	mRNA	ILF3	43.42974905319671	-1.0013048739603214	0.31327954805350655	-3.1962024976788577	0.001392493459056017	0.049062186207407	All	All
(2.8,4.2]	mRNA	TPM4	24.53292130033389	0.8302131538375838	0.25954289619346244	3.198751212280322	0.0013802422276109816	0.049062186207407	All	All
(2.8,4.2]	snoRNA	RNU1-148P	28.41776626068914	1.311627150647866	0.2666335026060862	4.919213594045652	8.689260926707651e-7	1.1643609641788253e-4	All	All
(2.8,4.2]	snoRNA	SNORA36B	91.79457325420879	0.8752632751798467	0.2583438586555017	3.3879778669211538	7.040994583958624e-4	0.04717466371252278	All	All
(4.2,5.6]	miRNA	hsa-miR-451a	20407.521418149492	0.8812265457511104	0.2358212824784132	3.7368406128983582	1.8634696245916087e-4	0.002795204436887413	All	All
(4.2,5.6]	miRNA	hsa-miR-486-5p	16384.538381856382	0.4733579836496566	0.16693513525219814	2.8355803164775857	0.004574251188181075	0.03430688391135807	All	All
(4.2,5.6]	isomiR	CCGTTACCATTACTGAGT	124.32043894992218	1.8895874502028158	0.35129838361158544	5.378867476635037	7.495585649332767e-8	4.4448822900543306e-5	All	All
(4.2,5.6]	isomiR	CGTTACCATTACTGAGT	57.17641754255463	1.7661499229114412	0.3241527795315634	5.448510808587614	5.079330515432958e-8	4.4448822900543306e-5	All	All
(4.2,5.6]	isomiR	AACCGTTACCATTACTGAG	135.084869948424	1.7628568358459955	0.34352731875640413	5.131635068289985	2.872359920097604e-7	1.1355396217452528e-4	All	All
(4.2,5.6]	isomiR	GGATTTTTGGAGCAGGGAA	54.32487232367181	-1.4008533961883958	0.33033422032837845	-4.240715342164176	2.2280855813171598e-5	0.006606273748605378	All	All
(4.2,5.6]	isomiR	TTTTTGGAGCAGGGAGG	60.386390827880234	-1.5276282427766779	0.37350123722774364	-4.090021907598666	4.313324458120297e-5	0.010231205614661345	All	All
(4.2,5.6]	isomiR	TCCTGTACTGAGCTGCCCC	115.81239433707444	0.9079546570180776	0.22492027666003472	4.036784368669633	5.418883250744189e-5	0.010711325892304346	All	All
(4.2,5.6]	isomiR	AAACCGTTACTATTACTGAGT	90.81880696310276	1.223458912400805	0.30892396210710527	3.960388517795284	7.482792033612568e-5	0.011093239189830632	All	All
(4.2,5.6]	isomiR	ATTTTTGGAGCAGGGAGG	55.01763958345742	-1.4261278403213906	0.359668611029296	-3.965116211392794	7.33601977474959e-5	0.011093239189830632	All	All
(4.2,5.6]	isomiR	ATTTTTGGAGCAGGGAA	52.33424307285343	-1.3446658427001184	0.3424617073501632	-3.9264706501191764	8.620140529017452e-5	0.01123810324765646	All	All
(4.2,5.6]	isomiR	GAGGGGGCGGGCTCCGGC	144.4818294420918	-1.7075375337593763	0.43742177774679747	-3.9036408807880343	9.475635116067843e-5	0.01123810324765646	All	All
(4.2,5.6]	isomiR	GGATTTTTGGAGCAGGGAG	1226.7903671670556	-1.1702241152103834	0.30291306684049646	-3.8632341860200534	1.1189564191135133e-4	0.012064384664260243	All	All
(4.2,5.6]	isomiR	AAACCGTTGCCATTACTGAGT	39.786763064605736	1.0658885786276635	0.2801863888234234	3.804212556875482	1.4225599132847944e-4	0.012254842177523788	All	All
(4.2,5.6]	isomiR	ATGGATTTTTGGAGCAGGGG	25.13107486062319	-1.316513477990947	0.3464454154997881	-3.8000603243420676	1.4466086887464843e-4	0.012254842177523788	All	All
(4.2,5.6]	isomiR	GAGGGGGCGGGCTCCGGCG	142.29195535020986	-1.6985754383086054	0.4459782957792267	-3.8086504531365213	1.3972731735665764e-4	0.012254842177523788	All	All
(4.2,5.6]	isomiR	AAACCGTCACCATTACTGAGT	34.342297103968875	1.0315321062454634	0.2733557316971143	3.7735887220701465	1.6091595646229484e-4	0.012723088290952112	All	All
(4.2,5.6]	isomiR	AAACCGTTACCGTTACTGAGT	41.749905760316736	1.0801048992024496	0.2916556364181516	3.70335685079607	2.1276526165819344e-4	0.014018866684812078	All	All
(4.2,5.6]	isomiR	GATTTTTGGAGCAGGGA	310.5856159054847	-1.1159464810289927	0.3007240548165278	-3.710865370280516	2.065519391783543e-4	0.014018866684812078	All	All
(4.2,5.6]	isomiR	GTACTGTGATAACTGAAG	32.75578264831881	0.9601993089554676	0.2575293097675364	3.72850496055074	1.9261911799388197e-4	0.014018866684812078	All	All
(4.2,5.6]	isomiR	AAACCGTTACCACTACTGAGT	41.02612693134166	1.0236598954535723	0.27781251810867535	3.684714794072507	2.2895887369854933e-4	0.014052390679648663	All	All
(4.2,5.6]	isomiR	TCAGTGCATCACAGAACTTTG	217.02680105197965	0.7033990601408628	0.19135193356277622	3.6759443557443907	2.369711750362338e-4	0.014052390679648663	All	All
(4.2,5.6]	isomiR	TCCTGTACTGAGCTGCCCCGAG	5744.107280259673	0.7657249775516185	0.2145866057611705	3.568372661636911	3.592053569996409e-4	0.019364434245526096	All	All
(4.2,5.6]	isomiR	TGGATTTTTGGAGCAGGGAA	199.76606824096743	-1.0729122368240092	0.3002962864828086	-3.572845503320706	3.5312311705193607e-4	0.019364434245526096	All	All
(4.2,5.6]	isomiR	ATTTTTGGAGCAGGGAG	1156.8723869642156	-1.157026665265528	0.3261766533528495	-3.547239366681117	3.892907206182635e-4	0.020073860637098283	All	All
(4.2,5.6]	isomiR	GGATTTTTGGAGCAGGG	621.0764309146139	-1.0597725025118734	0.30165774087722746	-3.513161967698993	4.4280745794079323e-4	0.021882068546574197	All	All
(4.2,5.6]	isomiR	GGATTTTTGGAGCAGGGA	584.5187344148997	-1.0476738074447876	0.3035506994640261	-3.45139645302958	5.576937065730785e-4	0.026456989439826845	All	All
(4.2,5.6]	isomiR	TGGATTTTTGGAGCAGGGGG	25.774491281954848	-1.1266220659204584	0.32912184175402504	-3.4231154636113734	6.190777460505039e-4	0.02823946949291914	All	All
(4.2,5.6]	isomiR	TCCTGTACTGAGCTGCCCCGAGA	1695.1337275538378	0.7273125530591915	0.21403641724199868	3.398078525286008	6.786093861870958e-4	0.029808545630292428	All	All
(4.2,5.6]	isomiR	TGGATTTTTGGAGCAGGGG	31.976584279931863	-1.1662587353757516	0.34678419648883974	-3.363067715265059	7.70814537637202e-4	0.03264950148706148	All	All
(4.2,5.6]	isomiR	AAATGGATTTTTGGAGCAGGGG	432.5536000689412	-1.2578858053191329	0.37768177621217414	-3.3305440837909996	8.667643773597959e-4	0.033448431608189416	All	All
(4.2,5.6]	isomiR	AAATGGATTTTTGGAGCAGGGT	230.83139155949573	-1.2448494033361297	0.3752692344120598	-3.317216785134158	9.091904111840424e-4	0.033448431608189416	All	All
(4.2,5.6]	isomiR	AACCGTTACCATTACTG	30.055501058000115	1.150322771134021	0.34598556876937775	3.3247709585852325	8.849119931378645e-4	0.033448431608189416	All	All
(4.2,5.6]	isomiR	AATGGATTTTTGGAGCAGGGA	1642.1200514929033	-1.045703940806436	0.3158867710179436	-3.3103758585288645	9.317077032140205e-4	0.033448431608189416	All	All
(4.2,5.6]	isomiR	TGAGGTAGTAGTTTGTGCTG	344.70548573611524	0.9052010400124543	0.27252252157122436	3.3215641584171895	8.951439978664846e-4	0.033448431608189416	All	All
(4.2,5.6]	isomiR	TGGATTTTTGGAGCAGGGA	1974.9408942483753	-0.9662663152038528	0.29260243587156887	-3.3023180833257766	9.588926430678248e-4	0.033448431608189416	All	All
(4.2,5.6]	isomiR	AATGGATTTTTGGAGCAGGA	109.57124161884799	-1.105410033605978	0.33832630583805084	-3.267289638823157	0.0010858252865933431	0.03577191083054736	All	All
(4.2,5.6]	isomiR	TGGATTTTTGGAGCAGGGAGG	93.55698284303611	-1.1252719724971512	0.3437044489540191	-3.2739523038518787	0.0010605451075436766	0.03577191083054736	All	All
(4.2,5.6]	isomiR	AAACCGTTACCATTACTGA	134.02534290137544	1.1180578846910572	0.35078165693325414	3.1873328111446786	0.00143591445570331	0.040724323202672656	All	All
(4.2,5.6]	isomiR	AAACCGTTACCATTACTGGGT	53.913979256334294	0.9098648156137278	0.28838656011472924	3.1550180953361866	0.0016048815119558421	0.040724323202672656	All	All
(4.2,5.6]	isomiR	AAATGGATTTTTGGAGCAGGC	231.7176337167123	-1.2672329851173383	0.4051586900356235	-3.1277447979849997	0.001761530594872629	0.040724323202672656	All	All
(4.2,5.6]	isomiR	AAATGGATTTTTGGAGCAGGT	630.0110409638194	-1.238143245837909	0.3895408051516092	-3.1784686725079387	0.0014805521659701495	0.040724323202672656	All	All
(4.2,5.6]	isomiR	AATGGATTTTTGGAGCA	91.42598927034203	-1.1061552277354127	0.35182199556982324	-3.1440763842631414	0.0016661194378869365	0.040724323202672656	All	All
(4.2,5.6]	isomiR	AATGGATTTTTGGAGCAGGG	2244.426830834826	-1.0506091239019846	0.3347399859502888	-3.1385826850635263	0.0016976703118914416	0.040724323202672656	All	All
(4.2,5.6]	isomiR	AATGGATTTTTGGAGCAGGT	27.501727727148214	-1.1115004073232138	0.35582116587154045	-3.123761355232282	0.0017855521134392733	0.040724323202672656	All	All
(4.2,5.6]	isomiR	AGGGGGCGGGCTCCGGCG	53.66382834341986	-1.3777033682054174	0.43595692786471785	-3.160182302763941	0.001576704512414605	0.040724323202672656	All	All
(4.2,5.6]	isomiR	ATGGATTTTTGGAGCAGA	31.66574750052336	-1.111372690795654	0.3506846861517763	-3.1691509058785994	0.0015288499377676128	0.040724323202672656	All	All
(4.2,5.6]	isomiR	ATGGATTTTTGGAGCAGGGAA	151.89398661916562	-0.964772359829843	0.29975436328451915	-3.2185431740124693	0.0012884357265222272	0.040724323202672656	All	All
(4.2,5.6]	isomiR	CCCTGTACTGAGCTGCCCCGAG	21.067815008716412	0.7439377980748965	0.23607127944606623	3.1513270052186058	0.0016253041149230194	0.040724323202672656	All	All
(4.2,5.6]	isomiR	CTGTACTGAGCTGCCCCG	51.92142957100375	0.7380198818974332	0.23573358059341887	3.1307371654033957	0.0017436814161234842	0.040724323202672656	All	All
(4.2,5.6]	isomiR	CTGTACTGAGCTGCCCCGAG	78.93418788731472	0.6072198357890988	0.1929755671794946	3.146615111250319	0.0016517223040544763	0.040724323202672656	All	All
(4.2,5.6]	isomiR	TCCTGTACTGAGCTGCCCCG	1320.8287244586393	0.7122368777508307	0.22317954594054265	3.191317890487052	0.0014162536101826912	0.040724323202672656	All	All
(4.2,5.6]	isomiR	TCCTGTACTGGGCTGCCCCGAG	22.977852450247582	0.7948641692308194	0.24956038130129388	3.1850575202927787	0.0014472523883414803	0.040724323202672656	All	All
(4.2,5.6]	isomiR	TGGATTTTTGGAGCAGGT	28.146111476457897	-1.0038041095025692	0.31939028899902877	-3.142876111382402	0.0016729663100585614	0.040724323202672656	All	All
(4.2,5.6]	isomiR	AAATGGATTTTTGGAGCAGGGAA	2495.4147143049513	-1.1544531936325315	0.374486865812482	-3.082760168712044	0.0020509036864811894	0.04119293772617854	All	All
(4.2,5.6]	isomiR	AAATGGATTTTTGGAGCAGT	163.56954364379362	-1.304875255985392	0.42119032568662584	-3.098065592694182	0.0019478831067408114	0.04119293772617854	All	All
(4.2,5.6]	isomiR	AATGGATTTTTGGAGCAGGGAA	171.23960667829155	-0.965685985699281	0.31032257827855964	-3.1118779402265644	0.0018590134541841517	0.04119293772617854	All	All
(4.2,5.6]	isomiR	ATGGATTTTTGGAGCAGGGA	1554.4349631962286	-0.9112066568833687	0.2960386957703523	-3.0779984843272783	0.0020839597500596227	0.04119293772617854	All	All
(4.2,5.6]	isomiR	ATTTTTGGAGCAGGGAGA	3146.9009429001344	-0.9907887004765898	0.3202112594751306	-3.0941719604133406	0.001973630569300996	0.04119293772617854	All	All
(4.2,5.6]	isomiR	GAATGGATTTTTGGAGCAGGGA	132.58196608800023	-1.1856640390133	0.3843947466755636	-3.0844959491967843	0.0020389738664464705	0.04119293772617854	All	All
(4.2,5.6]	isomiR	GGATTTTTGGAGCAGGA	26.49130754543498	-0.9831199759098156	0.31833584180630514	-3.0883106669088347	0.0020129791559811926	0.04119293772617854	All	All
(4.2,5.6]	isomiR	TGGAGTGTGACAATGGTGTTTGC	488.06901426259196	-0.8108962000266249	0.26091034109284134	-3.1079496375273172	0.0018839016857609685	0.04119293772617854	All	All
(4.2,5.6]	isomiR	AAACTGTTACCATTACTGAGT	71.55332198576646	0.8193069264010971	0.26758149981971135	3.0618967565138933	0.0021993929860768305	0.04170328532890028	All	All
(4.2,5.6]	isomiR	AATGGATTTTTGGAGCAG	191.05244538674208	-1.0608267157931466	0.34724013695666445	-3.0550233192816005	0.0022504302369726966	0.04170328532890028	All	All
(4.2,5.6]	isomiR	AATGGATTTTTGGAGCAGG	797.4422410656407	-1.1177164816347926	0.364735645926926	-3.0644563922296886	0.002180659627761777	0.04170328532890028	All	All
(4.2,5.6]	isomiR	TCCCGTACTGAGCTGCCCCGAG	25.219712708033715	0.718744439158031	0.23509684377194487	3.0572270883196	0.0022339496345772504	0.04170328532890028	All	All
(4.2,5.6]	isomiR	AAATGGATTTTTGGAGCAGGA	2636.3249118100844	-1.1971898644227514	0.3933752611011091	-3.043378633093651	0.002339377839869605	0.04203791088008108	All	All
(4.2,5.6]	isomiR	TGGATTTTTGGAGCAGGG	2324.2897788286405	-0.9278968456864009	0.30466627641848654	-3.04561718019572	0.002322032759025521	0.04203791088008108	All	All
(4.2,5.6]	isomiR	AAATGGATTTTTGGAGCAGA	994.5014120589462	-1.2253350509328589	0.4047116153519022	-3.0276745328087844	0.002464433554921008	0.04362415218113903	All	All
(4.2,5.6]	isomiR	TACAGTACTGTGATAACTG	322.81658145444976	0.7067219271834909	0.23455730591197027	3.0130032592066214	0.0025867613948512987	0.04511616197490648	All	All
(4.2,5.6]	isomiR	AAATGGATTTTTGGAGCA	872.2835192981566	-1.1157115867082652	0.3724922714112645	-2.995261035836152	0.0027421006544513884	0.04549329173159417	All	All
(4.2,5.6]	isomiR	AAATGGATTTTTGGAGCAGGGA	30455.699523304524	-1.1458271317823496	0.383088831688535	-2.9910220215293255	0.0027804544136847283	0.04549329173159417	All	All
(4.2,5.6]	isomiR	AAATGGATTTTTGGAGCAGGGAC	76.52358367740094	-1.1285351284294505	0.37707719275783913	-2.992849077335211	0.002763863889695088	0.04549329173159417	All	All
(4.2,5.6]	isomiR	AGACCGTTACCATTACTGAGT	67.62225575119146	1.0049396010683485	0.33622806685236806	2.988862918185828	0.0028001773156883427	0.04549329173159417	All	All
(4.2,5.6]	isomiR	CCTGTACTGAGCTGCCCCGAG	116.10735078252137	0.6117327330193513	0.20462393233597126	2.9895463645716163	0.002793920415904924	0.04549329173159417	All	All
(4.2,5.6]	isomiR	ATGGATTTTTGGAGCAGGG	1943.8884517317529	-0.9294096630467082	0.3125177913760197	-2.973941608106553	0.002940010165318717	0.047119622379297274	All	All
(4.2,5.6]	isomiR	ATGGATTTTTGGAGCAGG	694.9161856100778	-0.9833366253247094	0.33170264282770856	-2.9645124830538947	0.003031629430352692	0.04794016672531057	All	All
(4.2,5.6]	hairpin	hsa-mir-451a	20252.999185745175	0.8822340937198072	0.23357198058614534	3.7771400983365133	1.5863950492973637e-4	0.002220953069016309	All	All
(4.2,5.6]	piRNA	piR-hsa-3706	104.0452000941832	-1.9776221596473669	0.41422479207267193	-4.774272804270999	1.8035776247188609e-6	6.412847975280169e-4	All	All
(4.2,5.6]	piRNA	piR-hsa-5934	487.61228181018697	1.312418158616435	0.28183934081682527	4.656618039244599	3.2144601379850472e-6	6.412847975280169e-4	All	All
(4.2,5.6]	piRNA	piR-hsa-27124	673614.8401397832	0.97988386585328	0.2288629574947051	4.281531081218988	1.8561179187096195e-5	0.0018514776239128455	All	All
(4.2,5.6]	piRNA	piR-hsa-624	673614.0685979519	0.9798854696816678	0.2288632846470259	4.281531968716335	1.856110514651345e-5	0.0018514776239128455	All	All
(4.2,5.6]	piRNA	piR-hsa-4945	84.14550322359139	-1.0189585513534885	0.2434136159531784	-4.186119775442181	2.8376364906185266e-5	0.00188702826626132	All	All
(4.2,5.6]	piRNA	piR-hsa-4946	84.14550322359139	-1.0189585513534885	0.2434136159531784	-4.186119775442181	2.8376364906185266e-5	0.00188702826626132	All	All
(4.2,5.6]	piRNA	piR-hsa-10337	1670.5048701321473	-1.223013887107274	0.2989586193176036	-4.09091361840946	4.296771613435304e-5	0.0020564194824378794	All	All
(4.2,5.6]	piRNA	piR-hsa-1207	4018387.6134875775	0.9293561454368774	0.22906543710690674	4.057164438138868	4.967211025308942e-5	0.0020564194824378794	All	All
(4.2,5.6]	piRNA	piR-hsa-12790	7884262.858158763	0.8997872179974331	0.23070498643193518	3.9001637195340684	9.612766123527897e-5	0.0020564194824378794	All	All
(4.2,5.6]	piRNA	piR-hsa-1745	107.6724809692784	-1.7610837931399592	0.4482199768559148	-3.9290613628898536	8.527807835784326e-5	0.0020564194824378794	All	All
(4.2,5.6]	piRNA	piR-hsa-18709	5963846.443930602	0.9007255242651815	0.22960815059106743	3.922881317350861	8.749625831727667e-5	0.0020564194824378794	All	All
(4.2,5.6]	piRNA	piR-hsa-2106	7884271.353307714	0.8997860009973039	0.2306830353985515	3.9005295705544274	9.598250099578838e-5	0.0020564194824378794	All	All
(4.2,5.6]	piRNA	piR-hsa-2107	5963846.443930602	0.9007255242651815	0.22960815059106743	3.922881317350861	8.749625831727667e-5	0.0020564194824378794	All	All
(4.2,5.6]	piRNA	piR-hsa-25779	7898619.832940596	0.8990394077049352	0.23077872250177633	3.8956772009083944	9.792473725894663e-5	0.0020564194824378794	All	All
(4.2,5.6]	piRNA	piR-hsa-25780	7898637.004638287	0.8990365549302922	0.23076876012020095	3.8958330168347284	9.78617970407934e-5	0.0020564194824378794	All	All
(4.2,5.6]	piRNA	piR-hsa-25781	5963846.443930602	0.9007255242651815	0.22960815059106743	3.922881317350861	8.749625831727667e-5	0.0020564194824378794	All	All
(4.2,5.6]	piRNA	piR-hsa-25782	5963870.677267962	0.9007227520401461	0.22960877953173306	3.9228584981684542	8.750454882560829e-5	0.0020564194824378794	All	All
(4.2,5.6]	piRNA	piR-hsa-25783	5963912.608103869	0.9007188978989701	0.22960084854190901	3.9229772172839423	8.746142472565251e-5	0.0020564194824378794	All	All
(4.2,5.6]	piRNA	piR-hsa-28488	48.03122769370646	-0.9332155855839473	0.2358934839694694	-3.956088866383139	7.618682965335194e-5	0.0020564194824378794	All	All
(4.2,5.6]	piRNA	piR-hsa-20757	1950290.4463834022	0.892011952837052	0.23688574892714936	3.765578794321548	1.6616371019887962e-4	0.0028862700600608853	All	All
(4.2,5.6]	piRNA	piR-hsa-26508	3306095.1078753066	0.8783942907355009	0.2328467004889235	3.7724145924811423	1.6167531671835202e-4	0.0028862700600608853	All	All
(4.2,5.6]	piRNA	piR-hsa-28131	3230998.279953896	0.8840886007000062	0.23381877735271042	3.781084696060908	1.561465362031785e-4	0.0028862700600608853	All	All
(4.2,5.6]	piRNA	piR-hsa-9411	1924.452374936984	-1.138456227390976	0.30235800494765247	-3.7652590927370286	1.663764696275698e-4	0.0028862700600608853	All	All
(4.2,5.6]	piRNA	piR-hsa-27493	36363.61732722432	0.8660098849807862	0.23672729966534437	3.658259466504469	2.5393390319532487e-4	0.004221651140622276	All	All
(4.2,5.6]	piRNA	piR-hsa-7435	48.436516342621744	-1.101723999263263	0.30697293585797536	-3.5889939163007796	3.3195658670582076e-4	0.005298027123824899	All	All
(4.2,5.6]	piRNA	piR-hsa-7238	23.95972902797385	-1.1825671850543429	0.3325032607527556	-3.55655815939105	3.7574532574826774e-4	0.005766245575906109	All	All
(4.2,5.6]	piRNA	piR-hsa-27853	122.07820928843817	-1.1049053899255792	0.3138467661115095	-3.520525011664473	4.306933711847622e-4	0.006364690929730375	All	All
(4.2,5.6]	piRNA	piR-hsa-23454	83.69551433415648	-1.2331495642264179	0.35420380121246375	-3.481469029991386	4.986714445176565e-4	0.006905105146241569	All	All
(4.2,5.6]	piRNA	piR-hsa-8079	1155.3341454336132	-1.2897039391224039	0.3706308044511647	-3.479753770149288	5.018748101278333e-4	0.006905105146241569	All	All
(4.2,5.6]	piRNA	piR-hsa-24672	1175663.9582092066	0.7612533925634213	0.22181351140785924	3.4319523086385293	5.992529289368879e-4	0.00797006395486061	All	All
(4.2,5.6]	piRNA	piR-hsa-28223	1048.8289396785992	0.8534886178972397	0.25088710706510753	3.401883133339935	6.692324933578974e-4	0.008311179807938862	All	All
(4.2,5.6]	piRNA	piR-hsa-28391	1046.4043700002178	0.9229889420929295	0.2725594382528756	3.3863767404620106	7.082208357642138e-4	0.008311179807938862	All	All
(4.2,5.6]	piRNA	piR-hsa-28392	1046.4043700002178	0.9229889420929295	0.2725594382528756	3.3863767404620106	7.082208357642138e-4	0.008311179807938862	All	All
(4.2,5.6]	piRNA	piR-hsa-28393	1046.4043700002178	0.9229889420929295	0.2725594382528756	3.3863767404620106	7.082208357642138e-4	0.008311179807938862	All	All
(4.2,5.6]	piRNA	piR-hsa-2278	159.36064615078834	-1.387524281278306	0.41314912169804996	-3.358410337593258	7.839214845326878e-4	0.00893670492367264	All	All
(4.2,5.6]	piRNA	piR-hsa-20273	363.33208326362546	-0.9160437818190565	0.27448211072642537	-3.337353313826968	8.458035453310947e-4	0.009374322627419635	All	All
(4.2,5.6]	piRNA	piR-hsa-21148	195.22772794051787	-1.1271371988321284	0.3437645287009762	-3.278805998662443	0.0010424727503869238	0.01124180074065899	All	All
(4.2,5.6]	piRNA	piR-hsa-23289	2345904.1590838097	0.7236390820506559	0.22319265282090917	3.24221730825211	0.001186035485143355	0.012453372594005228	All	All
(4.2,5.6]	piRNA	piR-hsa-18482	152.6363348158549	-1.0924808654105753	0.3408938409141098	-3.2047538978148693	0.0013517800796773766	0.013829750045930083	All	All
(4.2,5.6]	piRNA	piR-hsa-22415	2980.034331087432	-0.8171284476362097	0.2583469167017914	-3.1629115534574668	0.001561997795400306	0.015580928009118053	All	All
(4.2,5.6]	piRNA	piR-hsa-32724	17247.938095749585	-0.9854536992209125	0.3147811713412552	-3.130599250971651	0.0017445003928376794	0.016976967237615468	All	All
(4.2,5.6]	piRNA	piR-hsa-25715	210.57073361086137	-1.240731720716413	0.39849990237205235	-3.1135057081093733	0.0018487893369026648	0.017563498700575317	All	All
(4.2,5.6]	piRNA	piR-hsa-23230	11476.757417082312	0.8710636031128681	0.28200527648929596	3.0888202304467556	0.0020095299466491314	0.017674782223067405	All	All
(4.2,5.6]	piRNA	piR-hsa-23231	11476.757417082312	0.8710636031128681	0.28200527648929596	3.0888202304467556	0.0020095299466491314	0.017674782223067405	All	All
(4.2,5.6]	piRNA	piR-hsa-5299	85.21078912364038	-0.9501991809849274	0.30662546292486276	-3.0988919573772304	0.0019424584223909087	0.017674782223067405	All	All
(4.2,5.6]	piRNA	piR-hsa-5939	21.282401058684204	-0.8690786586800839	0.2817400507193015	-3.0846826940694694	0.002037694191130578	0.017674782223067405	All	All
(4.2,5.6]	piRNA	piR-hsa-23617	105.45142792655638	-0.852701187957221	0.2772100283277425	-3.076011330113503	0.00209789873089678	0.017809821141017347	All	All
(4.2,5.6]	piRNA	piR-hsa-2600	49.969775829685695	-1.0716051811649472	0.3505554602861417	-3.05687773423996	0.002236554835833431	0.018211946520357937	All	All
(4.2,5.6]	piRNA	piR-hsa-32594	756.830319617882	-0.8694919703922112	0.28441451677053964	-3.057129362681938	0.0022346781133705685	0.018211946520357937	All	All
(4.2,5.6]	piRNA	piR-hsa-11064	177.59702957410832	-1.225784365899977	0.4051420128102583	-3.025567152113778	0.002481672901687306	0.0194154409367301	All	All
(4.2,5.6]	piRNA	piR-hsa-22419	389.725877868194	-0.9729693628172651	0.3211643146157118	-3.0295064505577733	0.002449536727666686	0.0194154409367301	All	All
(4.2,5.6]	piRNA	piR-hsa-5937	35429.76536993691	0.7597706808815802	0.2522375837378391	3.01212321186537	0.0025942727506865957	0.019530468443848144	All	All
(4.2,5.6]	piRNA	piR-hsa-5938	35429.76536993691	0.7597706808815802	0.2522375837378391	3.01212321186537	0.0025942727506865957	0.019530468443848144	All	All
(4.2,5.6]	piRNA	piR-hsa-30714	670.2350299300923	-0.8570369457614473	0.2855258209565115	-3.0016092516269577	0.002685566526869045	0.01984335267075461	All	All
(4.2,5.6]	piRNA	piR-hsa-23940	239.7422778751969	-0.8510234556112893	0.28702105146538504	-2.9650210368416947	0.003026622321124872	0.021956769202342255	All	All
(4.2,5.6]	piRNA	piR-hsa-11065	148.96088194264863	-1.232046153501578	0.4176198320420665	-2.950161986985032	0.0031760736109554253	0.022629524478057404	All	All
(4.2,5.6]	piRNA	piR-hsa-20283	6274.976280320384	-0.8314894482003624	0.2867825509896259	-2.8993725222509816	0.003739103564362926	0.025549367313397173	All	All
(4.2,5.6]	piRNA	piR-hsa-23566	84.7123035592114	-0.820036556392055	0.282958824032527	-2.898077341096771	0.0037545798965579694	0.025549367313397173	All	All
(4.2,5.6]	piRNA	piR-hsa-6105	35.44196945894916	-1.0349638963737815	0.3573611790567012	-2.8961285025578216	0.003777976620276775	0.025549367313397173	All	All
(4.2,5.6]	piRNA	piR-hsa-28710	1584.367504112583	-1.121544265858389	0.38812084434235516	-2.8896780015996586	0.00385636611202502	0.025644834644966384	All	All
(4.2,5.6]	piRNA	piR-hsa-21622	1238.119738213061	1.0145185696678571	0.3549031711554857	2.858578485970724	0.0042554382327636255	0.026618743673353554	All	All
(4.2,5.6]	piRNA	piR-hsa-28590	8694.522273047636	0.7876254799159027	0.2756214753535627	2.857634656027981	0.004268114966605294	0.026618743673353554	All	All
(4.2,5.6]	piRNA	piR-hsa-32170	8694.522273047636	0.7876254799159027	0.2756214753535627	2.857634656027981	0.004268114966605294	0.026618743673353554	All	All
(4.2,5.6]	piRNA	piR-hsa-9491	1238.4523699749327	1.0141822569408827	0.35491708777141834	2.8575188174485957	0.0042696731706632265	0.026618743673353554	All	All
(4.2,5.6]	piRNA	piR-hsa-28374	11441.885679037116	0.5160073862211946	0.18314231190112165	2.81752141744168	0.004839588683003565	0.02925751340179428	All	All
(4.2,5.6]	piRNA	piR-hsa-28378	11441.885679037116	0.5160073862211946	0.18314231190112165	2.81752141744168	0.004839588683003565	0.02925751340179428	All	All
(4.2,5.6]	piRNA	piR-hsa-21126	4063.174845152685	0.7840287028513483	0.28048699418390294	2.7952408457744577	0.005186106308445755	0.03088442413537099	All	All
(4.2,5.6]	piRNA	piR-hsa-478	43.17375988238132	-0.662451690876348	0.2378447345391281	-2.7852274811127566	0.005349018213943353	0.031386150990638205	All	All
(4.2,5.6]	piRNA	piR-hsa-23999	482.78767919668064	-0.8990136775305078	0.3234524575194324	-2.7794306601504077	0.0054454277861835446	0.031488778067930934	All	All
(4.2,5.6]	piRNA	piR-hsa-20282	8845.06993971693	-0.7877751395228053	0.28452033632263	-2.768783243070234	0.005626605464783088	0.0320716511492636	All	All
(4.2,5.6]	piRNA	piR-hsa-7221	337.3297884865408	-0.9700382017323494	0.357062946705351	-2.7167148276878663	0.0065933390314423575	0.037052708078105644	All	All
(4.2,5.6]	piRNA	piR-hsa-23392	115.55762309949169	-0.8494285843833859	0.3146809988572888	-2.699332299909887	0.006947876274737716	0.038502814355838175	All	All
(4.2,5.6]	piRNA	piR-hsa-26065	66.44682539776963	-0.8878113849983594	0.33049439075778425	-2.6863130202080394	0.007224537141746107	0.03948753862406434	All	All
(4.2,5.6]	piRNA	piR-hsa-20281	12655.842494370503	-0.7551297974527176	0.2843160120023112	-2.6559524106105536	0.007908477397071038	0.04151950633462295	All	All
(4.2,5.6]	piRNA	piR-hsa-21323	646.5060644264938	-0.7644161910908476	0.2873635405955866	-2.6601015198606155	0.007811710179495594	0.04151950633462295	All	All
(4.2,5.6]	piRNA	piR-hsa-23750	126.44900165964084	-0.7753877883719654	0.29166443649727575	-2.658492744895238	0.007849104055966524	0.04151950633462295	All	All
(4.2,5.6]	piRNA	piR-hsa-1043	837.0381181027625	-0.4940341886277217	0.1889357506065863	-2.6148264002000885	0.008927281685638324	0.04436506870129981	All	All
(4.2,5.6]	piRNA	piR-hsa-12682	837.0381181027625	-0.4940341886277217	0.1889357506065863	-2.6148264002000885	0.008927281685638324	0.04436506870129981	All	All
(4.2,5.6]	piRNA	piR-hsa-13505	411.9151915992556	-0.9167291421614499	0.35595692096172754	-2.5753935045977556	0.01001261015769329	0.04436506870129981	All	All
(4.2,5.6]	piRNA	piR-hsa-13641	1152.7441640405057	-0.7232103057629491	0.2815019707927571	-2.5691127622526646	0.010195927405774508	0.04436506870129981	All	All
(4.2,5.6]	piRNA	piR-hsa-1731	838.7379335426556	-0.49342352267238354	0.18849808074892824	-2.617658072230473	0.008853547132787121	0.04436506870129981	All	All
(4.2,5.6]	piRNA	piR-hsa-22964	2547.5096449130924	-0.8134922636364158	0.3169052727766005	-2.5669887298147915	0.010258594659137352	0.04436506870129981	All	All
(4.2,5.6]	piRNA	piR-hsa-23330	123358.5487704078	0.6317011801124648	0.24776744206383922	2.5495729981734323	0.010785492892295944	0.04436506870129981	All	All
(4.2,5.6]	piRNA	piR-hsa-23573	123.81778213715621	-1.0140461026370435	0.3892402050820765	-2.605193629530686	0.009182235180464989	0.04436506870129981	All	All
(4.2,5.6]	piRNA	piR-hsa-23656	123358.5487704078	0.6317011801124648	0.24776744206383922	2.5495729981734323	0.010785492892295944	0.04436506870129981	All	All
(4.2,5.6]	piRNA	piR-hsa-24683	123358.5487704078	0.6317011801124648	0.24776744206383922	2.5495729981734323	0.010785492892295944	0.04436506870129981	All	All
(4.2,5.6]	piRNA	piR-hsa-27137	441.8834317904982	0.5410752665478311	0.21073540241480737	2.5675575169035403	0.010241779694252204	0.04436506870129981	All	All
(4.2,5.6]	piRNA	piR-hsa-27138	442.0567147261109	0.5403514073213587	0.21069474849296033	2.5646173489673507	0.010328964518513657	0.04436506870129981	All	All
(4.2,5.6]	piRNA	piR-hsa-27139	442.1118789728312	0.540407455425366	0.21069255817192423	2.5649100286892703	0.010320256178494247	0.04436506870129981	All	All
(4.2,5.6]	piRNA	piR-hsa-27140	442.18294240430276	0.540107731908794	0.21059801156913774	2.564638326281066	0.010328340145787134	0.04436506870129981	All	All
(4.2,5.6]	piRNA	piR-hsa-28244	10673.678683437256	-0.7119562469938276	0.2788155217552903	-2.5535029130074567	0.01066453865646306	0.04436506870129981	All	All
(4.2,5.6]	piRNA	piR-hsa-28525	839.0469188820646	-0.49254008218802625	0.1884489993640361	-2.6136518837999376	0.008958025770220524	0.04436506870129981	All	All
(4.2,5.6]	piRNA	piR-hsa-32653	14061.030141530646	-0.7432961429039898	0.28464720535532845	-2.611289093726125	0.009020160644220293	0.04436506870129981	All	All
(4.2,5.6]	piRNA	piR-hsa-5936	265.0742332938848	0.5267352091184939	0.20474757024303608	2.5726078629077618	0.010093549842184859	0.04436506870129981	All	All
(4.2,5.6]	piRNA	piR-hsa-6144	123359.50099110497	0.6316996912746997	0.24776463198331874	2.549595905670791	0.010784784330171137	0.04436506870129981	All	All
(4.2,5.6]	piRNA	piR-hsa-6148	123359.50099110497	0.6316996912746997	0.24776463198331874	2.549595905670791	0.010784784330171137	0.04436506870129981	All	All
(4.2,5.6]	piRNA	piR-hsa-7001	81.81122382735221	-0.9144364595852508	0.35266413550213116	-2.592938627805902	0.009515975006995185	0.04436506870129981	All	All
(4.2,5.6]	piRNA	piR-hsa-23637	6942.240107876664	-0.8620817563054904	0.3412682443828283	-2.526111850414137	0.011533275555247458	0.0451154602602327	All	All
(4.2,5.6]	piRNA	piR-hsa-23638	6942.240107876664	-0.8620817563054904	0.3412682443828283	-2.526111850414137	0.011533275555247458	0.0451154602602327	All	All
(4.2,5.6]	piRNA	piR-hsa-25614	39.69990193325227	-0.9502345287570074	0.3753573858025424	-2.5315461069863705	0.011356088623142411	0.0451154602602327	All	All
(4.2,5.6]	piRNA	piR-hsa-27513	106.35829137683194	-0.6942183900102161	0.27394402236861726	-2.5341614830933614	0.01127167749776607	0.0451154602602327	All	All
(4.2,5.6]	piRNA	piR-hsa-28322	6859.184438439418	-0.8772586936759137	0.3462937940146592	-2.5332787039168765	0.011300106651350237	0.0451154602602327	All	All
(4.2,5.6]	piRNA	piR-hsa-1748	4919.493849439281	-0.7065793273826904	0.28022356074107246	-2.521484365961548	0.011686086832413999	0.04526940433139015	All	All
(4.2,5.6]	piRNA	piR-hsa-12487	375.67738431480325	1.1231781941405303	0.4544863292014295	2.471313485081165	0.013461775345589124	0.047501242263282076	All	All
(4.2,5.6]	piRNA	piR-hsa-12488	424.61251098706316	1.1191595505207599	0.452676047419799	2.4723189064229034	0.013423970654873382	0.047501242263282076	All	All
(4.2,5.6]	piRNA	piR-hsa-23621	737.3945931182978	-0.7064771360156717	0.28689241213047983	-2.4625159333052107	0.013796604264353605	0.047501242263282076	All	All
(4.2,5.6]	piRNA	piR-hsa-26681	1474.7951186588175	0.8301038086733854	0.3375314690109907	2.4593375281590575	0.013919368460664527	0.047501242263282076	All	All
(4.2,5.6]	piRNA	piR-hsa-26684	1474.7951186588175	0.8301038086733854	0.3375314690109907	2.4593375281590575	0.013919368460664527	0.047501242263282076	All	All
(4.2,5.6]	piRNA	piR-hsa-26685	1474.8481999810074	0.830067218893499	0.33753211524022675	2.459224415735159	0.013923755082540085	0.047501242263282076	All	All
(4.2,5.6]	piRNA	piR-hsa-26686	1474.8995751452042	0.8300165389649796	0.33752983636782824	2.459090870000768	0.013928935701263166	0.047501242263282076	All	All
(4.2,5.6]	piRNA	piR-hsa-32016	689.6264386344477	-0.8547420691839716	0.34707964038982525	-2.4626684187639505	0.0137907387054136	0.047501242263282076	All	All
(4.2,5.6]	piRNA	piR-hsa-32636	708.6921958279755	-0.8613556395727023	0.34759258005521165	-2.4780610663089657	0.013209853426437088	0.047501242263282076	All	All
(4.2,5.6]	piRNA	piR-hsa-3487	42.501704218504045	-0.8816633664917983	0.3568240540544235	-2.4708630387269945	0.013478743003916726	0.047501242263282076	All	All
(4.2,5.6]	piRNA	piR-hsa-7102	978.4967478164531	-0.7619243373325587	0.30840070106760453	-2.470566165041036	0.013489936132746048	0.047501242263282076	All	All
(4.2,5.6]	piRNA	piR-hsa-7411	696.5326958395108	-0.9753205817928935	0.3963349869666981	-2.460849064215581	0.013860866440635264	0.047501242263282076	All	All
(4.2,5.6]	piRNA	piR-hsa-7412	696.5379532480621	-0.9753325912220251	0.39633499799690514	-2.4608792969366817	0.013859698540701106	0.047501242263282076	All	All
(4.2,5.6]	piRNA	piR-hsa-7413	696.7624493715756	-0.9758449913606128	0.3962828217473486	-2.462496322847842	0.013797358766915877	0.047501242263282076	All	All
(4.2,5.6]	piRNA	piR-hsa-18657	1387.966188073185	-0.676659414974703	0.27558410721628757	-2.4553644323315	0.014074182696010988	0.04758982115007105	All	All
(4.2,5.6]	piRNA	piR-hsa-20280	692.0643416940724	-0.740537110046334	0.30681652594460346	-2.4136154588362686	0.01579512261090768	0.04925686189714588	All	All
(4.2,5.6]	piRNA	piR-hsa-22381	702.3511678703686	-0.6901408555095598	0.28487184138396315	-2.4226362709515987	0.015408345580779028	0.04925686189714588	All	All
(4.2,5.6]	piRNA	piR-hsa-22382	702.3511678703686	-0.6901408555095598	0.28487184138396315	-2.4226362709515987	0.015408345580779028	0.04925686189714588	All	All
(4.2,5.6]	piRNA	piR-hsa-24684	65630.1011694813	0.5970058765290678	0.24765307648372784	2.410653988254793	0.015923947584326793	0.04925686189714588	All	All
(4.2,5.6]	piRNA	piR-hsa-28839	702.3562721907828	-0.6899936912455581	0.2848508984508352	-2.422297752958114	0.015422707966782712	0.04925686189714588	All	All
(4.2,5.6]	piRNA	piR-hsa-28840	702.3562721907828	-0.6899936912455581	0.2848508984508352	-2.422297752958114	0.015422707966782712	0.04925686189714588	All	All
(4.2,5.6]	piRNA	piR-hsa-29416	701.7813197424371	-0.6888223073658304	0.2849678517232076	-2.41719303844453	0.01564071990744881	0.04925686189714588	All	All
(4.2,5.6]	piRNA	piR-hsa-29417	701.8129100941527	-0.68889533365959	0.28494803043515526	-2.4176174603051335	0.0156224909293937	0.04925686189714588	All	All
(4.2,5.6]	piRNA	piR-hsa-32795	33.057180995695845	-0.6133905109500942	0.25355578979800936	-2.4191540309087034	0.015556651252527622	0.04925686189714588	All	All
(4.2,5.6]	piRNA	piR-hsa-3586	1523.0882649128457	-0.6636805487684468	0.27456181314893374	-2.41723545294494	0.015638897357506884	0.04925686189714588	All	All
(4.2,5.6]	piRNA	piR-hsa-6145	65632.42504485977	0.5969491892520034	0.2476323923898193	2.4106264269025623	0.01592515083892686	0.04925686189714588	All	All
(4.2,5.6]	lncRNA	CH507-513H4.1	198.4203630085371	-1.2603855396582717	0.3551067459855999	-3.5493145481088164	3.862354141402951e-4	0.0058073437243410025	All	All
(4.2,5.6]	lncRNA	CH507-528H12.1	198.9126497559342	-1.267736372490769	0.35562489014371884	-3.5648133964370103	3.6411514770486926e-4	0.0058073437243410025	All	All
(4.2,5.6]	lncRNA	LINC00969	94.2325222662387	-1.3504744175069066	0.3572982761281698	-3.7796835521883834	1.5702780015371974e-4	0.0058073437243410025	All	All
(4.2,5.6]	lncRNA	RP11-170M17.1	92.39340746333158	-1.1225900781848526	0.307968066236102	-3.6451509141997374	2.6723493624990165e-4	0.0058073437243410025	All	All
(4.2,5.6]	lncRNA	RP11-20B24.2	26500.910454655794	1.1049556182764741	0.29060929224478893	3.8022033285354717	1.4341494964809686e-4	0.0058073437243410025	All	All
(4.2,5.6]	lncRNA	RP11-982M15.8	57.73388982393854	-1.2763638493929663	0.363550997364213	-3.5108247773950634	4.46718748026231e-4	0.0058073437243410025	All	All
(4.2,5.6]	lncRNA	LINC00324	3016.080692589771	0.8434130432605659	0.2675370072549261	3.152509822526754	0.0016187337541353098	0.018037318974650593	All	All
(4.2,5.6]	lncRNA	RP11-289H16.1	78.54694548896235	-0.9827252122389879	0.3271819525960712	-3.003604582836604	0.0026680183306905195	0.026013178724232564	All	All
(4.2,5.6]	lncRNA	LINC00847	26.545216695040928	-0.9568395304596824	0.33314165774598864	-2.872170166089665	0.0040766338703781945	0.035330826876611016	All	All
(4.2,5.6]	tRF	tRF-25-I8W47W1R7H	841.6354156004534	-2.041464563923251	0.40780669517413676	-5.0059613735658	5.558390353013352e-7	1.4813110290780583e-4	All	All
(4.2,5.6]	tRF	tRF-40-I3Z9HMI8W47W1R7H	197.49442047890705	-2.4066924903840983	0.46971801708773525	-5.123696351495433	2.996033360788918e-7	1.4813110290780583e-4	All	All
(4.2,5.6]	tRF	tRF-27-I8W47W1R7HH	1253.1170281485624	-1.963106074699498	0.4064470519443473	-4.829918350516897	1.3658904855792255e-6	1.820049072034318e-4	All	All
(4.2,5.6]	tRF	tRF-32-M2OSRNLNKSEKL	42.99537149434038	-1.5433693476015338	0.318378017565983	-4.847600218760941	1.2496390748041167e-6	1.820049072034318e-4	All	All
(4.2,5.6]	tRF	tRF-26-I8W47W1R7HB	380.17972898735	-1.872042927452656	0.4024747366836842	-4.651330274486136	3.29800645418512e-6	3.5156748801613375e-4	All	All
(4.2,5.6]	tRF	tRF-48-PNR8YP9LON4VN1EH6KDJ	407.2296267346755	-2.2722136984407553	0.49507101742607057	-4.589672225722781	4.43942574978988e-6	3.943689874396676e-4	All	All
(4.2,5.6]	tRF	tRF-19-M8ZLSSJ8	80.12811224511977	-1.7270604869127797	0.3817650940865131	-4.523882653665043	6.071539570101148e-6	4.6230437012341594e-4	All	All
(4.2,5.6]	tRF	tRF-32-F1R3WE8RO86J2	59.556860044128555	-1.9534384399541105	0.439269996767088	-4.4470108460193165	8.707344306351875e-6	5.801268144106937e-4	All	All
(4.2,5.6]	tRF	tRF-20-R29P4P9L	48.42226071086006	-1.331442372912219	0.30334538073912837	-4.389196135665688	1.1377042558396109e-5	6.139266152445449e-4	All	All
(4.2,5.6]	tRF	tRF-37-7Z8L8NRS9NS334K	100.49278534037828	-1.8454669231289627	0.4207140558007751	-4.386511212743662	1.151832298770253e-5	6.139266152445449e-4	All	All
(4.2,5.6]	tRF	tRF-39-I3Z9HMI8W47W1R2M	79.67612830248682	-1.9480202620633207	0.4481552657912239	-4.34675303574547	1.3816763837526146e-5	6.694850114001306e-4	All	All
(4.2,5.6]	tRF	tRF-21-I8W47W1R0	188.43504107561603	-1.8820989991316353	0.43507590527941403	-4.325909516692071	1.5190377229333188e-5	6.747059219362157e-4	All	All
(4.2,5.6]	tRF	tRF-20-739P8WQ0	90.09248576836987	-1.4096505726108441	0.33012431447328233	-4.270059825372027	1.9542054153724304e-5	7.262378337937161e-4	All	All
(4.2,5.6]	tRF	tRF-23-Z3R918VB05	29.616696612287697	0.6734066825595757	0.1579733840615556	4.2627857000086635	2.0189411928708127e-5	7.262378337937161e-4	All	All
(4.2,5.6]	tRF	tRF-26-Z3M8ZLSSXU0	80.91618758979818	-1.6483385370414203	0.38692948200174665	-4.260048959086502	2.043821295854736e-5	7.262378337937161e-4	All	All
(4.2,5.6]	tRF	tRF-36-L85DMKYUYRLHR0D	73.77933050626649	-1.3568219488642632	0.3239667100113375	-4.188152383980379	2.812346652855773e-5	9.368629787325794e-4	All	All
(4.2,5.6]	tRF	tRF-32-JJ6RRNLIK898L	42.08923885919507	-1.2880084664794464	0.3220700014585901	-3.999156893365777	6.356853089147549e-5	0.0018823348313975797	All	All
(4.2,5.6]	tRF	tRF-42-I3Z9HMI8W47W1R7HH	211.78053284373425	-1.885539394054719	0.4707517807473767	-4.00537920655593	6.191806911224353e-5	0.0018823348313975797	All	All
(4.2,5.6]	tRF	tRF-22-I8W47W1RN	90.11665293639528	-1.633939721926437	0.4101735442191985	-3.9835326898929706	6.789832669500188e-5	0.001904726743601895	All	All
(4.2,5.6]	tRF	tRF-20-I8W47W1R	187.5584281001803	-1.5944367113204	0.40990403674871867	-3.8897804568288	1.003349521547728e-4	0.002473364769296678	All	All
(4.2,5.6]	tRF	tRF-24-Z3M8ZLSSJ8	63.27159070174866	-1.4577737274214742	0.37573532597145576	-3.8797888477811635	1.0454718253855927e-4	0.002473364769296678	All	All
(4.2,5.6]	tRF	tRF-30-6SXMSL73VL4Y	49.31283603835919	-1.0355276760666594	0.2664942540326577	-3.8857411009685787	1.0201818595438305e-4	0.002473364769296678	All	All
(4.2,5.6]	tRF	tRF-32-1HPSR9O9337KF	45.981890371684514	-1.231800445091153	0.31790381138832263	-3.874758341876237	1.0673056227734257e-4	0.002473364769296678	All	All
(4.2,5.6]	tRF	tRF-25-Q89P9L8422	62.71011331929183	-1.1566930274259806	0.3003177994697334	-3.8515633421273594	1.1736616280885148e-4	0.002502246591084714	All	All
(4.2,5.6]	tRF	tRF-33-JJ6RRNLIK898D6	228.471991638353	-1.3648623675578433	0.35391754186239555	-3.8564417021423223	1.1504952006649936e-4	0.002502246591084714	All	All
(4.2,5.6]	tRF	tRF-35-1HPSR9O9337KB6	274.2151274161618	-1.4381809524230176	0.37565629841500847	-3.828448926561532	1.2895338337442822e-4	0.0026435443591757784	All	All
(4.2,5.6]	tRF	tRF-35-QKF1R3WE8RO86J	70.2799171591426	-1.0766018494347118	0.28402715476421464	-3.790489153505247	1.503508985256443e-4	0.0029680381079321633	All	All
(4.2,5.6]	tRF	tRF-19-RKIP4OF4	45.290284505713124	-1.422394741052022	0.3804174809003692	-3.739036223271099	1.8472711042962536e-4	0.0032819849952996773	All	All
(4.2,5.6]	tRF	tRF-24-I8W47W1R2M	282.91731010614063	-1.4567261332735417	0.3894720957879122	-3.7402580288237255	1.8383144277305373e-4	0.0032819849952996773	All	All
(4.2,5.6]	tRF	tRF-34-M2OSRNLNKSEKH9	339.5107319866821	-1.0530245857498344	0.28052429134581264	-3.753773267541142	1.7419243785118658e-4	0.0032819849952996773	All	All
(4.2,5.6]	tRF	tRF-37-KKM1M3WD8S746D2	79.7904407218994	-1.4068661920543457	0.3774829802392414	-3.7269658917143795	1.9379867279175917e-4	0.0033320868580002465	All	All
(4.2,5.6]	tRF	tRF-34-EH623K7SIR3DIY	96.4742118762831	-1.4371322285358914	0.3958123694514098	-3.63084213494322	2.824979458064187e-4	0.004705356409838162	All	All
(4.2,5.6]	tRF	tRF-35-I3Z9HMI8W47W1R	61.62328480978383	-1.6255272745647602	0.4516839971786574	-3.5988152883835847	3.196701308117552e-4	0.005163156961292895	All	All
(4.2,5.6]	tRF	tRF-18-739P8WD8	59.12619696571567	-1.3679057635093514	0.3817757824721709	-3.5830082113945068	3.396599261325431e-4	0.005186599918334204	All	All
(4.2,5.6]	tRF	tRF-36-JJ6RRNLIK898O1B	326.8997679475888	-1.3382338930676663	0.37356843895201064	-3.5822991278970933	3.405834843183811e-4	0.005186599918334204	All	All
(4.2,5.6]	tRF	tRF-20-WD8S746D	61.8099291805677	-1.3028684912445374	0.37059031737436754	-3.5156571290781713	4.3866709669215743e-4	0.006494710070469998	All	All
(4.2,5.6]	tRF	tRF-32-M1M3WD8S746D2	57.96851079623529	-1.4194979970335888	0.4047259478258398	-3.507306622318226	4.5266722635844476e-4	0.0065208549094338125	All	All
(4.2,5.6]	tRF	tRF-30-623K7SIR3DR2	59.985957987037565	-1.266762964165427	0.3661728977480339	-3.459466749057696	5.412460994372257e-4	0.007418293320550498	All	All
(4.2,5.6]	tRF	tRF-31-QJ3KYU4RRWRBD	219.09225483350946	-1.2158417149330167	0.35153206516201535	-3.4586936311845555	5.428019502841828e-4	0.007418293320550498	All	All
(4.2,5.6]	tRF	tRF-31-5DMKYUYRLHR0D	274.76401956549483	-1.0198176569928201	0.29873357802596845	-3.4138032414426775	6.406282265426283e-4	0.008536371118680521	All	All
(4.2,5.6]	tRF	tRF-33-R008R959KUMK9	48.327020564268665	-1.0105956551445532	0.30020643658438123	-3.366335734312271	7.617393534483849e-4	0.009853758330110889	All	All
(4.2,5.6]	tRF	tRF-37-EH623K7SIR3DR2M	750.7035170924017	-1.258325365056262	0.3743846443950496	-3.361049615401642	7.764687614721526e-4	0.009853758330110889	All	All
(4.2,5.6]	tRF	tRF-20-RK9P4P9L	81.31653621877031	-0.9225513555865357	0.27556881947298967	-3.3478074818147596	8.145357350909013e-4	0.009866989700078417	All	All
(4.2,5.6]	tRF	tRF-29-F1R3WE8RO8IS	51.20348001146094	-1.1352525854556765	0.3386125550851122	-3.352659458153654	8.003912059252901e-4	0.009866989700078417	All	All
(4.2,5.6]	tRF	tRF-33-M2OSRNLNKSEKDS	54.84360145239373	-1.000423773081375	0.3010360174324972	-3.323269360304054	8.896896007510696e-4	0.010537879048896002	All	All
(4.2,5.6]	tRF	tRF-33-1HPSR9O9337KR	364.45486645456896	-0.9496184087911601	0.2893076989974877	-3.2823820868984424	0.0010293402510558203	0.011926920735059831	All	All
(4.2,5.6]	tRF	tRF-32-68K87SERM4921	163.8797466223981	-1.0395235932242217	0.32289322916735086	-3.219403503457955	0.0012845758713972994	0.014567637009675758	All	All
(4.2,5.6]	tRF	tRF-19-J4S2I71V	105.1681153647157	0.8417368451484476	0.2690375604552943	3.1286963936335503	0.0017558362865477582	0.0194970987652074	All	All
(4.2,5.6]	tRF	tRF-33-EH623K7SIR3DDY	163.6781634504061	-1.2584288266604942	0.4065153838045386	-3.095648717849197	0.001963828647538311	0.021361646308937138	All	All
(4.2,5.6]	tRF	tRF-31-79MP9P9NH57SD	233.94946775057815	0.6331487657226261	0.20633164058527328	3.0685975448392595	0.002150661041260975	0.022926046699841995	All	All
(4.2,5.6]	tRF	tRF-33-XSXMSL73VL4YDN	52.982779815418525	-0.6480725875542724	0.21196938080760344	-3.057387746688298	0.0022327525075878066	0.023334452677339235	All	All
(4.2,5.6]	tRF	tRF-32-L8K87SIRMM121	21.662582472785132	-1.0017119864430106	0.32921886321956434	-3.0426931696648976	0.002344712740232	0.024033305587378	All	All
(4.2,5.6]	tRF	tRF-31-LQ947673FEWSD	48.21228671683432	0.7441927512261441	0.24801232500120296	3.000628098714588	0.0026942340289500995	0.027094844102460432	All	All
(4.2,5.6]	tRF	tRF-31-623K7SIR3DR20	60.56140164194261	-1.0104611996606851	0.34237193007183375	-2.951355268665507	0.0031638278066818777	0.03122815224002668	All	All
(4.2,5.6]	tRF	tRF-31-1HPSR9O9337KB	27.07316008685174	-1.0068405002913585	0.3419880983943437	-2.944080525078329	0.0032391570975477723	0.03139037696350841	All	All
(4.2,5.6]	tRF	tRF-28-I8W47W1R7HX	1312.836639160903	-1.1124855831453375	0.37933863016506053	-2.9326978448286822	0.00336030747485944	0.03198292650178717	All	All
(4.2,5.6]	tRF	tRF-17-F8DHXY4	135.54107170907582	-1.1127900488336249	0.39042286470476006	-2.8502174166339436	0.004368935327954847	0.04085337771578831	All	All
(4.2,5.6]	tRF	tRF-24-N3S3RQJV0X	54.19799312913859	-0.8128361555843991	0.28639210343404986	-2.8381933225040137	0.004536969442647522	0.041693184705709124	All	All
(4.2,5.6]	tRF	tRF-30-M1M3WD8S746D	252.1097413720542	-0.9335979769012851	0.3311899349054439	-2.818920137678191	0.004818550521174593	0.04353029538620437	All	All
(4.2,5.6]	tRF	tRF-39-7Z8L8NRS9NS3341S	108.56469749372417	-1.1633059510707258	0.4149308272324699	-2.8036141802955745	0.005053333575286821	0.04489044659379792	All	All
(4.2,5.6]	tRF	tRF-29-5DMKYUYRLHIX	34.450561108184466	-0.9666799839373416	0.34549956603129806	-2.79791953153936	0.005143292448622632	0.044940571723210865	All	All
(4.2,5.6]	tRF	tRF-43-I3Z9HMI8W47W1R7HX	111.37022183215213	-1.3490247028900841	0.48552434002003336	-2.7784903694723555	0.005461213213347126	0.04694881681796804	All	All
(4.2,5.6]	tRF	tRF-29-OSRNLNKSEKH9	43.662789816541355	-0.8943064515560665	0.3227741525988147	-2.7706879387818444	0.005593800837624151	0.04732533089609004	All	All
(4.2,5.6]	tRF	tRF-27-R29P4P9L5H2	20.594513427818246	-0.8799852793061662	0.31939264898812036	-2.7551832582687172	0.005865926991033226	0.048852173222198585	All	All
(4.2,5.6]	tRNA	tRNA-12971	37.545598151010715	-1.3513626280766535	0.3200650971613647	-4.22214930669353	2.4198372219499923e-5	0.0018825169516960196	All	All
(4.2,5.6]	tRNA	tRNA-20284	4078.685132215174	-0.9616382713407646	0.23493448334931147	-4.093218916317858	4.254257149621475e-5	0.0018825169516960196	All	All
(4.2,5.6]	tRNA	tRNA-26453	95.33985085819296	-1.3242344892390665	0.32025061982057096	-4.134994305338127	3.5496343741397393e-5	0.0018825169516960196	All	All
(4.2,5.6]	tRNA	tRNA-28529	90.15040074155213	-1.3968572735179088	0.31771901585376383	-4.396517689582794	1.1000139982629122e-5	0.0018825169516960196	All	All
(4.2,5.6]	tRNA	tRNA-30973	16.911107334099007	-1.1600093699844884	0.28059806734550635	-4.134060440823152	3.56409677861625e-5	0.0018825169516960196	All	All
(4.2,5.6]	tRNA	tRNA-31895	89.98756999652308	-1.4172179288127462	0.33907663125697285	-4.17963904961263	2.9197214996486612e-5	0.0018825169516960196	All	All
(4.2,5.6]	tRNA	tRNA-33463	15.628277583260223	-1.2002529717487127	0.27035328748093396	-4.439572320101186	9.013782189599591e-6	0.0018825169516960196	All	All
(4.2,5.6]	tRNA	tRNA-35691	90.78070632035315	-1.3029000966952269	0.3200013854344954	-4.071545174487789	4.6702302537595054e-5	0.0018825169516960196	All	All
(4.2,5.6]	tRNA	tRNA-35974	324.86456546680114	-1.0051589391384723	0.23962896539817916	-4.194647076442747	2.7329677456488123e-5	0.0018825169516960196	All	All
(4.2,5.6]	tRNA	tRNA-36098	3968.5015249078524	-0.9373229190082184	0.23058124542894215	-4.065044046685365	4.8023391624898456e-5	0.0018825169516960196	All	All
(4.2,5.6]	tRNA	tRNA-20821	18.630708064757854	-1.1730894966893728	0.2916632402316361	-4.022068381869846	5.7689303002359656e-5	0.002055836979720453	All	All
(4.2,5.6]	tRNA	tRNA-29212	66.7965547757439	-1.4265582017322387	0.356860219485987	-3.99752654915423	6.40078138554887e-5	0.002090921919279297	All	All
(4.2,5.6]	tRNA	tRNA-21335	322.92222485335475	-0.8207423976706446	0.20815378829834766	-3.942961616890062	8.048153999207147e-5	0.0024268279751455397	All	All
(4.2,5.6]	tRNA	tRNA-12991	4149.839987730864	-0.8980626130684946	0.23260741316912326	-3.860851212061478	1.1299269720479615e-4	0.003163795521734292	All	All
(4.2,5.6]	tRNA	tRNA-12985	4122.600082731373	-0.8987072237940879	0.23497070759252378	-3.824762809807713	1.3089804686325314e-4	0.00339626588298325	All	All
(4.2,5.6]	tRNA	tRNA-31483	3934.2193627006195	-0.8687870624772177	0.22889323196728725	-3.795599612143107	1.4728704084366137e-4	0.00339626588298325	All	All
(4.2,5.6]	tRNA	tRNA-36332	4068.656076068129	-0.8887508514872288	0.23323807423245754	-3.8104878648648595	1.386928205301588e-4	0.00339626588298325	All	All
(4.2,5.6]	tRNA	tRNA-31485	4010.84577548923	-0.8790233634106974	0.23323831087918465	-3.768777779676271	1.6404885338259934e-4	0.003572619473665497	All	All
(4.2,5.6]	tRNA	tRNA-21334	316.7330477749819	-0.8022020308572719	0.21396479125352216	-3.749224468930313	1.7738226418704723e-4	0.003659676187438027	All	All
(4.2,5.6]	tRNA	tRNA-13027	3886.062383526567	-0.8607626614243844	0.23306268283108217	-3.6932667682721347	2.2139156097718954e-4	0.0042472002046085155	All	All
(4.2,5.6]	tRNA	tRNA-36089	3964.1991914716637	-0.8630824202190338	0.2346917464681061	-3.6775150094011684	2.3551722137558497e-4	0.0042472002046085155	All	All
(4.2,5.6]	tRNA	tRNA-36092	4014.6355576518567	-0.8699329524832471	0.23675194833467858	-3.6744489690681985	2.3836327678925342e-4	0.0042472002046085155	All	All
(4.2,5.6]	tRNA	tRNA-21324	82.96967012959315	-0.875256071192239	0.2428819500362186	-3.6036274867758626	3.1380671838464086e-4	0.004920489344271169	All	All
(4.2,5.6]	tRNA	tRNA-21336	303.3451396535043	-0.7932549125900602	0.2197987997437767	-3.6090047512305405	3.0737398083234655e-4	0.004920489344271169	All	All
(4.2,5.6]	tRNA	tRNA-35060	545825.1468620922	0.6304619569917671	0.1744679371401568	3.61362647673935	3.019439623715675e-4	0.004920489344271169	All	All
(4.2,5.6]	tRNA	tRNA-22420	93.62063643610152	-1.1178553969587712	0.31323479922467784	-3.5687458728267067	3.5869413659141234e-4	0.005408003905532063	All	All
(4.2,5.6]	tRNA	tRNA-20287	36.17946749337159	-1.0310463593118018	0.2946202308266012	-3.499577596620051	4.659959515360489e-4	0.005647098921281701	All	All
(4.2,5.6]	tRNA	tRNA-22783	59.2907998458708	-1.2550239040915239	0.3576409811842367	-3.509172522499611	4.4950322738445455e-4	0.005647098921281701	All	All
(4.2,5.6]	tRNA	tRNA-35692	16.85671527259629	-0.9767588901347998	0.2757756787332755	-3.541860161930743	3.9731604347713475e-4	0.005647098921281701	All	All
(4.2,5.6]	tRNA	tRNA-36082	37.88940271329446	-1.3823480293911012	0.3909454414087788	-3.535910341887568	4.06372586523738e-4	0.005647098921281701	All	All
(4.2,5.6]	tRNA	tRNA-36088	563209.3632918441	0.6160418737269078	0.1748829959582444	3.522594465810706	4.273447142879518e-4	0.005647098921281701	All	All
(4.2,5.6]	tRNA	tRNA-36095	3942.4599417601107	-0.8136045854260057	0.23127127604548417	-3.5179664303231237	4.348673709431188e-4	0.005647098921281701	All	All
(4.2,5.6]	tRNA	tRNA-36101	3838.9041628176496	-0.7923554137875609	0.22675971894536323	-3.494251172442472	4.753935316385105e-4	0.005647098921281701	All	All
(4.2,5.6]	tRNA	tRNA-21359	15.571500689470383	-0.9357563967099771	0.2755021627890739	-3.396548278375578	6.824151810972932e-4	0.0078114736497716785	All	All
(4.2,5.6]	tRNA	tRNA-25610	16.925727262426673	-0.7982147708689261	0.23542141625703697	-3.390578408539613	6.974530044438999e-4	0.0078114736497716785	All	All
(4.2,5.6]	tRNA	tRNA-28530	28.987138301578042	-0.8688906257395675	0.2599216820365185	-3.342893978415737	8.290957000344713e-4	0.00902793095593091	All	All
(4.2,5.6]	tRNA	tRNA-26988	457.4411201099095	-0.6091712764712796	0.18466312090959627	-3.298824765176072	9.709049912689982e-4	0.01028634477236344	All	All
(4.2,5.6]	tRNA	tRNA-20279	79.58090159802799	-0.8247854163308621	0.25300271834305293	-3.2599863816977424	0.0011141756337219417	0.010815499278334119	All	All
(4.2,5.6]	tRNA	tRNA-22267	115.29513598327989	-1.0115123871535252	0.30973262446959193	-3.265759907874447	0.001091707685706777	0.010815499278334119	All	All
(4.2,5.6]	tRNA	tRNA-26447	27.5104309659003	-0.7778183869109031	0.23805373924485426	-3.2674067182404753	0.0010853762814436098	0.010815499278334119	All	All
(4.2,5.6]	tRNA	tRNA-29239	114.6222812993493	-1.0272482675172734	0.3155249802613914	-3.2556796823702094	0.0011312129347237217	0.010815499278334119	All	All
(4.2,5.6]	tRNA	tRNA-24303	101.01279240095074	-0.7347089769418105	0.22824000673094783	-3.219019257250087	0.0012862984653429495	0.011726255777079912	All	All
(4.2,5.6]	tRNA	tRNA-30129	569972.1212677814	0.5832862963184973	0.18089411870789007	3.2244624672424798	0.001262093994228893	0.011726255777079912	All	All
(4.2,5.6]	tRNA	tRNA-36099	99.62355570276036	-0.7345953305187491	0.22916069150519552	-3.20559047755402	0.0013478566492425269	0.011846033979129526	All	All
(4.2,5.6]	tRNA	tRNA-36103	79.46612991655302	-1.046436721975025	0.32670165888150654	-3.2030346143867106	0.0013598763496449713	0.011846033979129526	All	All
(4.2,5.6]	tRNA	tRNA-36080	100.61909879981405	-0.7309275385334217	0.22917420037784714	-3.189397136886775	0.0014256986754752207	0.01214943219100623	All	All
(4.2,5.6]	tRNA	tRNA-20647	535558.8440477932	0.6214029854487904	0.19745638656068018	3.147039183044239	0.0016493285785680592	0.01335646700461908	All	All
(4.2,5.6]	tRNA	tRNA-24596	218.9136035440157	-0.5270752723507283	0.1670941893909461	-3.1543602699286173	0.0016085038382688149	0.01335646700461908	All	All
(4.2,5.6]	tRNA	tRNA-36090	100.32514498064235	-0.7244024318325633	0.23044652842969343	-3.1434729642871146	0.001669558375577385	0.01335646700461908	All	All
(4.2,5.6]	tRNA	tRNA-22421	117.63515568779427	-0.9972806066202405	0.3191996202065427	-3.124316394784354	0.0017821870773440053	0.013972346686377	All	All
(4.2,5.6]	tRNA	tRNA-24595	18.89677521853148	-0.9103362075694497	0.30026684531660963	-3.031757324421103	0.002431345866033325	0.018687991754609088	All	All
(4.2,5.6]	tRNA	tRNA-20561	46.425380054663236	-0.9207803357897588	0.30492939736325564	-3.0196509216618876	0.002530661745519246	0.01907729623545278	All	All
(4.2,5.6]	tRNA	tRNA-36096	100.20443277711223	-0.6858749253290417	0.23051307454451378	-2.975427431542909	0.0029258056517188903	0.021639921046675566	All	All
(4.2,5.6]	tRNA	tRNA-36093	100.1784245026904	-0.6866821794008502	0.23187463229738942	-2.9614372758126906	0.00306206856845841	0.022228349608068458	All	All
(4.2,5.6]	tRNA	tRNA-34163	115.75996648400844	-0.6771663734350837	0.2318615628298216	-2.9205633101511546	0.003493991977297011	0.024902633729098695	All	All
(4.2,5.6]	tRNA	tRNA-35061	570857.0293668994	0.5328222024669558	0.18302634813153715	2.911177586759409	0.0036006930246085043	0.02520485117225953	All	All
(4.2,5.6]	tRNA	tRNA-24991	18.144536395272198	-0.7753479245348947	0.2688130173473901	-2.8843392042019445	0.003922360104965182	0.02679261755663153	All	All
(4.2,5.6]	tRNA	tRNA-35058	538139.4827185521	0.5327585719309599	0.1849216994540503	2.8809954348453344	0.003964213822154665	0.02679261755663153	All	All
(4.2,5.6]	tRNA	tRNA-30982	147.65362928752847	-0.6139090783158738	0.214427737898247	-2.8630114943766922	0.004196353398921771	0.02788085648097177	All	All
(4.2,5.6]	tRNA	tRNA-13024	103.07282856412762	-0.6995724300566872	0.24589886272304992	-2.844960006360823	0.0044416999546749636	0.028242610985704474	All	All
(4.2,5.6]	tRNA	tRNA-21348	16.48463032309507	-0.7689735661343929	0.27036439524367284	-2.8442116627129685	0.004452146139492792	0.028242610985704474	All	All
(4.2,5.6]	tRNA	tRNA-23497	272.4337266630477	-0.6245631356168024	0.21967261170741653	-2.8431543229825227	0.004466943574269585	0.028242610985704474	All	All
(4.2,5.6]	tRNA	tRNA-31484	19.15193657232005	-0.8153877839155974	0.2876055297672271	-2.835090773725838	0.004581266650998148	0.028505659161766256	All	All
(4.2,5.6]	tRNA	tRNA-20283	2184.0478805831513	0.5019656861241267	0.17831427169078143	2.815061752289778	0.004876786190331168	0.028532838606116682	All	All
(4.2,5.6]	tRNA	tRNA-25289	148.67004727923813	-0.5042952564281926	0.1784061677084982	-2.826669407820989	0.004703485788734319	0.028532838606116682	All	All
(4.2,5.6]	tRNA	tRNA-30787	115.67396553726932	-0.6547637146440687	0.23220435219917324	-2.819773653865218	0.004805753468220581	0.028532838606116682	All	All
(4.2,5.6]	tRNA	tRNA-30988	60.07258256182902	-0.7956062688608544	0.28184480868854095	-2.822852308555583	0.004759849300238155	0.028532838606116682	All	All
(4.2,5.6]	tRNA	tRNA-27656	272.8928714884063	0.4333857935397849	0.15518816733297675	2.792647152085367	0.005227868327610786	0.03013712330034453	All	All
(4.2,5.6]	tRNA	tRNA-22774	26.913521560462495	-0.7295145792606654	0.2623452104692283	-2.780742891992814	0.005423467128794571	0.030371415921249596	All	All
(4.2,5.6]	tRNA	tRNA-23898	33.155234407443174	-0.7512157423871464	0.26970758686615376	-2.7852970363786906	0.005347870826747802	0.030371415921249596	All	All
(4.2,5.6]	tRNA	tRNA-13011	550972.3437725217	0.504630186186025	0.1820998541717024	2.7711729286186464	0.005585475455677664	0.030838118008811893	All	All
(4.2,5.6]	tRNA	tRNA-28809	63.54810697322853	-0.6400884857915206	0.2317681544001307	-2.7617620179451174	0.005749036628186037	0.03130031053123509	All	All
(4.2,5.6]	tRNA	tRNA-31869	2266.1037067824122	0.47725055153439616	0.1739481940815716	2.743636138645931	0.006076284718248961	0.032628816569227295	All	All
(4.2,5.6]	tRNA	tRNA-13041	74.12173868427614	-0.5058468439638847	0.1854404567480831	-2.7278127590629633	0.006375578610347728	0.032856921315173586	All	All
(4.2,5.6]	tRNA	tRNA-20820	58.78507034908377	-0.7169874961034646	0.2624975675018538	-2.731406248548955	0.006306468080306301	0.032856921315173586	All	All
(4.2,5.6]	tRNA	tRNA-26877	2187.5489144788926	0.4820288920873308	0.17697086634187914	2.723775399031662	0.006454038115480526	0.032856921315173586	All	All
(4.2,5.6]	tRNA	tRNA-36086	29.39997747626942	-0.9231048251940074	0.33795300785337495	-2.7314591192942057	0.0063054563150732835	0.032856921315173586	All	All
(4.2,5.6]	tRNA	tRNA-36076	29634.732535509916	0.4241855266516965	0.15652399362286268	2.710035163514623	0.006727607532440788	0.03381054041944601	All	All
(4.2,5.6]	tRNA	tRNA-26898	232.24401195165674	-0.5272331145297224	0.19528325579340497	-2.6998377940169918	0.0069373290224193866	0.03405513962137864	All	All
(4.2,5.6]	tRNA	tRNA-30737	31.01602270930949	-0.9332892435725241	0.34576138666739764	-2.699229235999953	0.006950028494158905	0.03405513962137864	All	All
(4.2,5.6]	tRNA	tRNA-26457	32.538609124910856	-0.6495241795143145	0.24469253804875224	-2.654450293800558	0.007943774211064179	0.038443944330088374	All	All
(4.2,5.6]	tRNA	tRNA-27068	12845.645710373741	0.4752755009752678	0.17957631595277063	2.6466491332869717	0.00812936511675628	0.03886233080205441	All	All
(4.2,5.6]	tRNA	tRNA-22776	492.92456502753794	0.47154386923552793	0.17852919648959603	2.641270327248729	0.00825957869913886	0.03889736241452832	All	All
(4.2,5.6]	tRNA	tRNA-25574	185.98444269069734	-0.6172793232751638	0.2343356036818985	-2.634167892443252	0.008434377054170682	0.03889736241452832	All	All
(4.2,5.6]	tRNA	tRNA-35831	113.87599068442238	-0.5986960848602386	0.2272662942687866	-2.6343373388759708	0.008430168571892842	0.03889736241452832	All	All
(4.2,5.6]	tRNA	tRNA-20658	32.25660736752034	-0.7767117787828928	0.2965261330482263	-2.619370410285458	0.008809223591308275	0.03969213388267636	All	All
(4.2,5.6]	tRNA	tRNA-30794	231.26070211458563	-0.5200703042360479	0.19828086392884847	-2.6228971063121405	0.008718559865427475	0.03969213388267636	All	All
(4.2,5.6]	tRNA	tRNA-30800	2188.8217988611477	0.4685955243683082	0.18016155799008224	2.600973979111038	0.009295950468491458	0.04140923390509831	All	All
(4.2,5.6]	tRNA	tRNA-30032	231614.9584933541	0.441760265105127	0.17075442430347673	2.5871087493463696	0.009678504065769917	0.041784791335283976	All	All
(4.2,5.6]	tRNA	tRNA-30801	2169.4211139011227	0.4602932506529942	0.17797070533322573	2.5863427904674436	0.009700040845690924	0.041784791335283976	All	All
(4.2,5.6]	tRNA	tRNA-36072	29459.425606826087	0.4000171314062029	0.15462000454720912	2.5870981738593097	0.00967880113064435	0.041784791335283976	All	All
(4.2,5.6]	tRNA	tRNA-21323	58.501531288049534	-0.7330187159680549	0.2845194661939253	-2.576339418085501	0.00998525743816066	0.04254587951911933	All	All
(4.2,5.6]	tRNA	tRNA-36070	29689.60459952986	0.39982458751803884	0.1556542171376799	2.568671731935052	0.010208911416089485	0.043031110485022346	All	All
(4.2,5.6]	tRNA	tRNA-19496	96.35704773198071	0.46169775180015593	0.18107336740562915	2.54978276714703	0.01077900597902684	0.04495074833806938	All	All
(4.2,5.6]	mRNA	TBX5	194.9532806787414	2.0805838636151512	0.3694029512180911	5.632288147007248	1.778342318569185e-8	1.3141949734226278e-5	All	All
(4.2,5.6]	mRNA	SLC35B4	171.12747315927393	1.5965050625804669	0.29433567691571516	5.424096321961119	5.824846718587732e-8	2.1522808625181668e-5	All	All
(4.2,5.6]	mRNA	RAB3GAP2	45.786282436343015	1.4643327008160365	0.27746489282618964	5.277542271747252	1.309280081465321e-7	3.2251932673429075e-5	All	All
(4.2,5.6]	mRNA	CXXC5	57.71120931402083	-1.242952171758026	0.30978699609624677	-4.012280009880909	6.013511028913955e-5	0.009668394366740057	All	All
(4.2,5.6]	mRNA	TIE1	156.59989361330963	1.1031632239611333	0.27631767951500774	3.9923729306695224	6.541538813761879e-5	0.009668394366740057	All	All
(4.2,5.6]	mRNA	SLCO2A1	20.983133155393134	-1.1652029868658436	0.30636124290682926	-3.8033629052099314	1.4274500489882774e-4	0.017581426436705617	All	All
(4.2,5.6]	mRNA	ATL3	31.642162436238856	1.2062743629035282	0.34133841671228426	3.533954292406244	4.0939186951806145e-4	0.030254059157384744	All	All
(4.2,5.6]	mRNA	CYS1	31.07017511132152	0.9592872199568487	0.27010171842313646	3.5515776262261567	3.8292901878506e-4	0.030254059157384744	All	All
(4.2,5.6]	mRNA	NPIPA1	24.37374274650809	-1.00000177677344	0.28134495416963684	-3.5543618677109428	3.7889748801206045e-4	0.030254059157384744	All	All
(4.2,5.6]	mRNA	SCART1	305.656129051439	0.988984889641199	0.27436365876049734	3.604649734258436	3.125741988158729e-4	0.030254059157384744	All	All
(4.2,5.6]	mRNA	AP2S1	48.909276943252976	-0.8499220888177589	0.24314589635881845	-3.4955230647343547	4.7313355950810243e-4	0.031785972770589796	All	All
(4.2,5.6]	mRNA	AC138969.4	22.08108221493329	-1.0000949130937844	0.2924387840652825	-3.419843630831567	6.265714100754527e-4	0.0385863560038133	All	All
(5.6,7]	isomiR	CCGTTACCATTACTGAGT	83.1584407483262	1.856163633605772	0.3639596442338162	5.099916056664044	3.398041489060812e-7	3.7548358454121976e-4	All	All
(5.6,7]	isomiR	CTGTACTGAGCTGCCCCGAG	79.59030322220282	1.0784845239524032	0.2293581466289643	4.702185380391488	2.5739164408297907e-6	0.0014220888335584594	All	All
(5.6,7]	isomiR	AACCGTTACCATTACTGAG	81.21852999980837	1.4667825918460262	0.34264832421770264	4.280723085965252	1.86287040607911e-5	0.006861572662391389	All	All
(5.6,7]	isomiR	CAGTACTGTGATAACTGAA	20.14085555725549	0.9233395235518035	0.22162333400239762	4.166255903098247	3.096431058100241e-5	0.008553890798001914	All	All
(5.6,7]	isomiR	CAGTACTGTGATAACTGA	24.882747797410218	0.9024869059979568	0.23489264398744109	3.842125026470432	1.2197367285014919e-4	0.02695618169988297	All	All
(5.6,7]	isomiR	TGAGGGGCAGAGAGCGAGACTG	56.349139601987964	-1.0484057824536113	0.2827380633110432	-3.7080461334993613	2.088646107199764e-4	0.03846589914092898	All	All
(5.6,7]	miscRNA	KCNQ1OT1_5	104.7565329283516	1.5054574808316268	0.3638841694909399	4.137188718425714	3.515869350217512e-5	0.0031291237216935857	All	All
(5.6,7]	piRNA	piR-hsa-23230	15750.337631472294	1.8572188618184988	0.3228821573702753	5.752002145131465	8.819268020247908e-9	1.7462150680090858e-6	All	All
(5.6,7]	piRNA	piR-hsa-23231	15750.337631472294	1.8572188618184988	0.3228821573702753	5.752002145131465	8.819268020247908e-9	1.7462150680090858e-6	All	All
(5.6,7]	piRNA	piR-hsa-5937	43218.19033041432	1.3479871621876776	0.28196271988171273	4.780728327323473	1.7466126087369266e-6	1.7291464826495575e-4	All	All
(5.6,7]	piRNA	piR-hsa-5938	43218.19033041432	1.3479871621876776	0.28196271988171273	4.780728327323473	1.7466126087369266e-6	1.7291464826495575e-4	All	All
(5.6,7]	piRNA	piR-hsa-23940	239.10407857293805	-1.209762728456024	0.26390848801790484	-4.584023566433936	4.561127971905067e-6	3.030664513207964e-4	All	All
(5.6,7]	piRNA	piR-hsa-5936	329.86545260357383	1.1486568477002326	0.2506551888352354	4.582617471586777	4.591915929102975e-6	3.030664513207964e-4	All	All
(5.6,7]	piRNA	piR-hsa-23289	2951103.9144615913	1.2113777052540684	0.2702653272564427	4.482179484698184	7.388456112431785e-6	4.179755172175695e-4	All	All
(5.6,7]	piRNA	piR-hsa-24672	1461612.0695262172	1.1717992590489161	0.26798557206224294	4.372620697567821	1.2276390637417307e-5	6.076813365521567e-4	All	All
(5.6,7]	piRNA	piR-hsa-28223	1189.5715370627383	1.1778332203759712	0.27769910552905946	4.241400843304907	2.2212902048063486e-5	9.773676901147935e-4	All	All
(5.6,7]	piRNA	piR-hsa-1748	4588.698066069392	-0.9616160888902971	0.2520497412940817	-3.815183796472623	1.3608160887908322e-4	0.003627871131441949	All	All
(5.6,7]	piRNA	piR-hsa-20281	11932.586615527878	-0.9773594611094697	0.2580900670665237	-3.7868929719699422	1.5254276562141558e-4	0.003627871131441949	All	All
(5.6,7]	piRNA	piR-hsa-20282	8373.885750392465	-0.9879484294058801	0.2574741739969401	-3.8370777700509144	1.2450705157690759e-4	0.003627871131441949	All	All
(5.6,7]	piRNA	piR-hsa-21126	4089.0283035267803	1.0423225111538477	0.27249281759729416	3.825137559017254	1.3069908780280663e-4	0.003627871131441949	All	All
(5.6,7]	piRNA	piR-hsa-28590	8788.896609884083	1.0213092982364012	0.2700640111326465	3.7817304643926355	1.557419425113968e-4	0.003627871131441949	All	All
(5.6,7]	piRNA	piR-hsa-32170	8788.896609884083	1.0213092982364012	0.2700640111326465	3.7817304643926355	1.557419425113968e-4	0.003627871131441949	All	All
(5.6,7]	piRNA	piR-hsa-7001	80.74891884422996	-1.2872776015997234	0.34007975131771123	-3.785222720882066	1.5357097871517722e-4	0.003627871131441949	All	All
(5.6,7]	piRNA	piR-hsa-8807	886.0694932377106	-1.2173813269016875	0.31808082723520253	-3.8272703749022376	1.295721644401298e-4	0.003627871131441949	All	All
(5.6,7]	piRNA	piR-hsa-20283	5929.91608679578	-0.9893278575680063	0.2629694098205659	-3.762140464334094	1.684653841019125e-4	0.0037062384502420747	All	All
(5.6,7]	piRNA	piR-hsa-28244	10046.245692297229	-0.935510375538281	0.25101458187931974	-3.7269164545510196	1.938366741198833e-4	0.004039964365867042	All	All
(5.6,7]	piRNA	piR-hsa-32653	13302.826348982102	-0.9568802468452098	0.25863661714837755	-3.699709103047292	2.1584673456934871e-4	0.004273765344473105	All	All
(5.6,7]	piRNA	piR-hsa-11149	1224.708368921277	-0.9865893985211671	0.29202805467000054	-3.3784062275661815	7.290729288543978e-4	0.007794765146423901	All	All
(5.6,7]	piRNA	piR-hsa-1593	3354.9930281016486	0.9132082475744204	0.2588591795275221	3.5278186743898243	4.1899907168849306e-4	0.007794765146423901	All	All
(5.6,7]	piRNA	piR-hsa-18040	108.5836452262605	-1.582852197115602	0.47098849599095927	-3.360702460015043	7.774452788901489e-4	0.007794765146423901	All	All
(5.6,7]	piRNA	piR-hsa-18041	108.5836452262605	-1.582852197115602	0.47098849599095927	-3.360702460015043	7.774452788901489e-4	0.007794765146423901	All	All
(5.6,7]	piRNA	piR-hsa-18042	112.93080348516096	-1.6363836991210332	0.46739623981924294	-3.501063037550056	4.634062168037573e-4	0.007794765146423901	All	All
(5.6,7]	piRNA	piR-hsa-20276	1408.9127757353335	-0.9345938985961948	0.2770890449657099	-3.372900934108932	7.438070884624539e-4	0.007794765146423901	All	All
(5.6,7]	piRNA	piR-hsa-22035	996.0532446692079	-0.9774299833135472	0.28867530161769767	-3.3859148248435553	7.09413988712991e-4	0.007794765146423901	All	All
(5.6,7]	piRNA	piR-hsa-23330	139729.6678382262	0.9271765252365196	0.2730369254079031	3.3957917005231644	6.843041460580102e-4	0.007794765146423901	All	All
(5.6,7]	piRNA	piR-hsa-23656	139729.6678382262	0.9271765252365196	0.2730369254079031	3.3957917005231644	6.843041460580102e-4	0.007794765146423901	All	All
(5.6,7]	piRNA	piR-hsa-24683	139729.6678382262	0.9271765252365196	0.2730369254079031	3.3957917005231644	6.843041460580102e-4	0.007794765146423901	All	All
(5.6,7]	piRNA	piR-hsa-24684	75125.35230625639	0.9285571326115264	0.27456873961679756	3.3818749137555466	7.199291849734391e-4	0.007794765146423901	All	All
(5.6,7]	piRNA	piR-hsa-2600	44.89591714878655	-1.0955358342758688	0.3199849992385179	-3.4237099766644143	6.177250845259737e-4	0.007794765146423901	All	All
(5.6,7]	piRNA	piR-hsa-5067	310.025637324776	-0.63750409950968	0.18385745007427093	-3.4673824707791514	5.255535115579377e-4	0.007794765146423901	All	All
(5.6,7]	piRNA	piR-hsa-6144	139730.96462323781	0.9271931515229378	0.2730336931262258	3.3958927958912697	6.840514579500279e-4	0.007794765146423901	All	All
(5.6,7]	piRNA	piR-hsa-6145	75126.99389806864	0.928531462317239	0.2745618369154956	3.3818664412673693	7.199513887750005e-4	0.007794765146423901	All	All
(5.6,7]	piRNA	piR-hsa-6148	139730.96462323781	0.9271931515229378	0.2730336931262258	3.3958927958912697	6.840514579500279e-4	0.007794765146423901	All	All
(5.6,7]	piRNA	piR-hsa-7102	967.0953982008649	-0.9610782942656001	0.2862481078210056	-3.3575009511209553	7.865047288920671e-4	0.007794765146423901	All	All
(5.6,7]	piRNA	piR-hsa-7411	616.9320820508599	-1.2902270966612979	0.3843159672465422	-3.357203984797242	7.87350014790293e-4	0.007794765146423901	All	All
(5.6,7]	piRNA	piR-hsa-7412	616.9710950243355	-1.2903258729238603	0.38432364703597083	-3.357393912332155	7.868093073098812e-4	0.007794765146423901	All	All
(5.6,7]	piRNA	piR-hsa-7413	617.2342328078129	-1.290991646907786	0.3842793811528208	-3.3595131829214187	7.807992595094698e-4	0.007794765146423901	All	All
(5.6,7]	piRNA	piR-hsa-27124	691868.1178437097	0.8263539338337993	0.24828041461145842	3.328308981306422	8.737490113306824e-4	0.008238231890187474	All	All
(5.6,7]	piRNA	piR-hsa-624	691867.2404081909	0.8263549792311617	0.24828079662247088	3.328308070831974	8.737518671410957e-4	0.008238231890187474	All	All
(5.6,7]	piRNA	piR-hsa-30958	31.308074326322643	-1.1550458760512454	0.3494109963534569	-3.305694119834812	9.474145201687598e-4	0.008725026743879741	All	All
(5.6,7]	piRNA	piR-hsa-21450	291.45150574396695	-1.0636036431102083	0.3276812923782296	-3.24584792555851	0.0011710137518619582	0.010539123766757624	All	All
(5.6,7]	piRNA	piR-hsa-17171	45.87649319248139	-1.184053743428276	0.3732646537960632	-3.1721560865369143	0.0015131165789785258	0.01299539285474256	All	All
(5.6,7]	piRNA	piR-hsa-21323	609.5609701396224	-0.8550074625379798	0.269270372504972	-3.1752749275161802	0.001496945991643794	0.01299539285474256	All	All
(5.6,7]	piRNA	piR-hsa-8345	45.88128485179637	-1.1821629514594174	0.37332379653328535	-3.1665887962060744	0.001542382485285102	0.01299539285474256	All	All
(5.6,7]	piRNA	piR-hsa-18482	150.40424407704185	-1.1224856914991945	0.35762287644354296	-3.138741298269264	0.0016967517282562312	0.013998201758113907	All	All
(5.6,7]	piRNA	piR-hsa-32724	16260.23160960465	-0.9127394168528269	0.2941148101923519	-3.1033439501257782	0.0019134711582601196	0.015463970993285862	All	All
(5.6,7]	piRNA	piR-hsa-12790	8074296.679330187	0.7678607636736604	0.24984815533923702	3.0733097173804627	0.0021169864802136587	0.015996179750595193	All	All
(5.6,7]	piRNA	piR-hsa-2106	8074306.834046412	0.7678603485614115	0.249845402850292	3.0733419138454807	0.0021167580673477657	0.015996179750595193	All	All
(5.6,7]	piRNA	piR-hsa-25779	8089722.102875607	0.767247071233085	0.2499211919670485	3.0699560337173994	0.0021409028454079425	0.015996179750595193	All	All
(5.6,7]	piRNA	piR-hsa-25780	8089743.01800375	0.7672452561962402	0.2499137562686949	3.0700401116428986	0.0021403002392178126	0.015996179750595193	All	All
(5.6,7]	piRNA	piR-hsa-28131	3311822.685601848	0.7717025093430728	0.2524656964587653	3.056662826544094	0.002238158827003138	0.016413164731356344	All	All
(5.6,7]	piRNA	piR-hsa-23392	107.57872606507472	-0.9314438833314705	0.3057116613970395	-3.0468052120581968	0.0023128753697141736	0.01665270266194205	All	All
(5.6,7]	piRNA	piR-hsa-26508	3391546.1351104924	0.760077545555772	0.2514081586717684	3.0232811439827154	0.0025004982092008375	0.01768209447934878	All	All
(5.6,7]	piRNA	piR-hsa-28391	1231.5374421224865	0.8829209544326784	0.2941341934593491	3.0017623726386056	0.0026842161572695556	0.018016094886080407	All	All
(5.6,7]	piRNA	piR-hsa-28392	1231.5374421224865	0.8829209544326784	0.2941341934593491	3.0017623726386056	0.0026842161572695556	0.018016094886080407	All	All
(5.6,7]	piRNA	piR-hsa-28393	1231.5374421224865	0.8829209544326784	0.2941341934593491	3.0017623726386056	0.0026842161572695556	0.018016094886080407	All	All
(5.6,7]	piRNA	piR-hsa-20757	2000534.450898538	0.7632340187313882	0.25679092543007187	2.9722001174812878	0.002956738954980738	0.019514477102872872	All	All
(5.6,7]	piRNA	piR-hsa-23869	1433.5814151346124	-0.8006356833950364	0.27184361514311994	-2.94520687187565	0.0032273879611059435	0.02027371029344673	All	All
(5.6,7]	piRNA	piR-hsa-28374	12476.836152221244	0.5899371674528152	0.20074782250889708	2.9386977157705876	0.003295943596290427	0.02027371029344673	All	All
(5.6,7]	piRNA	piR-hsa-28378	12476.836152221244	0.5899371674528152	0.20074782250889708	2.9386977157705876	0.003295943596290427	0.02027371029344673	All	All
(5.6,7]	piRNA	piR-hsa-28394	3434.9193588628054	0.7532133807791088	0.2585073055058239	2.9137024940370195	0.003571701116516787	0.02027371029344673	All	All
(5.6,7]	piRNA	piR-hsa-28396	3430.2590755747583	0.7533404845057893	0.2586258171494764	2.9128587888439057	0.0035813651389049747	0.02027371029344673	All	All
(5.6,7]	piRNA	piR-hsa-28397	3430.2590755747583	0.7533404845057893	0.2586258171494764	2.9128587888439057	0.0035813651389049747	0.02027371029344673	All	All
(5.6,7]	piRNA	piR-hsa-28398	3430.3751131257686	0.7532752264499545	0.258621768209119	2.9126520619906353	0.0035837366680335123	0.02027371029344673	All	All
(5.6,7]	piRNA	piR-hsa-31237	11200.128018166177	0.40203157836921555	0.1372115382768074	2.9300129086678286	0.0033894792310099954	0.02027371029344673	All	All
(5.6,7]	piRNA	piR-hsa-31238	11202.479049170392	0.40196414614505016	0.13718946379439403	2.9299928363848275	0.003389698181453363	0.02027371029344673	All	All
(5.6,7]	piRNA	piR-hsa-7637	196.46062221968916	-0.8171715711303751	0.2791004744889818	-2.927875965193442	0.003412861643484371	0.02027371029344673	All	All
(5.6,7]	piRNA	piR-hsa-5934	633.5110738887525	0.9430230121080249	0.326866482821959	2.8850404115055146	0.003913634212750768	0.021828157017595835	All	All
(5.6,7]	piRNA	piR-hsa-28699	55.65052830212211	-1.0633648649687408	0.3724966292656211	-2.8546966104503273	0.004307795869211393	0.02369287728066266	All	All
(5.6,7]	piRNA	piR-hsa-478	47.63296943098204	-0.641944795890373	0.22764759977509938	-2.8199058392206706	0.004803774321703283	0.02605883056704795	All	All
(5.6,7]	piRNA	piR-hsa-5039	98.75883190479806	-1.0583399602220644	0.3781326580193345	-2.79885891307476	0.005128353982632171	0.027443624015166757	All	All
(5.6,7]	piRNA	piR-hsa-22419	340.9062374236987	-0.8222319832922795	0.29766809591580873	-2.762244239721399	0.0057405517784027355	0.030310113389966444	All	All
(5.6,7]	piRNA	piR-hsa-30715	4203.22378018108	-0.7519709223553112	0.2733109235156301	-2.7513387049541307	0.005935224044423316	0.03092564107357412	All	All
(5.6,7]	piRNA	piR-hsa-21461	75.72535884874632	-1.0099560961109677	0.37128871726087703	-2.720136780782774	0.006525491765770436	0.03355967193824796	All	All
(5.6,7]	piRNA	piR-hsa-25715	190.9353516834904	-0.8990553593617244	0.33428841289680533	-2.6894601328561825	0.007156769502492829	0.036334368243425126	All	All
(5.6,7]	piRNA	piR-hsa-15406	5496.669780169002	-0.7359819207185047	0.2752623324720905	-2.673747309007954	0.007500894700630997	0.03759942153734019	All	All
(5.6,7]	piRNA	piR-hsa-10913	72.17147697786714	-1.0069058972623857	0.37859624782129375	-2.659577064106744	0.00782388289791976	0.038728220344702816	All	All
(5.6,7]	piRNA	piR-hsa-8791	754.5726882509405	-0.7254290963429267	0.27826401097879067	-2.606981383583302	0.0091344326410214	0.04465722624499352	All	All
(5.6,7]	piRNA	piR-hsa-28812	29.784827601182766	-0.6880141302991701	0.264350941927413	-2.602654355164314	0.009250516331683615	0.04467322521154526	All	All
(5.6,7]	piRNA	piR-hsa-30937	8438.856112386113	-0.6808953934178433	0.26365390795872023	-2.582534803635263	0.009807746929269685	0.04679358775892524	All	All
(5.6,7]	lncRNA	LINC01087	65.07068092924312	-1.741535597573712	0.34910377461271636	-4.9885899959280335	6.082157626747403e-7	4.500796643793078e-5	All	All
(5.6,7]	lncRNA	CTD-3113P16.11	225.6628894076012	-1.52745735085697	0.31737717377744773	-4.812751127237836	1.4886662898352626e-6	4.964955599518556e-5	All	All
(5.6,7]	lncRNA	LINC01926	52.44004831419235	-1.7948417177940397	0.3776918178570997	-4.752132910840872	2.0128198376426578e-6	4.964955599518556e-5	All	All
(5.6,7]	lncRNA	RP11-434D2.7	122.00624495835153	-1.572772353991291	0.3421062633660824	-4.59732113208431	4.279577486218776e-6	7.917218349504736e-5	All	All
(5.6,7]	lncRNA	RP11-982M15.8	52.050012664472895	-1.4799288382028655	0.3525060190744222	-4.198307995105236	2.689167227353677e-5	3.9799674964834423e-4	All	All
(5.6,7]	lncRNA	RP11-289H16.1	69.91007367831413	-1.2009156488343733	0.29827853153751405	-4.026155159890667	5.6696284897975146e-5	6.992541804083602e-4	All	All
(5.6,7]	lncRNA	RP11-347D21.2	39.16565606108734	-1.4020023911907964	0.35561900395315804	-3.9424282043584697	8.066080005642266e-5	8.526998863107538e-4	All	All
(5.6,7]	lncRNA	CTD-3162L10.1	562.5256390022901	-1.1755850718292158	0.3113980123428362	-3.775184892750522	1.5988902531883112e-4	0.0014789734841991879	All	All
(5.6,7]	lncRNA	LINC00969	93.46169165264004	-1.1549053211934297	0.3300969378923321	-3.4986853515439935	4.6755798633192294e-4	0.0038443656653958103	All	All
(5.6,7]	lncRNA	CH507-513H4.1	200.9792075956745	-1.1835422299325469	0.3609872624658637	-3.278626015355506	0.0010431377847542702	0.0059378612362935386	All	All
(5.6,7]	lncRNA	CH507-528H12.1	202.66226234399304	-1.1845526000121414	0.36119005541114274	-3.279582541838714	0.0010396079358725898	0.0059378612362935386	All	All
(5.6,7]	lncRNA	CTD-3220F14.1	1064.6222534871624	-1.078433712503419	0.32296231026588873	-3.3391937022483056	8.402195362116685e-4	0.0059378612362935386	All	All
(5.6,7]	lncRNA	RP11-191L9.4	28.92384383106119	-1.2515446315159848	0.37739262774373816	-3.3162932699518026	9.122004840484362e-4	0.0059378612362935386	All	All
(5.6,7]	lncRNA	RP11-442N1.2	59.88936523259717	-1.3119093539417703	0.41623654479800865	-3.151836066144586	0.0016224733602002981	0.008575930618201576	All	All
(5.6,7]	lncRNA	CH507-513H4.6	37.72319799646799	-1.0922961051247249	0.36644472511997894	-2.9807936374772277	0.002875024598391054	0.014183454685395867	All	All
(5.6,7]	lncRNA	CH507-513H4.4	37.405698649408876	-1.0818165149974202	0.37225647330166445	-2.9061053133675165	0.003659582565387761	0.016925569364918396	All	All
(5.6,7]	lncRNA	CH507-513H4.5	37.82904202753057	-1.0343584606814897	0.36828375769540816	-2.80859103630892	0.004975881182134507	0.02165971808693844	All	All
(5.6,7]	lncRNA	AC005498.3	44.43064699947806	-0.8269540302739989	0.3017993247303302	-2.7400791271250045	0.00614243945239147	0.02525225108205382	All	All
(5.6,7]	lncRNA	CH507-513H4.3	37.36958187297505	-1.0118074535382502	0.37195142563032824	-2.720267711902404	0.006522908304953459	0.02540501129297663	All	All
(5.6,7]	tRF	tRF-22-739P8WQ0F	23.22574382455246	-1.4238373669204387	0.34619633191400356	-4.112803157238896	3.908836630053663e-5	0.006931670290628496	All	All
(5.6,7]	tRF	tRF-23-W47W1R7HX	34.64887139021196	-1.4493999909887365	0.3498677390840658	-4.142708312527427	3.432283682268288e-5	0.006931670290628496	All	All
(5.6,7]	tRF	tRF-30-6SXMSL73VL4Y	58.72543342371927	-1.3372711815291691	0.3168491213150227	-4.220529872322437	2.4372875582371174e-5	0.006931670290628496	All	All
(5.6,7]	tRF	tRF-27-Z3M8ZLSSXUL	87.84556420601464	-1.3694388067993484	0.34898446036488956	-3.9240681529701833	8.70660869433664e-5	0.009401378218508576	All	All
(5.6,7]	tRF	tRF-43-I3Z9HMI8W47W1R7HX	78.12554067537874	-1.797457828168258	0.4584745704472514	-3.9205180483942677	8.835881784312571e-5	0.009401378218508576	All	All
(5.6,7]	tRF	tRF-24-Z3M8ZLSSJ8	60.64675910112593	-1.3458114378939776	0.3629488246384763	-3.707992274763542	2.08909027855681e-4	0.012452372124331503	All	All
(5.6,7]	tRF	tRF-29-389MV47P59I8	552.8382747428477	0.7963450327772011	0.21645159834679834	3.6790905627839194	2.3406714519420117e-4	0.012452372124331503	All	All
(5.6,7]	tRF	tRF-30-6978WPRLXN4V	125.74786289519255	0.7717407282025623	0.20379736923110645	3.786804172763425	1.525972672503564e-4	0.012452372124331503	All	All
(5.6,7]	tRF	tRF-30-PV94V4SMIFFN	21.811560674819585	0.9571069922948527	0.25676968778940373	3.727492137155413	1.9339459244596455e-4	0.012452372124331503	All	All
(5.6,7]	tRF	tRF-40-7Z8L8NRS9NS334L2	55.28727581962919	-1.4978617412896957	0.40550892014097994	-3.6937824715889023	2.209428254714779e-4	0.012452372124331503	All	All
(5.6,7]	tRF	tRF-26-Z3M8ZLSSXU0	76.84149264089362	-1.4045069687310312	0.3856425408934167	-3.6419917923920293	2.705367007009171e-4	0.013084138615717082	All	All
(5.6,7]	tRF	tRF-39-7Z8L8NRS9NS3341S	96.67023562476213	-1.4442056695814292	0.4013009948433652	-3.5988090937704453	3.196777442844351e-4	0.014172379996609958	All	All
(5.6,7]	tRF	tRF-21-739P8WQ0B	59.642781353739	-1.181422658051777	0.33401552091839276	-3.537029221885842	4.0465489122298273e-4	0.015376885866473344	All	All
(5.6,7]	tRF	tRF-28-I8W47W1R7HX	1196.8510775197376	-1.325863352546619	0.3745387998887341	-3.5399893227096872	4.001432205275406e-4	0.015376885866473344	All	All
(5.6,7]	tRF	tRF-29-6978WPRLXNHK	31.868902082213353	0.7772655981983667	0.22325451914924926	3.481522350187017	4.985721715830624e-4	0.016577524705136824	All	All
(5.6,7]	tRF	tRF-42-I3Z9HMI8W47W1R7HH	178.98347781469525	-1.611340785192532	0.46149281496370476	-3.4915836887281984	4.8016601484363904e-4	0.016577524705136824	All	All
(5.6,7]	tRF	tRF-18-739P8WD8	53.06068973516475	-1.3321445260964349	0.3859891639886679	-3.451248507420651	5.579995261175405e-4	0.017256305887631898	All	All
(5.6,7]	tRF	tRF-31-87R8WP9N1EWJ0	48464.612644590394	0.8056836622050941	0.23427824179651943	3.4390033663683734	5.838599736416808e-4	0.017256305887631898	All	All
(5.6,7]	tRF	tRF-27-I8W47W1R7HH	1163.3330376278252	-1.3909346790285257	0.4071863111127352	-3.415966207772211	6.355613338745634e-4	0.017795717348487776	All	All
(5.6,7]	tRF	tRF-30-KY7343RX6NMH	1085.4473761530817	0.7482209300594007	0.22115066118574012	3.383308582699577	7.161811255961761e-4	0.018143255181769794	All	All
(5.6,7]	tRF	tRF-40-I3Z9HMI8W47W1R7H	152.3442692308104	-1.5036750241385732	0.4440718996971495	-3.386107126265043	7.08917037020198e-4	0.018143255181769794	All	All
(5.6,7]	tRF	tRF-29-79MP9P9NH525	107.0781583882072	0.7220393657354491	0.2147007646293241	3.3630032337427087	7.709946064073516e-4	0.01864405139130505	All	All
(5.6,7]	tRF	tRF-19-M8ZLSSJ8	76.83377894260002	-1.3094192694599405	0.39462657543461443	-3.3181223743429764	9.06247706672291e-4	0.020961903476072123	All	All
(5.6,7]	tRF	tRF-20-I8W47W1R	180.77747761178682	-1.3797059243106822	0.4174292821931425	-3.305244704113256	9.489351020173205e-4	0.02103472809471727	All	All
(5.6,7]	tRF	tRF-22-I8W47W1RN	96.42406377236205	-1.3752882765055945	0.42074437434510864	-3.2687027096826657	0.0010804175507882676	0.022991285480774337	All	All
(5.6,7]	tRF	tRF-21-M8ZLSSXU0	78.86142736548402	-1.1544352421769473	0.35469388480668035	-3.2547368072222387	0.0011349749414523006	0.02322333341740861	All	All
(5.6,7]	tRF	tRF-26-N3R718YKIS0	42.566978214908325	0.6171650595404257	0.1923355232145198	3.2087939306566673	0.0013329298783875338	0.026263655381561776	All	All
(5.6,7]	tRF	tRF-22-M8ZLSSXUL	54.67587487047257	-1.0466050873244406	0.3317607667712577	-3.1546981805900316	0.0016066421887763458	0.03052620158675057	All	All
(5.6,7]	tRF	tRF-33-FSXMSL73VL4YDN	62.41453387502112	-0.8242159549666699	0.26406659009749356	-3.1212428450807383	0.0018008945722879333	0.03303710042955795	All	All
(5.6,7]	tRF	tRF-29-7EMQ18Y3E7IN	71.1898898492659	-0.5978555101147578	0.19768490699917796	-3.024285056406678	0.0024922149464722643	0.04419527838410815	All	All
(5.6,7]	tRF	tRF-21-I8W47W1R0	154.3455947996969	-1.235171380981568	0.41199494555579186	-2.9980255687731554	0.002717348745191694	0.04517592288881191	All	All
(5.6,7]	tRF	tRF-27-94SX73V2Y8K	240.81889594348834	0.6294231052156634	0.20944187848937357	3.0052399728051444	0.002653713897567278	0.04517592288881191	All	All
(5.6,7]	tRF	tRF-20-739P8WQ0	85.68528601754358	-1.0096722504075764	0.34419000891065205	-2.9334734427740936	0.0033519232879969467	0.0495339774781771	All	All
(5.6,7]	tRF	tRF-23-R718YKISD8	35.673704218775434	0.6329521336265563	0.21385051244686412	2.959787780652746	0.003078510268825388	0.0495339774781771	All	All
(5.6,7]	tRF	tRF-26-I8W47W1R7HB	352.5827922583801	-1.2027877088450658	0.4097873262163172	-2.9351510695822305	0.0033338533298051553	0.0495339774781771	All	All
(5.6,7]	tRF	tRF-28-6SXMSL73VLD5	52.97883085658319	-0.6385040062343939	0.21704403507295295	-2.9418178021790813	0.003262918430213288	0.0495339774781771	All	All
(5.6,7]	tRNA	tRNA-13021	124.58070568461831	-0.8323488619673672	0.2117281805901972	-3.9312143506224606	8.45178744254284e-5	0.01648098551295854	All	All
(5.6,7]	tRNA	tRNA-27471	124.85838249874863	-0.839303124740665	0.2113515209530302	-3.971124129866981	7.153429302211156e-5	0.01648098551295854	All	All
(5.6,7]	tRNA	tRNA-20653	415.54051414638565	0.5843984695644016	0.15473996701286277	3.7766485339616453	1.5895278313471383e-4	0.0206638618075128	All	All
(5.6,7]	tRNA	tRNA-12971	46.63859003953889	-1.2027852968042	0.34109309563442125	-3.5262669112872587	4.214619763568538e-4	0.041092542694793247	All	All
(5.6,7]	tRNA	tRNA-31873	1598.7218609235051	0.5236731854101275	0.15257813262643627	3.4321640748629396	5.987851783677613e-4	0.046705243912685386	All	All
(5.6,7]	mRNA	TRIM7	43.73618700323577	1.7287552851631642	0.35582261928550674	4.85847495764747	1.18293367028118e-6	0.0011841166039514614	All	All
(5.6,7]	mRNA	CCDC158	27.506724140309583	-1.4772883410874982	0.3372518349030736	-4.380371544937841	1.1847711943940743e-5	0.005929779827942342	All	All
(5.6,7]	mRNA	OR5M9	42.267418233368	-1.4646317605586596	0.3608186437824562	-4.059190914319027	4.92430414702303e-5	0.014300215577032153	All	All
(5.6,7]	mRNA	RAB21	95.35421777941313	-1.9438136860795872	0.4830184303753396	-4.024305417433256	5.7143718589539074e-5	0.014300215577032153	All	All
(5.6,7]	mRNA	NICN1	46.884119118680744	-1.3321127896486324	0.3390396936356829	-3.929076195662393	8.527281898239413e-5	0.017071618360275303	All	All
(5.6,7]	mRNA	DGKA	215.38000065772985	1.7896220738718382	0.4780548521950738	3.7435496484440445	1.814387309979867e-4	0.030270028288164115	All	All
(5.6,7]	mRNA	SNX18	107.53741749243282	-1.2390721633249422	0.33683045826228625	-3.67862268073183	2.3449688815210907e-4	0.0335330550057516	All	All
(5.6,7]	mRNA	CHST12	160.52783709869178	-1.7064250590154535	0.47186090889294036	-3.616373017673776	2.98759770869572e-4	0.0373823163300552	All	All
(5.6,7]	snoRNA	SCARNA15	296.83248592166353	1.1334017814502955	0.2836520839678094	3.995746357988757	6.449075291084485e-5	0.00412740818629407	All	All
(5.6,7]	snoRNA	SNORA36B	77.71460550394279	1.0945534514353066	0.26861158352716635	4.074855734300854	4.604288122117079e-5	0.00412740818629407	All	All
(5.6,7]	snoRNA	RNU2-27P	42.7956896389989	-0.6030339374279928	0.172502563791762	-3.4957969561307545	4.726482066487561e-4	0.02016632348368026	All	All
(5.6,7]	snoRNA	SCARNA3	64.29756066357142	1.0086677705427751	0.31831578757862256	3.1687645096573753	0.0015308837776005259	0.04898828088321683	All	All
(7,8.4]	isomiR	CTGGACTGAAGCTCCTTGAGG	20.67140534220103	0.9515270740535618	0.21473459859106656	4.431177277889989	9.37199976413786e-6	0.012558479683944732	All	All
(7,8.4]	hairpin	hsa-mir-4497	515.3532227262068	-1.218837681800746	0.32901550716855216	-3.704499196070855	2.1180877972213998e-4	0.03889962364113781	All	All
(7,8.4]	hairpin	hsa-mir-5585	104.34416775814049	-1.5111228425319287	0.44044260980386707	-3.430918827778368	6.015405717701722e-4	0.03889962364113781	All	All
(7,8.4]	hairpin	hsa-mir-665	315.7456531746801	-1.4090233996354802	0.406163935439815	-3.4691002245428755	5.222046054905816e-4	0.03889962364113781	All	All
(7,8.4]	piRNA	piR-hsa-23230	13289.321737377933	1.5222178852342496	0.3023055927043818	5.035361309781636	4.769483488359069e-7	9.515119559276343e-5	All	All
(7,8.4]	piRNA	piR-hsa-23231	13289.321737377933	1.5222178852342496	0.3023055927043818	5.035361309781636	4.769483488359069e-7	9.515119559276343e-5	All	All
(7,8.4]	piRNA	piR-hsa-13641	1058.5448060274673	-1.0280660043068814	0.2843072806477129	-3.616038259606743	2.9914618143887106e-4	0.01689097205169497	All	All
(7,8.4]	piRNA	piR-hsa-15278	67.54836696745197	-1.1024779966364069	0.3117075781034485	-3.5368982792921386	4.048555622045473e-4	0.01689097205169497	All	All
(7,8.4]	piRNA	piR-hsa-16540	143.84491620681828	-1.6103643273031585	0.4601347932391598	-3.4997664835707285	4.6566589616201665e-4	0.01689097205169497	All	All
(7,8.4]	piRNA	piR-hsa-18163	94.0488873582818	-1.2795118572647484	0.36482402595539076	-3.507202832691732	4.52843830739899e-4	0.01689097205169497	All	All
(7,8.4]	piRNA	piR-hsa-20280	666.815782530157	-1.1139191016693382	0.31765767015492974	-3.506665213297231	4.537596525416981e-4	0.01689097205169497	All	All
(7,8.4]	piRNA	piR-hsa-23289	2426404.8737025354	0.8073052845089448	0.22640829468398346	3.565705424510911	3.628787905114634e-4	0.01689097205169497	All	All
(7,8.4]	piRNA	piR-hsa-28223	1052.0876075322453	0.8676517214952768	0.24518348024951586	3.5387854051679732	4.0197248512007866e-4	0.01689097205169497	All	All
(7,8.4]	piRNA	piR-hsa-28634	360.52249147238945	1.0993233651523115	0.30376506700802247	3.6189920585018367	2.9575271325956115e-4	0.01689097205169497	All	All
(7,8.4]	piRNA	piR-hsa-7435	45.14165483039333	-1.1928162427411695	0.31311474015154084	-3.8095180129938053	1.3923796269214053e-4	0.01689097205169497	All	All
(7,8.4]	piRNA	piR-hsa-16541	141.53355383025945	-1.6010815855333111	0.4624062054594241	-3.4625002143787302	5.351814881962787e-4	0.017794784482526266	All	All
(7,8.4]	piRNA	piR-hsa-8807	878.9532011827778	-1.0920271059716864	0.32906173406239553	-3.31860861635349	9.046713119323168e-4	0.027766450266230338	All	All
(7,8.4]	piRNA	piR-hsa-24672	1193615.9124712967	0.7226290155005566	0.22240876787174313	3.2491030925420907	0.0011576951309445755	0.032994311231920405	All	All
(7,8.4]	piRNA	piR-hsa-11362	7526.500546716379	0.9317889651717142	0.2906493791079917	3.205886652954125	0.0013464701519218564	0.035816106041121384	All	All
(7,8.4]	piRNA	piR-hsa-1207	3952032.164083986	0.7204259854713961	0.23964961158118084	3.006163793540526	0.0026456644370613106	0.03818966635785949	All	All
(7,8.4]	piRNA	piR-hsa-12790	7773463.868457465	0.711593335187943	0.24150610485930965	2.9464817694877095	0.0032141136464836338	0.03818966635785949	All	All
(7,8.4]	piRNA	piR-hsa-1748	4506.008120453364	-0.8765198445691539	0.27877563203455047	-3.1441766921024183	0.0016655484077792763	0.03818966635785949	All	All
(7,8.4]	piRNA	piR-hsa-18709	5880395.207078386	0.7157511340990625	0.2403334702462825	2.9781583620691463	0.002899861121724097	0.03818966635785949	All	All
(7,8.4]	piRNA	piR-hsa-20466	160.74253297023225	-1.3365085703343242	0.4347514666770194	-3.0741899056713886	0.0021107502502975706	0.03818966635785949	All	All
(7,8.4]	piRNA	piR-hsa-2106	7773472.491157518	0.7115921464461719	0.24150396071368455	2.9465030070036873	0.0032138929420352565	0.03818966635785949	All	All
(7,8.4]	piRNA	piR-hsa-2107	5880395.207078386	0.7157511340990625	0.2403334702462825	2.9781583620691463	0.002899861121724097	0.03818966635785949	All	All
(7,8.4]	piRNA	piR-hsa-21916	156.73067834572535	-1.3435213803258266	0.4371821127408315	-3.073138953245069	0.002118198317988093	0.03818966635785949	All	All
(7,8.4]	piRNA	piR-hsa-23869	1392.0037815721707	-0.9248074873531721	0.29500551140375586	-3.1348820669572004	0.0017192321248627447	0.03818966635785949	All	All
(7,8.4]	piRNA	piR-hsa-24909	55.289220644581526	-1.0775341172099973	0.35083168527726566	-3.071370581475307	0.002130785129586234	0.03818966635785949	All	All
(7,8.4]	piRNA	piR-hsa-25779	7787440.584665438	0.7108345389383844	0.24156347275278753	2.942640834054584	0.003254257283627125	0.03818966635785949	All	All
(7,8.4]	piRNA	piR-hsa-25780	7787458.999214816	0.7108317554249771	0.24155470459193096	2.9427361252425888	0.0032532558443456898	0.03818966635785949	All	All
(7,8.4]	piRNA	piR-hsa-25781	5880395.207078386	0.7157511340990625	0.2403334702462825	2.9781583620691463	0.002899861121724097	0.03818966635785949	All	All
(7,8.4]	piRNA	piR-hsa-25782	5880421.447983422	0.7157501050403777	0.24032745566649805	2.978228613353369	0.0028991964958469197	0.03818966635785949	All	All
(7,8.4]	piRNA	piR-hsa-25783	5880470.113369136	0.7157484539515812	0.24032370548607165	2.9782682174608177	0.0028988218748083306	0.03818966635785949	All	All
(7,8.4]	piRNA	piR-hsa-5936	265.9196976118507	0.6027537712132228	0.19848434753414093	3.0367823896518806	0.0023911801332642613	0.03818966635785949	All	All
(7,8.4]	piRNA	piR-hsa-5937	36311.85114862828	0.7623743785689	0.25337216029476106	3.0089113882203558	0.0026218557350689235	0.03818966635785949	All	All
(7,8.4]	piRNA	piR-hsa-5938	36311.85114862828	0.7623743785689	0.25337216029476106	3.0089113882203558	0.0026218557350689235	0.03818966635785949	All	All
(7,8.4]	piRNA	piR-hsa-9287	92.13737846964145	-1.2395410532624525	0.41009561424248414	-3.022565982696728	0.0025064143448746135	0.03818966635785949	All	All
(7,8.4]	piRNA	piR-hsa-10176	92.61760360245921	-1.2417942891424902	0.42822355387981775	-2.899873857688369	0.00373312860787296	0.04137550873725864	All	All
(7,8.4]	piRNA	piR-hsa-28131	3192879.248524303	0.7111284464402226	0.24493939795790445	2.903283229929543	0.00369272509726103	0.04137550873725864	All	All
(7,8.4]	piRNA	piR-hsa-20274	72.05679651770402	-0.9078579261814578	0.31513513133444576	-2.8808528022157223	0.003966008129497682	0.042119223789992145	All	All
(7,8.4]	piRNA	piR-hsa-21450	277.7041788253563	-1.023372560338647	0.3556751609674323	-2.8772674413222603	0.004011354646665919	0.042119223789992145	All	All
(7,8.4]	piRNA	piR-hsa-26508	3269817.7175695053	0.6994908687588534	0.24418772824583337	2.864561924482333	0.004175864978501363	0.042722310933898555	All	All
(7,8.4]	piRNA	piR-hsa-1657	147.81236310842834	-1.4384018626725612	0.5076226263740387	-2.8336047054228106	0.004602622697940338	0.04591116141195487	All	All
(7,8.4]	piRNA	piR-hsa-28385	265.1376299774268	-1.021310303694734	0.36228778491802566	-2.8190580698872427	0.004816480370912668	0.04687257726815012	All	All
(7,8.4]	piRNA	piR-hsa-20757	1922451.6687584124	0.6941842793573001	0.24803128307957178	2.7987771168953572	0.005129653181793255	0.04778436555497412	All	All
(7,8.4]	piRNA	piR-hsa-21148	181.26015531772248	-0.9700657879603958	0.34675947383858874	-2.7975177641777904	0.005149693530987185	0.04778436555497412	All	All
(7,8.4]	tRF	tRF-21-I8W47W1R0	146.04052900016367	-2.2221896017917913	0.4395105277589267	-5.056055455879026	4.280169193656882e-7	7.347623782444314e-5	All	All
(7,8.4]	tRF	tRF-37-7Z8L8NRS9NS334K	87.2855876885213	-2.2237199140785724	0.4317788683072198	-5.150136047177623	2.602975774177942e-7	7.347623782444314e-5	All	All
(7,8.4]	tRF	tRF-40-I3Z9HMI8W47W1R7H	173.599462446672	-2.4905075293020067	0.4886195115915927	-5.0970284039407545	3.4502657630829853e-7	7.347623782444314e-5	All	All
(7,8.4]	tRF	tRF-20-I8W47W1R	165.41649655550935	-2.0754141096366805	0.41687001964372794	-4.978564089138393	6.405773255458728e-7	7.453660118748245e-5	All	All
(7,8.4]	tRF	tRF-22-I8W47W1RN	79.89532839322516	-2.1880600208160845	0.44159474605810617	-4.954905012679145	7.236563222085675e-7	7.453660118748245e-5	All	All
(7,8.4]	tRF	tRF-30-623K7SIR3DR2	51.731914107044204	-1.725447017798042	0.3592671539642889	-4.802685129321762	1.565519632614067e-6	1.3437376846604074e-4	All	All
(7,8.4]	tRF	tRF-19-M8ZLSSJ8	82.61109032161163	-1.9371266501690882	0.4195602067270442	-4.61704093741506	3.892505055888801e-6	2.8637715768324747e-4	All	All
(7,8.4]	tRF	tRF-39-I3Z9HMI8W47W1R2M	69.9623774149998	-2.149241992209269	0.4743549878894406	-4.530872547102213	5.874057017420509e-6	3.7814242049644527e-4	All	All
(7,8.4]	tRF	tRF-24-I8W47W1R2M	251.4056661219206	-1.9047497370969249	0.4263041369092074	-4.468053608174558	7.893452697835255e-6	4.5168090437612844e-4	All	All
(7,8.4]	tRF	tRF-39-7Z8L8NRS9NS3341S	86.75222797896538	-1.8360978829760977	0.4241484241042067	-4.328904172764289	1.4985311569411906e-5	7.34064624610048e-4	All	All
(7,8.4]	tRF	tRF-42-I3Z9HMI8W47W1R7HH	177.39354529559787	-2.133692902879899	0.49403324265477233	-4.318925769881668	1.5679050234389375e-5	7.34064624610048e-4	All	All
(7,8.4]	tRF	tRF-25-I8W47W1R7H	748.9153268350243	-1.865687323743251	0.441801992203781	-4.222903827202987	2.411747483593507e-5	9.923640184136685e-4	All	All
(7,8.4]	tRF	tRF-30-6SXMSL73VL4Y	92.99019364986005	1.5341793383980062	0.3640370862820987	4.214349021597058	2.504996551335474e-5	9.923640184136685e-4	All	All
(7,8.4]	tRF	tRF-29-F1R3WE8RO8IS	46.77717693706323	-1.3934558305330083	0.33710293425252563	-4.133621184943952	3.570918699871511e-5	0.0013135879503098772	All	All
(7,8.4]	tRF	tRF-42-87R8WP9N1EWJQ72SJ	494.386922780637	-1.6364757686164295	0.4017067561871261	-4.073806933568511	4.625082741499729e-5	0.0015879450745815737	All	All
(7,8.4]	tRF	tRF-17-Q2FWQ8M	1654.649260424615	-1.7101194145047953	0.43667869410898075	-3.9161961359122444	8.995707211760317e-5	0.002808685124971576	All	All
(7,8.4]	tRF	tRF-29-5DMKYUYRLHIX	31.52262732269219	-1.3554615397555498	0.34676211202043017	-3.9089089977502796	9.27138779116831e-5	0.002808685124971576	All	All
(7,8.4]	tRF	tRF-32-623K7SIR3DR2M	150.3200843812864	-1.3142403500418356	0.338801967905881	-3.8790812171638	1.048517456610698e-4	0.00299992494530283	All	All
(7,8.4]	tRF	tRF-20-PJ60MV9J	2282.8624956750054	-1.6662320128387615	0.4378289971685995	-3.805668476994747	1.4142170862986028e-4	0.003668462019380077	All	All
(7,8.4]	tRF	tRF-20-WD8S746D	49.45354158963209	-1.4439158326559127	0.3808043160986552	-3.791752802197327	1.4958777166404195e-4	0.003668462019380077	All	All
(7,8.4]	tRF	tRF-33-QJ3KYUYRR6RBD2	49.06055178675069	-1.5458177957388068	0.407302805677569	-3.795254474535868	1.474920949691956e-4	0.003668462019380077	All	All
(7,8.4]	tRF	tRF-29-OSRNLNKSEKH9	40.485352814673874	-1.2076413935399386	0.3207469087008025	-3.765091294040949	1.6648824115416446e-4	0.0038973383724724866	All	All
(7,8.4]	tRF	tRF-30-F1R3WE8RO86J	219.8941634972511	-1.1861629029880925	0.31806952377993974	-3.729256701150512	1.9204543359224388e-4	0.004300147752174156	All	All
(7,8.4]	tRF	tRF-18-HRE9XFD2	47.700075355230204	1.4581711998721731	0.40269738110081355	3.621009890568735	2.934552946408946e-4	0.005054774164418088	All	All
(7,8.4]	tRF	tRF-21-7W1R7HFEB	181.3960319253001	-1.880120281836274	0.5205725978498045	-3.6116389713980412	3.042679594115742e-4	0.005054774164418088	All	All
(7,8.4]	tRF	tRF-25-Q89P9L8422	60.445894946032396	-1.156335000488825	0.31951824178146315	-3.6189952537348677	2.957490620211304e-4	0.005054774164418088	All	All
(7,8.4]	tRF	tRF-26-Z3M8ZLSSXU0	70.4244406781639	-1.4977923177148713	0.41412646033949946	-3.61675106798775	2.9832395022809073e-4	0.005054774164418088	All	All
(7,8.4]	tRF	tRF-30-6978WPRLXN4V	120.96369006786345	0.6976805964295094	0.192631448663151	3.6218416113846663	2.9251320647238595e-4	0.005054774164418088	All	All
(7,8.4]	tRF	tRF-32-F1R3WE8RO86J2	54.866799778232384	-1.6147840555038853	0.44273300988197445	-3.6473089186061842	2.6500124849987926e-4	0.005054774164418088	All	All
(7,8.4]	tRF	tRF-39-87R8WP9N1EWJQ7FV	1120.996783469289	-1.2675626701664162	0.3458898503188923	-3.6646425704535415	2.476842392164325e-4	0.005054774164418088	All	All
(7,8.4]	tRF	tRF-48-PNR8YP9LON4VN1EH6KDJ	359.1690512484116	-1.8806616430602705	0.5161688189962017	-3.6435010675724477	2.689545362156589e-4	0.005054774164418088	All	All
(7,8.4]	tRF	tRF-27-I8W47W1R7HH	1097.0210276875748	-1.5972647737258914	0.4458766956150999	-3.582301540838366	3.4058033756096176e-4	0.005481214807621728	All	All
(7,8.4]	tRF	tRF-31-623K7SIR3DR20	54.44561243263982	-1.2371121654485262	0.34631816934071713	-3.5721838325826387	3.5401675585689424e-4	0.005524806947463652	All	All
(7,8.4]	tRF	tRF-20-ZLSSXUOL	201.59736061680942	-1.8667882789997512	0.5285802926352869	-3.531702382797327	4.1289377376833885e-4	0.006075436956876986	All	All
(7,8.4]	tRF	tRF-34-QKF1R3WE8RO8IS	30.443412309025142	-1.1231760086109512	0.31795595499241563	-3.532489299147559	4.116668863819354e-4	0.006075436956876986	All	All
(7,8.4]	tRF	tRF-29-Q1Q89P9L84FS	373.16579452389175	-0.9191505964693537	0.2616657401969379	-3.512689875937033	4.4359491838761624e-4	0.006345871749156177	All	All
(7,8.4]	tRF	tRF-18-JHOJ7IDY	47.69659608152602	-1.4310594084664663	0.41132341332347805	-3.47915864283912	5.029907270449177e-4	0.0070010871467062865	All	All
(7,8.4]	tRF	tRF-28-Q1Q89P9L84DF	22.711838072424484	-0.9080353021996785	0.2636721121656304	-3.4438048633269176	5.735895226432132e-4	0.007773647477927758	All	All
(7,8.4]	tRF	tRF-18-F8DHXYD9	404.85141114689	-1.2440269301175397	0.3631106284770733	-3.426027311112121	6.124787938269837e-4	0.008087860995407604	All	All
(7,8.4]	tRF	tRF-30-M1M3WD8S746D	222.34471937829204	-1.1585619695698075	0.33986661797925455	-3.408872505508988	6.523195842561596e-4	0.008398614647298054	All	All
(7,8.4]	tRF	tRF-31-PNR8YP9LON4VD	141897.17086835392	0.7136593203385881	0.21686153653691195	3.290852456987532	9.988428678300708e-4	0.012546440900792353	All	All
(7,8.4]	tRF	tRF-32-M1M3WD8S746D2	53.86947046619122	-1.271039187881633	0.3892759196339132	-3.265136947276257	0.0010941116408530378	0.013415892739031297	All	All
(7,8.4]	tRF	tRF-31-PIR8YP9LON4VD	381.5700698251178	0.7205575332633721	0.22200411985260585	3.245694421084476	0.0011716453026697751	0.014032496066858935	All	All
(7,8.4]	tRF	tRF-24-N3S3RQJV0X	51.60055720613618	-1.017252585675415	0.3160817578323959	-3.2183210845556576	0.0012894338644984505	0.01509223727765232	All	All
(7,8.4]	tRF	tRF-31-5DMKYUYRLHR0D	252.0085966803757	-0.9400260550520212	0.29578111144954816	-3.178113877675258	0.0014823651618636252	0.016539951256060708	All	All
(7,8.4]	tRF	tRF-33-EH623K7SIR3DDY	121.52164788836298	-1.2561142646170802	0.3949686954899177	-3.1802881569107666	0.0014712866940282286	0.016539951256060708	All	All
(7,8.4]	tRF	tRF-37-EH623K7SIR3DR2M	666.1664622651213	-1.174787208634352	0.37026169315295615	-3.1728564697862063	0.0015094712796793266	0.016539951256060708	All	All
(7,8.4]	tRF	tRF-21-LPMBQ4NKD	78.90464463938267	-1.2940177475621748	0.41243030502212863	-3.1375428328254036	0.0017037037921994024	0.01790627455066719	All	All
(7,8.4]	tRF	tRF-30-JY7383RPD9W1	2575.314932205755	0.6744129879944402	0.21488125753223178	3.138537980183216	0.0016979292958493443	0.01790627455066719	All	All
(7,8.4]	tRF	tRF-40-87R8WP9N1EWJQ72S	174.85814646792835	-1.1778426764231102	0.37781569493205003	-3.1175059485947103	0.0018238826596899801	0.018785991394806797	All	All
(7,8.4]	tRF	tRF-31-I8W47W1R7HFEB	599.1759160609035	-1.6626597528198017	0.5384400201616676	-3.0879200849903117	0.002015626662179957	0.020353877078876037	All	All
(7,8.4]	tRF	tRF-19-JHOJ7II9	1053.433230995153	-1.2688170345105128	0.4136612531436241	-3.0672851877426783	0.002160126575694718	0.020989909178920373	All	All
(7,8.4]	tRF	tRF-41-I3VF4YO9XEKJ5R5ND	94.97838025131277	-1.4366544079312393	0.46817945236051056	-3.0685977368032322	0.0021506596594836063	0.020989909178920373	All	All
(7,8.4]	tRF	tRF-29-PW5SVP9N15JP	42.468484090655004	0.9192512979116265	0.30125451380447305	3.0514108695090276	0.0022776866078711216	0.02172238153803014	All	All
(7,8.4]	tRF	tRF-28-Z3R918VBY9DV	789.6931701069109	0.581035031538103	0.19222503595457763	3.022681351847427	0.002505459093994907	0.02346020788013413	All	All
(7,8.4]	tRF	tRF-19-73VL4YHE	29.164201366216382	-1.063826683411772	0.35549276318101447	-2.9925410404770427	0.002766654656130672	0.02481914637768618	All	All
(7,8.4]	tRF	tRF-19-PJ60MVJY	72.84222249552712	-1.246109050403316	0.4162362600281508	-2.9937541970010964	0.002755678517063158	0.02481914637768618	All	All
(7,8.4]	tRF	tRF-20-I89NJ4S2	132.59991411103996	-0.7803761196308198	0.26104685145021905	-2.989410197041336	0.0027951659998170847	0.02481914637768618	All	All
(7,8.4]	tRF	tRF-20-Q1Q89P9L	25.996281428822954	-0.9710390323814597	0.3264651543010032	-2.9744033002865438	0.0029355896502736623	0.025624214743914173	All	All
(7,8.4]	tRF	tRF-18-739P8WD8	56.890913770326094	-1.1911017069913197	0.4027806362798829	-2.9571970440099578	0.003104496573888259	0.026646928925874225	All	All
(7,8.4]	tRF	tRF-24-RNLIK898HR	22.99522949673537	-1.0610436518105384	0.36092230863934754	-2.9398117722636776	0.0032841168577215506	0.027726560356173748	All	All
(7,8.4]	tRF	tRF-20-739P8WQ0	86.13840405028097	-1.0358097606824919	0.35798303173156143	-2.893460496360085	0.003810222167694464	0.031147054227978553	All	All
(7,8.4]	tRF	tRF-30-5DMKYUYRLHR0	57.181105306864964	-1.0043111727304663	0.34695653415324773	-2.8946310960290798	0.0037960436218325215	0.031147054227978553	All	All
(7,8.4]	tRF	tRF-24-9NJ4S2I71V	102.17105893321775	0.49592038895977186	0.1720066919987412	2.883145900878096	0.003937250318234159	0.0316825611545405	All	All
(7,8.4]	tRF	tRF-33-R008R959KUMK9	44.937714661208915	-0.8188036481126504	0.2856549288910138	-2.8664082615043878	0.004151584656460052	0.032893324585798876	All	All
(7,8.4]	tRF	tRF-32-68K87SERM4921	151.69009572099364	-0.9378151562337226	0.32893583581064506	-2.8510580305807256	0.004357401622526627	0.03400093690304868	All	All
(7,8.4]	tRF	tRF-17-F8DHXY4	129.9268110962346	-1.1157209563998876	0.39356281514238606	-2.8349247273176297	0.0045836484152598275	0.035055625055615144	All	All
(7,8.4]	tRF	tRF-21-M8ZLSSXU0	76.46638861198518	-1.0504123159503933	0.3709347245363998	-2.8317982827388715	0.004628703890838505	0.035055625055615144	All	All
(7,8.4]	tRF	tRF-23-W47W1R7HX	31.30196381703884	-0.9709333348491889	0.3438445111858844	-2.8237569693945077	0.004746436031079979	0.035426297913133176	All	All
(7,8.4]	tRF	tRF-35-6SXMSL73VL4YMY	143.63781325736338	0.6537575964356347	0.2321088160438159	2.816599591427078	0.004853499273434208	0.03570783254213024	All	All
(7,8.4]	tRF	tRF-37-KKM1M3WD8S746D2	71.55452951315692	-1.0441489843464786	0.3713136103271686	-2.8120406990373104	0.00492282739901213	0.03570783254213024	All	All
(7,8.4]	tRF	tRF-31-87R8WP9N1EWJ0	44526.28065954967	0.6226122684959068	0.22367120333139087	2.7836049487937236	0.00537584674537049	0.03845223713702504	All	All
(7,8.4]	tRF	tRF-20-S3M8309N	33.821149708533945	0.9108220029625215	0.3285263060935005	2.7724477037869115	0.005563645830752671	0.03925037812106337	All	All
(7,8.4]	tRF	tRF-35-PW5SVP9N15WV7W	105.62863761561879	-0.6854759089759163	0.24775366889948447	-2.7667639071533547	0.005661573993581485	0.03940149468506034	All	All
(7,8.4]	tRF	tRF-31-86J8WPMN1E8Y0	439.8971638569963	0.657349019782878	0.2385619289062961	2.7554648924769376	0.005860879393551267	0.040244705169052035	All	All
(7,8.4]	tRF	tRF-36-JJ6RRNLIK898O1B	314.8717721181665	-0.982575822518607	0.3585452381996303	-2.7404514628403174	0.006135484335379879	0.04157597937790313	All	All
(7,8.4]	tRF	tRF-21-YSV4V47QD	27.068323247732316	-0.6834629526839354	0.2502699648848925	-2.7309028192747093	0.006316109317168234	0.042244107770670655	All	All
(7,8.4]	tRF	tRF-27-Q1Q89P9L842	223.19983395852617	-0.6740453360208755	0.24758325883860177	-2.722499651966703	0.00647901016824953	0.0424059119196718	All	All
(7,8.4]	tRF	tRF-29-34HWH3RXSIHM	21.24899367484875	0.6480813643867079	0.23816211625153896	2.721177383653351	0.006504984546901111	0.0424059119196718	All	All
(7,8.4]	tRF	tRF-22-87R8WP9NH	20.897847903162514	0.3396968518417605	0.12650858926664832	2.685168286287383	0.0072493294899060225	0.04655591215780544	All	All
(7,8.4]	tRF	tRF-29-7EMQ18Y3E7IN	63.7310133247939	-0.5309954385820903	0.19799850737827426	-2.6818153612018327	0.007322386184043186	0.04655591215780544	All	All
(7,8.4]	tRF	tRF-31-PER8YP9LON4VD	34.622535353628244	0.7003116151559009	0.2615736211048108	2.6773021384877747	0.007421767397220566	0.046612319628885256	All	All
(7,8.4]	tRF	tRF-20-V47PU9XW	205.2546973211748	-0.911803636749003	0.34275291709816685	-2.6602359637623625	0.007808592444394318	0.04845090492606113	All	All
(7,8.4]	tRF	tRF-25-7383RPD9W1	176.46420686895465	0.4692930913357037	0.1770580967809599	2.650503421576197	0.008037191321801685	0.0489010584617028	All	All
(7,8.4]	tRF	tRF-29-6RRNLIK898HR	29.753283192344362	-0.8484995381618695	0.3202993293887777	-2.649083092933876	0.008071048483970365	0.0489010584617028	All	All
(7,8.4]	tRNA	tRNA-20283	2325.658452888385	0.6963833144239718	0.1892538230311066	3.6796261405483532	2.3357613188492e-4	0.013875568303000435	All	All
(7,8.4]	tRNA	tRNA-22783	63.520327194445954	-1.3605878628621149	0.37923815690061574	-3.587687151476887	3.3362425323335586e-4	0.013875568303000435	All	All
(7,8.4]	tRNA	tRNA-24596	207.1551975301922	-0.6296990082269995	0.1632035102361638	-3.858366816472225	1.1414724186773082e-4	0.013875568303000435	All	All
(7,8.4]	tRNA	tRNA-25584	902.7528380860491	0.6594125396076927	0.18584301667026948	3.5482233953275215	3.878391224307094e-4	0.013875568303000435	All	All
(7,8.4]	tRNA	tRNA-26877	2344.2633985311927	0.6841843254546667	0.1884784856346961	3.6300393816869594	2.833779807302928e-4	0.013875568303000435	All	All
(7,8.4]	tRNA	tRNA-30800	2320.946111399715	0.6848017861031304	0.1901983296882045	3.6004616193304018	3.176527179666434e-4	0.013875568303000435	All	All
(7,8.4]	tRNA	tRNA-30801	2339.6169912848286	0.6947406282569603	0.1893431942038069	3.669213626496388	2.4329771052993658e-4	0.013875568303000435	All	All
(7,8.4]	tRNA	tRNA-31485	3799.165891866634	-0.820677520313619	0.22803152376015107	-3.59896520788427	3.1948592440284745e-4	0.013875568303000435	All	All
(7,8.4]	tRNA	tRNA-31870	2342.2377619887957	0.6578044374923723	0.18562091703180797	3.5438055581831382	3.9439599827649816e-4	0.013875568303000435	All	All
(7,8.4]	tRNA	tRNA-34170	2365.3904842421766	0.6888974656978156	0.19052237630180652	3.615834943222276	2.993810975565449e-4	0.013875568303000435	All	All
(7,8.4]	tRNA	tRNA-36098	3721.549948405378	-0.8387324979722507	0.2208949907334003	-3.7969738253798737	1.4647324851331541e-4	0.013875568303000435	All	All
(7,8.4]	tRNA	tRNA-31869	2398.9986677823786	0.644393568740613	0.18318760572733236	3.517670129385106	4.353531805847351e-4	0.014040140073857706	All	All
(7,8.4]	tRNA	tRNA-12985	3913.082960060518	-0.7489638112253314	0.2280595794667936	-3.28407082472229	0.0010231920562670282	0.019531883133363594	All	All
(7,8.4]	tRNA	tRNA-13027	3731.0973303813225	-0.7420908210100581	0.22743242060414434	-3.2629069287430146	0.0011027572900992304	0.019531883133363594	All	All
(7,8.4]	tRNA	tRNA-29212	61.41089987441766	-1.1654316774253541	0.34761774433995907	-3.3526242443066976	8.004930354022999e-4	0.019531883133363594	All	All
(7,8.4]	tRNA	tRNA-31483	3734.569917011013	-0.7311485101380818	0.22243017069616255	-3.287092339360848	0.0010122763496307717	0.019531883133363594	All	All
(7,8.4]	tRNA	tRNA-31895	83.77162939851395	-1.0779518280386746	0.32323860903200446	-3.334848616218196	8.53458474391267e-4	0.019531883133363594	All	All
(7,8.4]	tRNA	tRNA-36089	3721.4242706517907	-0.7473183213230422	0.2245823414940993	-3.32759163677469	8.760017315611633e-4	0.019531883133363594	All	All
(7,8.4]	tRNA	tRNA-36092	3828.3970151563353	-0.7549536656245946	0.229749536150182	-3.2859855922890686	0.0010162620792483516	0.019531883133363594	All	All
(7,8.4]	tRNA	tRNA-36094	249145.62334702886	0.5636717001473013	0.17389223047747382	3.2415002015879018	0.0011890235003360033	0.019531883133363594	All	All
(7,8.4]	tRNA	tRNA-36095	3734.0421683276963	-0.7298647529808352	0.22355696122387086	-3.2647820447422595	0.001095483369379096	0.019531883133363594	All	All
(7,8.4]	tRNA	tRNA-36101	3654.6796947928433	-0.704850094416758	0.2178010547475814	-3.2362106567098023	0.0012112795741620833	0.019531883133363594	All	All
(7,8.4]	tRNA	tRNA-36103	80.93878082216119	-1.0701211866704985	0.3214817249517724	-3.328715456006199	8.724749195323648e-4	0.019531883133363594	All	All
(7,8.4]	tRNA	tRNA-36332	3863.368488862363	-0.7363394134757214	0.22638639588377882	-3.252578012036288	0.0011436319809090484	0.019531883133363594	All	All
(7,8.4]	tRNA	tRNA-12991	3923.3567912382314	-0.7117845737145876	0.22351344666714884	-3.184526856563404	0.0014499085621130583	0.022444584541510142	All	All
(7,8.4]	tRNA	tRNA-36091	249847.28817900945	0.565991919581675	0.18005113572172493	3.143506522816021	0.0016693669515341716	0.024847885009374016	All	All
(7,8.4]	tRNA	tRNA-20284	3872.6896737993325	-0.6990451736375949	0.22898614561886682	-3.0527837033473286	0.002267292981649441	0.032497866070308655	All	All
(7,8.4]	tRNA	tRNA-20648	1598.5039217459707	0.3983356989044633	0.13152463586784582	3.0286014196207747	0.0024568859476521397	0.033642053841240596	All	All
(7,8.4]	tRNA	tRNA-27071	1531.25213644615	0.40987598307027234	0.1356840554639411	3.020811706053402	0.002520980778800975	0.033642053841240596	All	All
(7,8.4]	tRNA	tRNA-30737	28.52089403675756	-0.9816034149936114	0.3376945488879722	-2.906778975929669	0.003651711171553644	0.047107074113042005	All	All
(7,8.4]	tRNA	tRNA-22421	106.56327028306268	-0.8880907249440279	0.30675793786433436	-2.8950863704684036	0.0037905422055289394	0.04732063979160321	All	All
(7,8.4]	mRNA	STUM	157.74163022632752	1.2887684509752522	0.22716586858470464	5.673248622271359	1.401146476712385e-8	1.3380948852603277e-5	All	All
(7,8.4]	mRNA	FAF1	69.63666581227987	1.2860427681068596	0.24276457810066282	5.297489354371952	1.174057478196803e-7	5.606124458389734e-5	All	All
(7,8.4]	mRNA	FRA10AC1	27.706711429418053	1.1297484363697357	0.25602657494143344	4.412621762518863	1.0212632393930072e-5	0.0032510213120677395	All	All
(7,8.4]	mRNA	AC007040.11	71.54528594967132	1.0979206214607102	0.2714587943369273	4.044520363182638	5.243035141241773e-5	0.004395165224256579	All	All
(7,8.4]	mRNA	HNRNPA0	39.21532366316308	0.7696548452030454	0.18616542099092317	4.134252435851507	3.561118862972322e-5	0.004395165224256579	All	All
(7,8.4]	mRNA	INTS10	19.169488279642067	0.9919590723064788	0.24151014976474483	4.107318360212798	4.0027933641264955e-5	0.004395165224256579	All	All
(7,8.4]	mRNA	MAPRE2	19.488390343984097	1.0502243289712967	0.260222473870351	4.035870973598319	5.440010789320179e-5	0.004395165224256579	All	All
(7,8.4]	mRNA	ONECUT3	20.913216692686532	0.9866813056121536	0.24243726252719175	4.0698418028931815	4.7045071940441323e-5	0.004395165224256579	All	All
(7,8.4]	mRNA	PGAP1	67.95710129576875	1.1130642349945932	0.2697148022034086	4.126819239810066	3.6781527884518466e-5	0.004395165224256579	All	All
(7,8.4]	mRNA	SP3	29.56902891509365	0.8854258375062835	0.21778967520337053	4.0655087835521995	4.7927789096437434e-5	0.004395165224256579	All	All
(7,8.4]	mRNA	TEX261	71.24153415132602	1.1046294071122909	0.27394339195486955	4.032327260130705	5.522720700636539e-5	0.004395165224256579	All	All
(7,8.4]	mRNA	TIE1	185.50533565528175	1.296758304679725	0.3166864239021928	4.094770747356771	4.2258632476903933e-5	0.004395165224256579	All	All
(7,8.4]	mRNA	GTF2A1	23.958073971490393	0.9362604620400282	0.23640435599202714	3.9604196720960765	7.481815815421192e-5	0.004672795611295765	All	All
(7,8.4]	mRNA	MMRN1	335.2719296615176	0.9135922319057991	0.23021171148616623	3.968487206875651	7.233033957123933e-5	0.004672795611295765	All	All
(7,8.4]	mRNA	SOX1	22.947724317408223	1.074264024527333	0.2716180848674368	3.9550533796438017	7.651756549682497e-5	0.004672795611295765	All	All
(7,8.4]	mRNA	TANC1	37.730443747477544	1.1288573035836684	0.2858168800457556	3.9495823458815758	7.828767516307041e-5	0.004672795611295765	All	All
(7,8.4]	mRNA	SAMD4B	23.195174326313325	0.9014714392066119	0.2333541026478402	3.863105164973432	1.1195478143787198e-4	0.006289224486656926	All	All
(7,8.4]	mRNA	KMT5A	26.173668237514452	0.8275665287732552	0.21633470587357367	3.825398820921902	1.3056054920479812e-4	0.0069269624716990115	All	All
(7,8.4]	mRNA	NCBP3	12.806419873302223	-0.7845863233063306	0.2062007452229193	-3.804963568187548	1.418250638577595e-4	0.007128575578113702	All	All
(7,8.4]	mRNA	PER1	38.96011199422351	1.1100409910785007	0.2988949763954932	3.713816151964066	2.0415713440619573e-4	0.009748503167895847	All	All
(7,8.4]	mRNA	RNASE12	42.0479350869344	1.1714883669481906	0.3182017724151444	3.681589697180565	2.3178421478394656e-4	0.01005144420056113	All	All
(7,8.4]	mRNA	SORT1	23.559010605641348	1.0081116194778408	0.27386127211583117	3.6811032523483433	2.3222693217117189e-4	0.01005144420056113	All	All
(7,8.4]	mRNA	STAT4	25.735396944158595	-1.0025583298580243	0.2731394596379905	-3.670499792255502	2.4207666661037275e-4	0.01005144420056113	All	All
(7,8.4]	mRNA	ARRDC4	117.8044094793407	-1.4996076462777537	0.4153511710986806	-3.6104572482870685	3.0565768184351007e-4	0.012059222879928253	All	All
(7,8.4]	mRNA	ATL3	33.0004466548634	1.2473702171979166	0.3462920657495021	3.602075648190649	3.156864628253469e-4	0.012059222879928253	All	All
(7,8.4]	mRNA	CACNB4	42.986848229834486	-0.9524727721213065	0.26746019791816955	-3.5611757545050464	3.691978387405143e-4	0.013560920615276584	All	All
(7,8.4]	mRNA	ABCA13	249.40491935197943	-1.1201045572729624	0.316355091556667	-3.540656013346711	3.991335816803711e-4	0.014117502611287202	All	All
(7,8.4]	mRNA	RAB3GAP2	49.84692266733861	1.1181149910254649	0.32514131570567895	3.4388585424732465	5.841723970572908e-4	0.019924451399632594	All	All
(7,8.4]	mRNA	HBB	253.11661947105438	0.9770891080579235	0.2867471257279362	3.407493991709543	6.556235193169483e-4	0.021590360722333987	All	All
(7,8.4]	mRNA	ZNF880	85.85816045783382	0.9211308914192757	0.27295185148227713	3.374701019308107	7.389592505730738e-4	0.023523536143242846	All	All
(7,8.4]	mRNA	FBXL17	62.530265631127534	0.7866499130700073	0.23485428870013633	3.349523304104562	8.095074567005794e-4	0.024938052295130752	All	All
(7,8.4]	mRNA	SYNE2	21.142214265474802	-0.8525037297835818	0.25843413428699885	-3.2987272835903747	9.712421877520624e-4	0.02898550904072561	All	All
(7,8.4]	mRNA	EIF5B	19.185020001977865	0.7978868995763782	0.24934354080654866	3.1999501450707832	0.001374513611891858	0.03977759088959771	All	All
(7,8.4]	mRNA	EPHX3	57.04612538678824	0.6611497887948659	0.2072144400720702	3.190654997619445	0.0014195067641011546	0.03987143999166479	All	All
(7,8.4]	mRNA	ARIH1	84.43679483974086	0.5608904094291223	0.17794984975580758	3.1519577577548197	0.0016217973373216725	0.04302267936506103	All	All
(7,8.4]	mRNA	COL5A1	39.02288376680109	-0.764881277273618	0.2425178198204147	-3.1539178351513106	0.0016109443437850458	0.04302267936506103	All	All
(7,8.4]	mRNA	MOBP	119.96787482693443	-0.93388277266998	0.3006514049532632	-3.1061979331683274	0.0018950981777320667	0.048914020533354696	All	All
(8.4,10]	isomiR	AAAAGCTGGGTTGAGAGGGCGATG	35.27244195654932	1.3481682682945302	0.2633192964319754	5.1198992499313825	3.0569892899650845e-7	1.9766437108404417e-4	All	All
(8.4,10]	isomiR	TGGAGAGAAAGGCAGTTCCTA	53.642920099540326	1.17863136960056	0.23116275806159856	5.098707851921748	3.419798807682425e-7	1.9766437108404417e-4	All	All
(8.4,10]	isomiR	CCTCTGGGCCCTTCCTCCAGT	57.52598215942068	1.8293135111255716	0.37988439002782404	4.815447960342847	1.468700368696978e-6	5.659392087379022e-4	All	All
(8.4,10]	isomiR	TGAGGGGCAGAGGGCGAGACTTT	107.41469852773663	0.9091403725471513	0.2393767999062631	3.7979468891854142	1.458995743764075e-4	0.04216497699478177	All	All
(8.4,10]	piRNA	piR-hsa-21148	257.67772488597336	1.405506551179015	0.35379282163718734	3.9726825000998875	7.106774858070794e-5	0.009475699810761058	All	All
(8.4,10]	piRNA	piR-hsa-8079	1453.479887352172	1.4639568999231252	0.3645110703856368	4.016220682610058	5.913888092559227e-5	0.009475699810761058	All	All
(8.4,10]	piRNA	piR-hsa-9588	351.1727078447002	1.405569097003171	0.3467664269965806	4.053359805264628	5.048726061104725e-5	0.009475699810761058	All	All
(8.4,10]	piRNA	piR-hsa-1593	2724.288912394569	0.8453275776631342	0.23511971025595535	3.5953071596715396	3.240090621770252e-4	0.032400906217702516	All	All
(8.4,10]	piRNA	piR-hsa-1207	3485048.248119534	0.7529315184950208	0.23038805776062202	3.268101332219799	0.0010827159334921867	0.03386663864859401	All	All
(8.4,10]	piRNA	piR-hsa-1580	2835.189896020799	0.6521243529252482	0.1991109974459715	3.275179981468383	0.001055946759612553	0.03386663864859401	All	All
(8.4,10]	piRNA	piR-hsa-20757	1699135.3514885588	0.7831847016255606	0.23936876181444652	3.2718751423072843	0.001068367464206298	0.03386663864859401	All	All
(8.4,10]	piRNA	piR-hsa-27124	591498.1310919506	0.7646083406227407	0.23481570810390795	3.256206097951484	0.0011291175908387432	0.03386663864859401	All	All
(8.4,10]	piRNA	piR-hsa-28187	2835.1878671225054	0.6521257109009593	0.19911103152785342	3.2751862410482975	0.0010559233612791729	0.03386663864859401	All	All
(8.4,10]	piRNA	piR-hsa-28188	2835.1878671225054	0.6521257109009593	0.19911103152785342	3.2751862410482975	0.0010559233612791729	0.03386663864859401	All	All
(8.4,10]	piRNA	piR-hsa-28189	2835.1878671225054	0.6521257109009593	0.19911103152785342	3.2751862410482975	0.0010559233612791729	0.03386663864859401	All	All
(8.4,10]	piRNA	piR-hsa-28190	2835.1878671225054	0.6521257109009593	0.19911103152785342	3.2751862410482975	0.0010559233612791729	0.03386663864859401	All	All
(8.4,10]	piRNA	piR-hsa-28223	855.5766522823335	0.738604439498465	0.22779655829680998	3.242386298637982	0.0011853323527007903	0.03386663864859401	All	All
(8.4,10]	piRNA	piR-hsa-624	591497.2965643792	0.764610266021389	0.23481605605548533	3.2562094724932997	0.0011291041703988102	0.03386663864859401	All	All
(8.4,10]	piRNA	piR-hsa-12790	6790796.202302594	0.7226500268189703	0.2308985488105247	3.129729617365316	0.001749672686367404	0.03391572979548392	All	All
(8.4,10]	piRNA	piR-hsa-2106	6790804.684344832	0.7226499638806203	0.2308965885510651	3.1297559154746843	0.00174951606737059	0.03391572979548392	All	All
(8.4,10]	piRNA	piR-hsa-25779	6803625.100080023	0.721755324243239	0.2309906676023367	3.124608157268851	0.001780420548557813	0.03391572979548392	All	All
(8.4,10]	piRNA	piR-hsa-25780	6803644.376337069	0.7217530522499601	0.23098436512671286	3.1246835769772665	0.0017799641681649563	0.03391572979548392	All	All
(8.4,10]	piRNA	piR-hsa-26508	2855250.3914778996	0.7321754007117351	0.23432743417099905	3.124582502693366	0.0017805758142629058	0.03391572979548392	All	All
(8.4,10]	piRNA	piR-hsa-28131	2782817.8110432853	0.7438848681837901	0.2349167094374391	3.1665898520594373	0.0015423768858301256	0.03391572979548392	All	All
(8.4,10]	piRNA	piR-hsa-5299	106.32118965851045	0.9493710877250855	0.2991048764396626	3.174040821486235	0.0015033254617468107	0.03391572979548392	All	All
(8.4,10]	piRNA	piR-hsa-18709	5118038.051278684	0.7004104515346161	0.22906123409520765	3.0577432899165102	0.0022301053086346547	0.03430931244053315	All	All
(8.4,10]	piRNA	piR-hsa-2107	5118038.051278684	0.7004104515346161	0.22906123409520765	3.0577432899165102	0.0022301053086346547	0.03430931244053315	All	All
(8.4,10]	piRNA	piR-hsa-25781	5118038.051278684	0.7004104515346161	0.22906123409520765	3.0577432899165102	0.0022301053086346547	0.03430931244053315	All	All
(8.4,10]	piRNA	piR-hsa-25782	5118069.519436975	0.7004033458622865	0.22905546651878056	3.0577892617326357	0.0022297632352995932	0.03430931244053315	All	All
(8.4,10]	piRNA	piR-hsa-25783	5118120.786219179	0.7003935982235056	0.2290519622725421	3.057793486135378	0.0022297318042020296	0.03430931244053315	All	All
(8.4,10]	piRNA	piR-hsa-21461	99.34984771789806	1.1572179998791423	0.3951499760730532	2.9285538908022155	0.0034054279337868212	0.04685835838327349	All	All
(8.4,10]	piRNA	piR-hsa-2600	55.42419806369549	0.9888224917727765	0.33734602873083214	2.931181657874966	0.003376752580461858	0.04685835838327349	All	All
(8.4,10]	piRNA	piR-hsa-27513	98.81772975807498	-0.8407877782656888	0.28806431250773606	-2.9187502295797545	0.0035143768787455117	0.04685835838327349	All	All
(8.4,10]	piRNA	piR-hsa-32724	20812.610431964382	0.9381189232055501	0.31852038536292254	2.945239822363822	0.00322704425061022	0.04685835838327349	All	All
(8.4,10]	lncRNA	LINC00461	70.3809499577375	1.1480934223718773	0.27146192491584037	4.229298170370719	2.3442147968287817e-5	0.001922256133399601	All	All
(8.4,10]	lncRNA	LINC00324	2763.6690579666188	1.0045585619509323	0.2797236172080709	3.5912540098596573	3.290907004770744e-4	0.008995145813040032	All	All
(8.4,10]	lncRNA	NEAT1	96.57973509760818	0.7275461851491375	0.20144819350908091	3.6115795951098515	3.043376453169302e-4	0.008995145813040032	All	All
(8.4,10]	lncRNA	RASAL2-AS1	42.78144400324581	0.8892396816512529	0.26535219168139845	3.351167653888987	8.047156730956762e-4	0.01649667129846136	All	All
(8.4,10]	lncRNA	MIR4435-2HG	33.386024773788044	1.1430639729410192	0.3716010432715768	3.0760515710006633	0.002097615613184171	0.028667413380183672	All	All
(8.4,10]	lncRNA	RP11-182J1.13	26.835350742463724	1.1571464026277476	0.37028833866245575	3.124987426845675	0.0017781265983432889	0.028667413380183672	All	All
(8.4,10]	lncRNA	LINC01566	41.52439254399061	1.129892513639882	0.3773508458380158	2.9942758207700093	0.0027509713211663566	0.03222566404794874	All	All
(8.4,10]	lncRNA	LINC00598	20.264935842311107	0.9319559082548797	0.32065731211688475	2.9063921920332407	0.0036562286543948357	0.037476343707547065	All	All
(8.4,10]	lncRNA	AF146191.4	43.25405866773725	1.0375638770953504	0.37231500449878424	2.786790391357269	0.005323289919360794	0.041271192981586366	All	All
(8.4,10]	lncRNA	CTD-3113P16.11	242.0658479209661	0.8707520683045958	0.30975314121933273	2.811116183929273	0.0049369954800394375	0.041271192981586366	All	All
(8.4,10]	lncRNA	LINC01926	57.998660616230865	0.99366803102365	0.3599964676319701	2.76021605867392	0.0057763145856249915	0.041271192981586366	All	All
(8.4,10]	lncRNA	RP11-289H16.1	75.44300240263402	0.8418382101145278	0.30661145066736734	2.745618952854472	0.0060396867777931275	0.041271192981586366	All	All
(8.4,10]	tRF	tRF-32-L8K87SIRMM121	26.575394252370906	1.4681258482898496	0.3517896592667442	4.173305865072755	3.0021147643793017e-5	0.015460891036553404	All	All
(8.4,10]	tRNA	tRNA-31857	2325.1534308071327	1.0384393477420042	0.22897356863623544	4.5351930964213025	5.755080792836989e-6	0.0022272162668279145	All	All
(8.4,10]	tRNA	tRNA-20283	2136.622464673662	0.9167005068956758	0.21983645253746867	4.169920394523444	3.0470605410293096e-5	0.0032307234054164136	All	All
(8.4,10]	tRNA	tRNA-30801	2132.0960804119204	0.9064277469355286	0.21846875427971116	4.1490040528862355	3.339248997846422e-5	0.0032307234054164136	All	All
(8.4,10]	tRNA	tRNA-31869	2229.0142299006875	0.89224786686793	0.2137971841222012	4.173337785206484	3.0016940039807835e-5	0.0032307234054164136	All	All
(8.4,10]	tRNA	tRNA-30800	2134.1242549662034	0.8948156553518484	0.22023019846249098	4.063092444173822	4.842683944127317e-5	0.003748237372754544	All	All
(8.4,10]	tRNA	tRNA-26877	2104.880864733304	0.8642779321780977	0.21559877285930515	4.008733077261557	6.104536906071566e-5	0.00393742630441616	All	All
(8.4,10]	tRNA	tRNA-30798	15.615940455707763	-1.0536491038599898	0.270598309654658	-3.893775630766778	9.869594235265949e-5	0.0054564756700684605	All	All
(8.4,10]	tRNA	tRNA-34170	2142.906411580588	0.8275928957826958	0.21774837979062628	3.800684517508049	1.4429692169107424e-4	0.006980363586805717	All	All
(8.4,10]	tRNA	tRNA-31870	2125.8421092906674	0.8093633623490979	0.21462306742359546	3.771092138720021	1.6253464186203882e-4	0.006988989600067669	All	All
(8.4,10]	tRNA	tRNA-12971	43.08129974636599	-1.219349555277564	0.3336105531830955	-3.655008942742732	2.571730133880261e-4	0.009952595618116612	All	All
(8.4,10]	tRNA	tRNA-19740	437.39095758676444	-0.8349701225373545	0.23947056212776413	-3.4867338812687754	4.889576381307293e-4	0.017202418723326566	All	All
(8.4,10]	tRNA	tRNA-31865	2405.012528425215	0.7676680506490523	0.22726971888165368	3.3777841343166384	7.307241833342766e-4	0.02356585491253042	All	All
(8.4,10]	tRNA	tRNA-35060	503128.5262118655	0.6285165638139741	0.18790258972322527	3.344906340778803	8.231036065802297e-4	0.023654205735814036	All	All
(8.4,10]	tRNA	tRNA-35061	515744.3820884801	0.6520484841911406	0.19556858892174153	3.334116627757965	8.557077010372002e-4	0.023654205735814036	All	All
(8.4,10]	tRNA	tRNA-21348	15.467342970422832	-0.8936560464457864	0.2742698399620544	-3.2583095777845097	0.0011207806660044923	0.0289161411829159	All	All
(8.4,10]	tRNA	tRNA-12993	431.3532587203475	-0.7436560454939097	0.2330907114476904	-3.190414756878028	0.001420687447919598	0.02893716012341497	All	All
(8.4,10]	tRNA	tRNA-22420	102.8895828291221	-0.989101076479417	0.3095420889169737	-3.195368616720541	0.0013965235014956258	0.02893716012341497	All	All
(8.4,10]	tRNA	tRNA-30963	517.8500389648354	-0.7910067231562126	0.2444484740784402	-3.2358832516270453	0.0012126697175996264	0.02893716012341497	All	All
(8.4,10]	tRNA	tRNA-31860	2243.5631485774247	0.6880643377879759	0.2153364045660243	3.1952996483555967	0.0013968572980668668	0.02893716012341497	All	All
(8.4,10]	tRNA	tRNA-26291	539.7335582702873	-0.7482660657409934	0.23674536803631194	-3.1606365604847846	0.0015742479093173258	0.030461697045290257	All	All
(8.4,10]	tRNA	tRNA-31863	2174.2637494184746	0.6610731387796589	0.21212194028393538	3.116476956107326	0.0018302598436208675	0.033729074261013126	All	All
(8.4,10]	tRNA	tRNA-13029	477.475605364038	-0.8099334868454714	0.2616194530129447	-3.0958458077863065	0.001962523856033302	0.03452257874022217	All	All
(8.4,10]	tRNA	tRNA-30737	35.196474143195076	-1.0531976842704918	0.3453296840881215	-3.049832472558994	0.0022896904675994106	0.038526530911346606	All	All
(8.4,10]	tRNA	tRNA-30792	2293.090894673868	0.6389758303417709	0.21412809450167636	2.9840821767400936	0.002844303704002245	0.0458643972270362	All	All
[0,1.4]	miRNA	hsa-miR-423-3p	2274.723493058443	1.0115428642362227	0.24299811317509187	4.162760158994968	3.144235813582354e-5	0.006885876431745356	Localized	Early
[0,1.4]	isomiR	AGCTCGGTCTGAGGCCCCTCAGA	100.6525283425859	1.1362891250287117	0.2776983567802388	4.091810762596384	4.280178733780515e-5	0.030731683308544096	Localized	Early
[0,1.4]	isomiR	AGCTCGGTCTGAGGCCCCTCAG	115.74777786668243	1.1668963484882073	0.2975635485643065	3.9215030003449134	8.799835257798633e-5	0.031591408575497096	Localized	Early
[0,1.4]	mRNA	COL6A3	22.37052174064172	1.8278437500673859	0.3673743046238792	4.975426226226538	6.510422645194867e-7	8.57422662372164e-4	Localized	Early
[0,1.4]	mRNA	SCN2B	22.116689607819257	1.8512110240481203	0.4196254792953443	4.411579170923474	1.0261941773089546e-5	0.00450499243838631	Localized	Early
[0,1.4]	mRNA	SPTAN1	29.021423729111213	1.6256636828628255	0.36563369001029633	4.446153971252065	8.74213008768586e-6	0.00450499243838631	Localized	Early
[0,1.4]	mRNA	ESYT3	27.855547655734647	1.9255724582317573	0.48228562952115794	3.9925976234116303	6.535341329785767e-5	0.02041459638646764	Localized	Early
[0,1.4]	mRNA	TLE3	34.08787231607423	1.7861871052353921	0.4519716293682633	3.951989437328199	7.750416243913304e-5	0.02041459638646764	Localized	Early
[0,1.4]	mRNA	GDF7	18.712545547500685	1.5368046234469703	0.39621958562140736	3.8786689987491076	1.0502954957142704e-4	0.023053986130928236	Localized	Early
[0,1.4]	mRNA	BCR	22.723467706311652	1.423881889455777	0.37816494005925616	3.7652403452119683	1.6638895394124577e-4	0.027391781542577584	Localized	Early
[0,1.4]	mRNA	IQCJ-SCHIP1	15.999880027273699	-1.672865258783389	0.44202826386547	-3.784521026222252	1.5400488778776554e-4	0.027391781542577584	Localized	Early
[0,1.4]	mRNA	FUT8	82.06372318257944	1.941763575094671	0.5339146954898077	3.6368423485952515	2.760007375021883e-4	0.04038810792115356	Localized	Early
[0,1.4]	mRNA	HBB	291.8962607636135	1.9208620619510455	0.5331152349980419	3.6030897934441897	3.1445683757004404e-4	0.0414139655079748	Localized	Early
[0,1.4]	mRNA	PATJ	302.7204751636183	-2.4976739483419768	0.7162470050032013	-3.487168436160949	4.8816380593910496e-4	0.049454748647830865	Localized	Early
[0,1.4]	mRNA	PEX26	45.645112466789804	1.1823151164338122	0.3349863713346137	3.5294424418622463	4.1643627933795534e-4	0.049454748647830865	Localized	Early
[0,1.4]	mRNA	SLC6A18	37.879743394000236	1.7253697846194036	0.4918108031185274	3.508198221102488	4.51152762127092e-4	0.049454748647830865	Localized	Early
(1.4,2.8]	isomiR	CGGGGCAGCTCAGTACAG	24.365973690651728	-2.2898156671088965	0.5108488587057127	-4.482374048775163	7.381721077455517e-6	0.00992841484917767	Localized	Early
(1.4,2.8]	piRNA	piR-hsa-28385	370.9897911609746	-2.6437025992566396	0.6451140446229127	-4.098039131673158	4.16664852577952e-5	0.01770825623456296	Localized	Early
(1.4,2.8]	snoRNA	RNU1-8P	131.53505723740682	-1.563986820140599	0.3932055228928001	-3.977530144120051	6.963479737041579e-5	0.009470332442376548	Localized	Early
(2.8,4.2]	miRNA	hsa-miR-6131	37.900998360026314	2.7877943200152293	0.6119861559872938	4.555322522807379	5.230526176431971e-6	0.0011925599682264894	Localized	Early
(2.8,4.2]	hairpin	hsa-mir-6131	39.04922378270395	2.8509239016153045	0.6174208083039385	4.6174729832103045	3.8844123369925146e-6	8.118421784314355e-4	Localized	Early
(2.8,4.2]	lncRNA	CH17-373J23.1	38.90106412774254	1.705777053221569	0.4469435285928577	3.816538206945252	1.3533712668609358e-4	0.011232981514945766	Localized	Early
(2.8,4.2]	lncRNA	LINC00847	23.90735901587291	1.5164760954171594	0.4615139580029199	3.285872656981623	0.0010166696090161288	0.04219178877416934	Localized	Early
(2.8,4.2]	mRNA	EIF4A2	48.435930038197405	2.3087787687741086	0.4852226508540293	4.758184237092971	1.953421685879408e-6	4.401710198848266e-4	Localized	Early
(2.8,4.2]	mRNA	KDM3A	21.512766927844005	2.148962652168102	0.44815140257002334	4.795171095849305	1.625360445452765e-6	4.401710198848266e-4	Localized	Early
(2.8,4.2]	mRNA	RBM33	56.79877357439015	2.4289191202746334	0.48882338681051185	4.968909397160621	6.733051892569129e-7	4.401710198848266e-4	Localized	Early
(2.8,4.2]	mRNA	ARHGEF10	23.992161035614476	1.6100360766326622	0.4207078871808057	3.8269690816153497	1.2973080252883496e-4	0.017539604501898485	Localized	Early
(2.8,4.2]	mRNA	RAB21	78.64709086038485	-3.1769206997658483	0.821206728487548	-3.8686004261276823	1.0946185158541118e-4	0.017539604501898485	Localized	Early
(2.8,4.2]	mRNA	KBTBD11-OT1	23.738320526824456	1.6810786176008392	0.45335511843785586	3.7080834631213606	2.088338302985527e-4	0.02352861154697027	Localized	Early
(2.8,4.2]	mRNA	RPL3	61.2484102171147	1.460667858739673	0.4062084848178463	3.595857578885069	3.233246652964634e-4	0.031223924820058466	Localized	Early
(2.8,4.2]	mRNA	MYRF	40.17578459757522	1.7983855562342805	0.5209349796234809	3.4522265284126434	5.559807442975934e-4	0.04176033146057479	Localized	Early
(2.8,4.2]	mRNA	RPL4	35.71001377270533	1.974603132496582	0.5696773451874841	3.466178090418408	5.279134771671108e-4	0.04176033146057479	Localized	Early
(2.8,4.2]	snoRNA	RNU1-148P	31.468918307628964	2.0512705094781025	0.43908175752451006	4.671727928399754	2.986764171455423e-6	3.643852289175616e-4	Localized	Early
(4.2,5.6]	lncRNA	LINC01249	163.56951642862518	1.7024485912989942	0.48045338024991313	3.5434209879290406	3.949716443239089e-4	0.016628532740450477	Localized	Early
(4.2,5.6]	lncRNA	RP11-498C9.15	19.10300112066906	1.5876167506879382	0.45638517232438736	3.4786773255628454	5.038949315288023e-4	0.016628532740450477	Localized	Early
(4.2,5.6]	tRF	tRF-21-I8W47W1R0	93.76220893609462	-2.4256990663502784	0.638457280219015	-3.799313033940457	1.450977270827905e-4	0.03452715274378538	Localized	Early
(4.2,5.6]	tRF	tRF-24-Z3M8ZLSSJ8	41.767414797990135	-2.3610237988837737	0.6217695993716059	-3.797264776647093	1.463014946770567e-4	0.03452715274378538	Localized	Early
(4.2,5.6]	mRNA	SLC35B4	252.78929439128711	2.653653398012439	0.5879603032338794	4.513320684095345	6.382041063705764e-6	0.003822842597159753	Localized	Early
(4.2,5.6]	mRNA	ILK	141.026276998566	1.7501865825008147	0.4405409466658792	3.9728125064120636	7.10289576847471e-5	0.013304902722794614	Localized	Early
(4.2,5.6]	mRNA	PER1	48.84600770932524	2.1765378775530313	0.5331564715052314	4.082362296772149	4.458022733179932e-5	0.013304902722794614	Localized	Early
(4.2,5.6]	mRNA	SCART1	350.3034328902559	2.0372800296500104	0.5220785788344622	3.9022478842135757	9.530348320211526e-5	0.013304902722794614	Localized	Early
(4.2,5.6]	mRNA	TIE1	239.69625530143176	2.2775674740310192	0.5892700498795463	3.8650657274989295	1.1105928817023886e-4	0.013304902722794614	Localized	Early
(4.2,5.6]	mRNA	ZNF528	55.993782168564586	1.9276717208679035	0.510400120756992	3.776785393406465	1.5886550300098034e-4	0.015860072716264537	Localized	Early
(4.2,5.6]	mRNA	KDM3A	16.743008710211488	1.5719116742925778	0.43275485246460027	3.6323374893206117	2.8086545655074024e-4	0.023468690055072662	Localized	Early
(4.2,5.6]	mRNA	SETDB2	48.0882773140958	1.9514006456600328	0.54595935005254	3.5742599617943003	3.5121984964888825e-4	0.023468690055072662	Localized	Early
(4.2,5.6]	mRNA	ZNF534	53.34681359161004	1.9975458607329508	0.5633955425781897	3.545547860730058	3.9179783063560375e-4	0.023468690055072662	Localized	Early
(4.2,5.6]	mRNA	ZNF880	114.68860712915125	1.8331645861870867	0.5158390172847753	3.5537532539440795	3.7977534648734923e-4	0.023468690055072662	Localized	Early
(4.2,5.6]	mRNA	RNASE12	44.95955620459329	1.8975069279570467	0.5420397400706214	3.500678617604355	4.6407512798214766e-4	0.02527100015102786	Localized	Early
(4.2,5.6]	mRNA	BRSK1	19.454601686217462	-1.691634049789508	0.4907473350924863	-3.4470570267502367	5.6672894280866e-4	0.026801896969260615	Localized	Early
(4.2,5.6]	mRNA	BTBD7	57.23676568955173	-1.613436374767652	0.4690198575534786	-3.4400171949727834	5.816772297168413e-4	0.026801896969260615	Localized	Early
(4.2,5.6]	mRNA	BCL2L2-PABPN1	20.290774475127204	-1.3926985571165067	0.4327883528161888	-3.217966814619905	0.0012910275394013733	0.04094193332907082	Localized	Early
(4.2,5.6]	mRNA	CTDP1	245.86520423716846	1.5339385535198906	0.465557627733219	3.294841416278742	9.847723686952942e-4	0.04094193332907082	Localized	Early
(4.2,5.6]	mRNA	MYRF	27.372872064027938	1.6331447698493058	0.5011190264547988	3.2589957348119496	0.0011180734879789494	0.04094193332907082	Localized	Early
(4.2,5.6]	mRNA	OAS1	34.75512883586823	1.437429575332854	0.44853404085492904	3.2047279457163143	0.0013519019593434473	0.04094193332907082	Localized	Early
(4.2,5.6]	mRNA	PABPN1	23.29830066749206	-1.1621865667544884	0.3630100024103998	-3.201527668762642	0.0013670094600691425	0.04094193332907082	Localized	Early
(4.2,5.6]	mRNA	SFI1	20.105587783553304	1.4710665344388028	0.45089424560191826	3.2625533565526266	0.0011041338566418165	0.04094193332907082	Localized	Early
(4.2,5.6]	mRNA	TMEM114	136.01703189548508	1.6583313286717605	0.5122110359594801	3.2375939061237786	0.0012054226072877987	0.04094193332907082	Localized	Early
(5.6,7]	miscRNA	KCNQ1OT1_5	115.27601216665254	2.4491547608897846	0.6358357963352196	3.8518667476823896	1.1722080767284224e-4	0.011135976728920013	Localized	Early
(5.6,7]	piRNA	piR-hsa-28391	1543.9084519793605	1.6593765885897775	0.46760907616830133	3.5486406769241934	3.8722509454805617e-4	0.049177587007603135	Localized	Early
(5.6,7]	piRNA	piR-hsa-28392	1543.9084519793605	1.6593765885897775	0.46760907616830133	3.5486406769241934	3.8722509454805617e-4	0.049177587007603135	Localized	Early
(5.6,7]	piRNA	piR-hsa-28393	1543.9084519793605	1.6593765885897775	0.46760907616830133	3.5486406769241934	3.8722509454805617e-4	0.049177587007603135	Localized	Early
(5.6,7]	lncRNA	AF146191.4	34.24875040871549	-2.4291075000897853	0.5935689931397707	-4.092375997001904	4.2697558323000694e-5	0.0031596193159020513	Localized	Early
(5.6,7]	tRF	tRF-30-PV94V4SMIFFN	38.788542346622535	2.9130979720760735	0.4823060513229817	6.0399366005990345	1.5417479376753223e-9	8.017089275911676e-7	Localized	Early
(5.6,7]	tRF	tRF-23-Z3R918VB05	29.849535633694234	1.2383599610388571	0.3321111291874409	3.7287517707361637	1.9243058957182292e-4	0.02501597664433698	Localized	Early
(5.6,7]	tRF	tRF-32-N3R718YKISQI3	54.748009687136474	2.2286810473701495	0.5891837781187177	3.782658535654865	1.5516220507402442e-4	0.02501597664433698	Localized	Early
(5.6,7]	tRF	tRF-36-L85DMKYUYRLHR0D	98.08452879653287	2.2320796641980474	0.5729670763102992	3.895650826172829	9.793539483962081e-5	0.02501597664433698	Localized	Early
(5.6,7]	tRF	tRF-28-P4R8YP9LOND5	233.90015545437782	1.0772538423724378	0.30134491174082667	3.5748200829053185	3.5046881715026585e-4	0.03644875698362765	Localized	Early
(5.6,7]	tRNA	tRNA-20653	621.3084231704776	1.7705389401379448	0.37592200253800273	4.709857172988849	2.4789044370919314e-6	9.692516349029452e-4	Localized	Early
(7,8.4]	miRNA	hsa-miR-4488	1526.8959652867304	-2.8284654680712715	0.6930848576513488	-4.080980037070887	4.48462071193505e-5	0.009058933838108801	Localized	Early
(7,8.4]	miRNA	hsa-miR-11400	59.17942279625035	1.0758596750938283	0.2984266968579643	3.605105328783242	3.1202635171478617e-4	0.031514661523193405	Localized	Early
(7,8.4]	isomiR	TACCCTGTAGAACCGAATTTGTGA	80.41060856918882	2.2224920918445576	0.45339974119101706	4.901838024888115	9.494410703309681e-7	0.0010652728809113462	Localized	Early
(7,8.4]	isomiR	ACCCTGTAGAACCGAATTTGTGA	59.55374098816009	2.098274412844853	0.45016118798737703	4.661162421011939	3.1442846113373435e-6	0.0017639436669602496	Localized	Early
(7,8.4]	isomiR	CTGGACTGAAGCTCCTTGAGG	14.799876967065277	1.3740516152297868	0.31226540299980843	4.4002684960608	1.081170181354476e-5	0.0040435764782657405	Localized	Early
(7,8.4]	isomiR	ACCCTGTAGATCCGAATTTGTGA	35.06402140569166	1.719203661488734	0.43663264518359635	3.9374143927461933	8.236430122714362e-5	0.01848254919537103	Localized	Early
(7,8.4]	isomiR	TACCCTGTAGAACCGAATTTGA	75.8558706393361	1.596173767870536	0.40014861872068175	3.988952337193305	6.636575342133651e-5	0.01848254919537103	Localized	Early
(7,8.4]	isomiR	TTTTTGGAGCAGGGAGAC	235.74379753372224	-2.340276565093069	0.6184590705810888	-3.7840443715931	1.5430029608580318e-4	0.028854155368045194	Localized	Early
(7,8.4]	isomiR	TCAGTGCACTGCAGAACTTTGT	25.104878415102647	1.2114031557011866	0.3330286577200636	3.6375342710580325	2.752605758057327e-4	0.04412033800771886	Localized	Early
(7,8.4]	hairpin	hsa-mir-4488	1450.2022691476602	-2.7553777041241525	0.6808579162741031	-4.046920272591615	5.1895907153608285e-5	0.009652638730571142	Localized	Early
(7,8.4]	hairpin	hsa-mir-11400	59.10709946334464	1.1020417313007014	0.29809857610657586	3.696903707808053	2.182450758940193e-4	0.020296792058143796	Localized	Early
(7,8.4]	miscRNA	RN7SL426P	21.387518028606063	-1.2742807422272195	0.3561074434052973	-3.5783603118256635	3.4575658008434646e-4	0.01830235389764317	Localized	Early
(7,8.4]	miscRNA	RN7SL838P	82.37668093161892	-1.4069297674337862	0.4003515166009147	-3.5142361377295996	4.410205758468233e-4	0.01830235389764317	Localized	Early
(7,8.4]	lncRNA	AC005498.3	35.38526333794992	1.8576248750265458	0.4559929272878532	4.073801947050571	4.6251818218026497e-5	0.001572561819412901	Localized	Early
(7,8.4]	lncRNA	RP11-160E2.6	623.985102483679	-1.6542742112578832	0.4025401987598771	-4.1095876048014	3.963663281005512e-5	0.001572561819412901	Localized	Early
(7,8.4]	tRF	tRF-30-6SXMSL73VL4Y	74.87006784214383	3.3388705980715527	0.4239167365080294	7.8762415128384795	3.3737582046150273e-15	1.6835053441028987e-12	Localized	Early
(7,8.4]	tRF	tRF-21-I8W47W1R0	129.28251371496813	-3.713063858369551	0.6173668987685371	-6.01435526552526	1.806040438379182e-9	4.506070893756059e-7	Localized	Early
(7,8.4]	tRF	tRF-29-PW5SVP9N15JP	34.13119467835752	2.196349330916521	0.3967055736578456	5.536472075915045	3.0862501795055306e-8	5.1334627985775325e-6	Localized	Early
(7,8.4]	tRF	tRF-31-PNR8YP9LON4VD	125107.02115097502	1.7342728301811552	0.3240462895838592	5.351929295065563	8.702140267376917e-8	1.0855919983552704e-5	Localized	Early
(7,8.4]	tRF	tRF-31-PIR8YP9LON4VD	332.0992019136726	1.7308265599130759	0.3345320819997912	5.1738731590895854	2.2929050932012507e-7	2.288319283014848e-5	Localized	Early
(7,8.4]	tRF	tRF-22-I8W47W1RN	73.23823512508851	-3.1016243334400104	0.6232095870861343	-4.976855936927897	6.462538310584765e-7	4.786541998232546e-5	Localized	Early
(7,8.4]	tRF	tRF-24-I8W47W1R2M	186.49590117551136	-2.987213149808229	0.6042726907871586	-4.943485276352506	7.673814826825725e-7	4.786541998232546e-5	Localized	Early
(7,8.4]	tRF	tRF-26-I8W47W1R7HB	261.53319904730887	-2.923825152440242	0.5909521083547632	-4.947651613563577	7.511419292987408e-7	4.786541998232546e-5	Localized	Early
(7,8.4]	tRF	tRF-28-Z3R918VBY9DV	671.7035389678413	1.4404612422949847	0.3040855815004723	4.737025791184208	2.1687757376799505e-6	1.2024656590025503e-4	Localized	Early
(7,8.4]	tRF	tRF-29-34HWH3RXSIHM	20.181271718681838	1.8058244357552533	0.3954940987760643	4.565995905738514	4.971284687371728e-6	2.4806710589984926e-4	Localized	Early
(7,8.4]	tRF	tRF-25-I8W47W1R7H	535.3840521927352	-2.658410881507754	0.5916638827358971	-4.493109954954606	7.019051985710248e-6	3.0344524740892566e-4	Localized	Early
(7,8.4]	tRF	tRF-27-I8W47W1R7HH	975.6583903641354	-2.6841503955911645	0.5984957392406794	-4.484827910381762	7.297280498811839e-6	3.0344524740892566e-4	Localized	Early
(7,8.4]	tRF	tRF-32-6978WPRLXN4VQ	1432.7816936583047	1.265733932609378	0.2841471675055939	4.454501319582783	8.408841198497457e-6	3.2277013523463317e-4	Localized	Early
(7,8.4]	tRF	tRF-19-ZLSSXUH7	22.230557934637346	-2.6755239840387746	0.6158022740621568	-4.344777693641185	1.39416778263987e-5	4.96921231098068e-4	Localized	Early
(7,8.4]	tRF	tRF-31-PER8YP9LON4VD	32.541099561365186	1.7805080641011022	0.4193150815740314	4.246229487900611	2.1739796761600012e-5	7.232105722692271e-4	Localized	Early
(7,8.4]	tRF	tRF-30-JY7383RPD9W1	2331.5448876148207	1.4696476251748976	0.363992238434501	4.037579568992252	5.400552973759254e-5	0.0016842974586911673	Localized	Early
(7,8.4]	tRF	tRF-39-I3Z9HMI8W47W1R2M	66.2975533420855	-2.6817585514603883	0.6678180927009137	-4.015702151186595	5.9269070502903874e-5	0.0017397215400558254	Localized	Early
(7,8.4]	tRF	tRF-20-I8W47W1R	99.06607506781681	-2.08055801195008	0.5323668759004393	-3.908128221597273	9.301394135222515e-5	0.0024428398281452816	Localized	Early
(7,8.4]	tRF	tRF-31-PNR8YO9LON4VD	58.351285007731626	1.5416083578638877	0.39338586673188314	3.9188198871277433	8.898357597171748e-5	0.0024428398281452816	Localized	Early
(7,8.4]	tRF	tRF-20-WD8S746D	32.24851097164221	-2.099454099966373	0.5551779247309017	-3.7815878593947914	1.5583120394183542e-4	0.0038879885383487937	Localized	Early
(7,8.4]	tRF	tRF-19-M8ZLSSJ8	75.43008123683991	-2.431123141051385	0.6546480818958709	-3.713633642690612	2.043044958872075e-4	0.0047397022899509835	Localized	Early
(7,8.4]	tRF	tRF-23-I8W47W1R00	46.84388315504594	-1.9265653896536425	0.519580515825687	-3.7079246256801173	2.089648304186806e-4	0.0047397022899509835	Localized	Early
(7,8.4]	tRF	tRF-24-RNLIK898HR	17.507760631353218	-2.0321904971374076	0.5498709079313179	-3.6957592551727436	2.1923063900174323e-4	0.004756351689646516	Localized	Early
(7,8.4]	tRF	tRF-26-9M739P8WQ0B	27.759574667444625	-1.8660446894743206	0.5079502138818159	-3.673676353463433	2.3908553135834157e-4	0.004921039269636492	Localized	Early
(7,8.4]	tRF	tRF-27-947673FEWSJ	280.670611721138	1.412381060031858	0.3860171287775709	3.6588559282448165	2.533437058310624e-4	0.004921039269636492	Localized	Early
(7,8.4]	tRF	tRF-37-QKF1R3WE8RO86J2	44.03669913172087	-2.5467470193249144	0.6966368262933906	-3.6557743191318806	2.564068557325627e-4	0.004921039269636492	Localized	Early
(7,8.4]	tRF	tRF-31-QSZ34KRQ59WIE	26.259944218722843	1.1622643299728488	0.3305474159449206	3.5161803538845935	4.3780347659521496e-4	0.008091256845222676	Localized	Early
(7,8.4]	tRF	tRF-23-9MV47P59D9	38.64847620555343	-0.9669350998059458	0.2800659051244859	-3.452527002086008	5.553618890209388e-4	0.009897342236480302	Localized	Early
(7,8.4]	tRF	tRF-26-Z3M8ZLSSXU0	61.53747432613588	-1.9866571536971487	0.5776115933353072	-3.4394343476133824	5.829311532257701e-4	0.009916946540243778	Localized	Early
(7,8.4]	tRF	tRF-31-6SXMSL73VL4YD	252.2351511616271	0.8741365751061397	0.25460290569630634	3.433333067097126	5.962092108362993e-4	0.009916946540243778	Localized	Early
(7,8.4]	tRF	tRF-21-83RPD9W1E	147.34225069909238	-1.6181603824324045	0.47336538677488393	-3.4184172050626613	6.298647765240808e-4	0.010138791080177945	Localized	Early
(7,8.4]	tRF	tRF-29-6SXMSL73VLH3	102.21318098424918	1.2494267115493891	0.3683532352739773	3.3919254452050045	6.940332217079127e-4	0.010822580551007764	Localized	Early
(7,8.4]	tRF	tRF-27-SL73VL4YMYP	28.758005977401172	-2.1852544706427057	0.6527047370824719	-3.347998484599002	8.13974564605727e-4	0.012308282052674478	Localized	Early
(7,8.4]	tRF	tRF-21-M8ZLSSXU0	68.23338681959508	-1.9945271974628744	0.5972512829168711	-3.3395109470873825	8.392604309473288e-4	0.012317381030668149	Localized	Early
(7,8.4]	tRF	tRF-23-7673FEWSD3	400.5772383578675	-1.4797283642000267	0.4482651430929844	-3.3010114370929	9.633695539044376e-4	0.013353372427730954	Localized	Early
(7,8.4]	tRF	tRF-32-6SXMSL73VL4YK	1508.126291206238	0.9398128245087377	0.2843618993962917	3.3049885603661626	9.498027662196104e-4	0.013353372427730954	Localized	Early
(7,8.4]	tRF	tRF-24-R918VBY9I3	29.306289949081492	-1.3496225960631014	0.41382061788995644	-3.2613710813751533	0.0011087483700591967	0.014953119909717275	Localized	Early
(7,8.4]	tRF	tRF-35-I3Z9HMI8W47W1R	29.412880952766326	-1.811884657169557	0.5580450486757819	-3.2468429949680324	0.0011669274428920784	0.015323599842188082	Localized	Early
(7,8.4]	tRF	tRF-31-623K7SIR3DR20	46.249523461431814	-1.5789845532263265	0.4932209210831163	-3.2013738382363552	0.0013677395531176305	0.017500052230915324	Localized	Early
(7,8.4]	tRF	tRF-20-739P8WQ0	72.05063174057389	-1.7414767289326891	0.5466283423911431	-3.1858515080188896	0.0014432865524135708	0.018004999741359294	Localized	Early
(7,8.4]	tRF	tRF-28-I8W47W1R7HX	1156.4830366736542	-1.8468488860750845	0.5953694485373772	-3.1020215945110587	0.0019220393701637496	0.023392625505163682	Localized	Early
(7,8.4]	tRF	tRF-30-I8W47W1R7HFE	305.1525848684034	-1.7713304558500802	0.57475689982199	-3.0818776710617746	0.002056993515998622	0.02443904201150744	Localized	Early
(7,8.4]	tRF	tRF-37-7Z8L8NRS9NS334K	61.97773271500097	-1.7521408719769955	0.5856603176863514	-2.9917356854547026	0.0027739632147312306	0.032190875445369395	Localized	Early
(7,8.4]	tRF	tRF-33-6SXMSL73VL4YDN	9969.714504533711	1.0590416901745106	0.35557895711031445	2.9783587273584207	0.0028979658943305412	0.03286556775615773	Localized	Early
(7,8.4]	tRF	tRF-29-F1R3WE8RO8IS	40.5987162466218	-1.4287355401075614	0.48632209174909363	-2.93783803850861	0.0033050963690347025	0.036649846403295924	Localized	Early
(7,8.4]	tRF	tRF-32-79MP9P9NH57SJ	2451.4804644633764	1.032434525289196	0.3531370866263665	2.923608322060928	0.003459998152216685	0.03753345821643752	Localized	Early
(7,8.4]	tRF	tRF-33-QJ3KYUYRR6RBD2	49.44102736111272	-2.198011055748626	0.7576422672455214	-2.9011198962535425	0.0037183157924906354	0.039477437881975046	Localized	Early
(7,8.4]	tRF	tRF-31-6978WPRLXN4VE	440.29150592043453	1.017757039521071	0.35351250734004863	2.8789845292293332	0.003989579048204606	0.041474998855293724	Localized	Early
(7,8.4]	tRF	tRF-35-6SXMSL73VL4YMY	153.68895612150564	1.293641255396819	0.4518844135815134	2.862770249462178	0.004199549556248442	0.04276684139934638	Localized	Early
(7,8.4]	tRF	tRF-39-7Z8L8NRS9NS3341S	84.01576139643332	-1.6615977246375642	0.5864920834883327	-2.833111940326163	0.004609724024519018	0.0460050457646998	Localized	Early
(7,8.4]	tRF	tRF-19-7673FEJ5	25.054310958517053	-0.8293612162914085	0.2952012825364771	-2.80947700892501	0.004962206325761125	0.047618095318361565	Localized	Early
(7,8.4]	tRF	tRF-31-1HPSR9O9337KB	21.315415175328944	-1.3966604973222803	0.4969296500869855	-2.810579922284373	0.004945230514322016	0.047618095318361565	Localized	Early
(7,8.4]	tRNA	tRNA-12956	2307.8673228715625	1.0942925851982421	0.3321354565891685	3.294717752919153	9.852058032038388e-4	0.03403734534348351	Localized	Early
(7,8.4]	tRNA	tRNA-13006	14.820433042631842	-1.505499895145658	0.4630640984100488	-3.251169547185495	0.0011493129596500925	0.03403734534348351	Localized	Early
(7,8.4]	tRNA	tRNA-20283	2373.6749979668566	1.1897755685557818	0.3512414139490434	3.38734420630817	7.057278595940988e-4	0.03403734534348351	Localized	Early
(7,8.4]	tRNA	tRNA-24595	14.833329188160095	-1.7075108277853752	0.49558955783732545	-3.4454132472780152	5.701869587170662e-4	0.03403734534348351	Localized	Early
(7,8.4]	tRNA	tRNA-26877	2371.9777614792833	1.1360204804305765	0.34835912227314053	3.2610613811911273	0.00110996009839053	0.03403734534348351	Localized	Early
(7,8.4]	tRNA	tRNA-27069	65.97975423800769	-1.023282032137068	0.3105976824385164	-3.294557847641472	9.857665258799142e-4	0.03403734534348351	Localized	Early
(7,8.4]	tRNA	tRNA-28108	41.515582743297166	-1.1660709704458487	0.3382285625801046	-3.447582787067788	5.656270307111085e-4	0.03403734534348351	Localized	Early
(7,8.4]	tRNA	tRNA-30800	2413.6064956556143	1.233963915569195	0.3496267968368877	3.529374540890467	4.1654315350413753e-4	0.03403734534348351	Localized	Early
(7,8.4]	tRNA	tRNA-30801	2396.7668300360333	1.2111967375137045	0.34391383240619405	3.521802915106855	4.2862266920008475e-4	0.03403734534348351	Localized	Early
(7,8.4]	tRNA	tRNA-31869	2416.4300856047166	1.1003999431286857	0.33781709014348593	3.257383877947966	0.001124442544884814	0.03403734534348351	Localized	Early
(7,8.4]	tRNA	tRNA-31870	2437.998230240589	1.170566374061549	0.344976505331748	3.3931770887871604	6.908695916648253e-4	0.03403734534348351	Localized	Early
(7,8.4]	tRNA	tRNA-34170	2397.67317135312	1.1842862734565327	0.3548534656240684	3.3373952579940847	8.456758981903201e-4	0.03403734534348351	Localized	Early
(7,8.4]	tRNA	tRNA-35692	14.330689501104839	-1.821245546257151	0.47787660416818617	-3.8111209679898312	1.3833804604818653e-4	0.03403734534348351	Localized	Early
(7,8.4]	tRNA	tRNA-28652	18201.850299784353	1.0023339476004234	0.31160514014918717	3.2166797605473905	0.001296832634199651	0.03566289744049041	Localized	Early
(7,8.4]	snoRNA	RNU2-23P	402.0729855353058	1.8224424300481514	0.5588416024145616	3.261107301557377	0.001109780353761811	0.017756485660188975	Localized	Early
(7,8.4]	snoRNA	RNU2-28P	439.58264645044176	1.78132111549023	0.5434513648540469	3.27779306611666	0.0010462206293326765	0.017756485660188975	Localized	Early
(7,8.4]	snoRNA	RNU2-30P	523.272907355654	1.8976088630805017	0.5524287896262572	3.43502890999638	5.924906170157593e-4	0.017756485660188975	Localized	Early
(7,8.4]	snoRNA	RNU2-51P	401.80955127710484	1.9159917579180994	0.555131997236558	3.451416541391757	5.576521937996542e-4	0.017756485660188975	Localized	Early
(7,8.4]	snoRNA	SNORD3D	637.8879292327746	-1.372892112453433	0.4099158758858228	-3.349204539801322	8.10439422946433e-4	0.017756485660188975	Localized	Early
(7,8.4]	snoRNA	RNU2-41P	105.32796688851246	1.7386451682926993	0.5454713481302859	3.187417953761017	0.001435491777684421	0.019139890369125615	Localized	Early
(7,8.4]	snoRNA	RNU2-46P	537.7713061413638	1.7474939159819438	0.5568641775682242	3.138097199236433	0.0017004847708197545	0.019434111666511482	Localized	Early
(7,8.4]	snoRNA	SNORD3A	733.6989650692394	-1.1502313740980772	0.37826939856147945	-3.0407730005977	0.002359716612987714	0.02359716612987714	Localized	Early
(7,8.4]	snoRNA	SNORD3B-2	730.5694631965208	-1.1271333666347645	0.37678404075572125	-2.991457293079762	0.0027764937109943932	0.024679944097727943	Localized	Early
(7,8.4]	snoRNA	SNORD3B-1	731.6361164857142	-1.1126304523938357	0.3790971012721093	-2.934948456899988	0.003336030979756422	0.026688247838051377	Localized	Early
(7,8.4]	snoRNA	RNU2-59P	3690.543788438512	-1.198711036768158	0.41780489999800763	-2.8690688806518883	0.0041168213416382625	0.029940518848278273	Localized	Early
(7,8.4]	snoRNA	SNORD3C	740.5435237058746	-1.0157395184757168	0.37977204212153737	-2.674603198280332	0.007481774541992485	0.049878496946616564	Localized	Early
(8.4,10]	miRNA	hsa-miR-4466	56.37368371636549	2.475710622293247	0.635583388537786	3.895178299088073	9.812652063357606e-5	0.01691629270184587	Localized	Early
(8.4,10]	miRNA	hsa-miR-769-5p	97.74356055876841	1.7030390378510214	0.45387899705296586	3.7521873647136035	1.752983699673147e-4	0.01691629270184587	Localized	Early
(8.4,10]	miRNA	hsa-miR-378c	83.69301448314383	1.5951132306119384	0.4714303744842234	3.3835605784992104	7.155242060250367e-4	0.04603205725427736	Localized	Early
(8.4,10]	hairpin	hsa-mir-4466	57.464901268163565	2.518730507065249	0.647900508466707	3.8875266713804044	1.0127086293096907e-4	0.014336553407114705	Localized	Early
(8.4,10]	hairpin	hsa-mir-769	99.03730525727494	1.7427020755027156	0.4615069215700303	3.7761125436084564	1.5929503785683006e-4	0.014336553407114705	Localized	Early
(8.4,10]	hairpin	hsa-mir-378c	84.47857207207645	1.6283486371207927	0.4782308236171252	3.404942878429893	6.617789493954982e-4	0.039706736963729894	Localized	Early
(8.4,10]	hairpin	hsa-mir-320a	86797.1680603713	1.424942220462694	0.43569764995152344	3.2704840630222263	0.0010736359164207395	0.04831361623893328	Localized	Early
(8.4,10]	piRNA	piR-hsa-10873	61.250665680535484	1.9637201385485559	0.5067732972179381	3.8749479290422384	1.0664750176269306e-4	0.004418686115267242	Localized	Early
(8.4,10]	piRNA	piR-hsa-21148	309.0678487569885	2.3992722397398882	0.5930134534352824	4.04589849663795	5.212281583784431e-5	0.004418686115267242	Localized	Early
(8.4,10]	piRNA	piR-hsa-22381	775.4640004905064	1.9220244296502529	0.4998862536113035	3.8449235516381317	1.2059002761274156e-4	0.004418686115267242	Localized	Early
(8.4,10]	piRNA	piR-hsa-22382	775.4640004905064	1.9220244296502529	0.4998862536113035	3.8449235516381317	1.2059002761274156e-4	0.004418686115267242	Localized	Early
(8.4,10]	piRNA	piR-hsa-28839	775.4764632566536	1.9219835836042996	0.4998807245897393	3.844884367529283	1.2060929843161206e-4	0.004418686115267242	Localized	Early
(8.4,10]	piRNA	piR-hsa-28840	775.4764632566536	1.9219835836042996	0.4998807245897393	3.844884367529283	1.2060929843161206e-4	0.004418686115267242	Localized	Early
(8.4,10]	piRNA	piR-hsa-29416	775.4640004905064	1.9220244296502529	0.4998862536113035	3.8449235516381317	1.2059002761274156e-4	0.004418686115267242	Localized	Early
(8.4,10]	piRNA	piR-hsa-29417	775.4764632566536	1.9219835836042996	0.4998807245897393	3.844884367529283	1.2060929843161206e-4	0.004418686115267242	Localized	Early
(8.4,10]	piRNA	piR-hsa-32724	23372.659870370215	2.163325209935454	0.5589449111337397	3.870372852214467	1.0866902311980467e-4	0.004418686115267242	Localized	Early
(8.4,10]	piRNA	piR-hsa-9411	2832.080956562194	2.0737061557640706	0.5367563901048968	3.8634028285323474	1.1181838548038037e-4	0.004418686115267242	Localized	Early
(8.4,10]	piRNA	piR-hsa-9588	432.7043944304986	2.429751645423865	0.61367325925372	3.959357212955074	7.515175987300894e-5	0.004418686115267242	Localized	Early
(8.4,10]	piRNA	piR-hsa-22964	3119.33208784347	2.0695208693006983	0.5437973666600517	3.805683874512827	1.4141291009968563e-4	0.004749116897514442	Localized	Early
(8.4,10]	piRNA	piR-hsa-23621	806.5772832081641	1.8632413530721006	0.5026160711364858	3.707086701105775	2.0965718156711166e-4	0.006499372628580462	Localized	Early
(8.4,10]	piRNA	piR-hsa-22419	493.2485720527349	1.8312782931579699	0.5191745555634215	3.5272882184501895	4.1983947701080854e-4	0.012085379231096845	Localized	Early
(8.4,10]	piRNA	piR-hsa-21461	117.879340061917	2.2016036702058357	0.6439604870282271	3.418849004798227	6.288661311227846e-4	0.016895536722832144	Localized	Early
(8.4,10]	piRNA	piR-hsa-12454	6313.243664041894	-1.2657633192316644	0.4001406132786788	-3.1632962944206837	0.0015599347860404196	0.03368364550774217	Localized	Early
(8.4,10]	piRNA	piR-hsa-1872	6079.854921007598	-1.2801714955534922	0.40160551474414374	-3.187634254397797	0.0014344185006575879	0.03368364550774217	Localized	Early
(8.4,10]	piRNA	piR-hsa-1873	6313.243664041894	-1.2657633192316644	0.4001406132786788	-3.1632962944206837	0.0015599347860404196	0.03368364550774217	Localized	Early
(8.4,10]	piRNA	piR-hsa-21450	417.9759310836564	1.998523050385593	0.6328264100449713	3.158090463139125	0.001588062691432013	0.03368364550774217	Localized	Early
(8.4,10]	piRNA	piR-hsa-7001	126.74274832284084	1.9736535335982452	0.629970165344807	3.1329317516457125	0.0017306967947641695	0.034873540414498014	Localized	Early
(8.4,10]	piRNA	piR-hsa-10176	137.8693303429968	1.9963676803482486	0.6426708772394544	3.106360893344817	0.0018940540011498047	0.03631207242058524	Localized	Early
(8.4,10]	piRNA	piR-hsa-11149	1778.355290160149	1.6520871377297097	0.5341595727567104	3.0928719094250385	0.0019822967574513036	0.03631207242058524	Localized	Early
(8.4,10]	piRNA	piR-hsa-24909	103.39836139396249	1.9636667856148426	0.6395782160958221	3.0702527637693096	0.002138776805655378	0.03747508924691814	Localized	Early
(8.4,10]	piRNA	piR-hsa-7221	426.60597232644983	1.7930807487267477	0.5876486916712308	3.0512800830498823	0.0022786790564829898	0.03826281915677687	Localized	Early
(8.4,10]	piRNA	piR-hsa-20317	235.8000063637267	1.4679322467674816	0.4890268597017315	3.001741556001252	0.002684399702117129	0.039054330325890216	Localized	Early
(8.4,10]	piRNA	piR-hsa-22531	73.85821004039481	1.8183694023174526	0.6005964645024341	3.0276059047798194	0.0024649932333122996	0.039054330325890216	Localized	Early
(8.4,10]	piRNA	piR-hsa-23454	134.58758885498295	1.8483379401760043	0.6229001891111287	2.967309967931718	0.0030041792558377087	0.039054330325890216	Localized	Early
(8.4,10]	piRNA	piR-hsa-23573	217.79647735745903	2.0120215567052058	0.6688117434930464	3.008352613841513	0.002626681751004904	0.039054330325890216	Localized	Early
(8.4,10]	piRNA	piR-hsa-2600	60.842014032556996	1.819833741969528	0.612839017611915	2.969513509536287	0.0029827169695725393	0.039054330325890216	Localized	Early
(8.4,10]	piRNA	piR-hsa-28699	91.23844248497458	2.0038704151992004	0.6725291529261824	2.979603793352803	0.0028862143073196934	0.039054330325890216	Localized	Early
(8.4,10]	piRNA	piR-hsa-8079	1563.8371876356118	1.8979607511442234	0.6377804160165511	2.9758843380587106	0.002921450220803602	0.039054330325890216	Localized	Early
(8.4,10]	piRNA	piR-hsa-20466	230.90754710356305	1.8689452070262338	0.6361235041916634	2.938022561202396	0.0033031298521633296	0.0403382221339946	Localized	Early
(8.4,10]	piRNA	piR-hsa-21916	226.2234436814545	1.8746938535679836	0.6378894914414072	2.9389006696627518	0.0032937861675083765	0.0403382221339946	Localized	Early
(8.4,10]	piRNA	piR-hsa-23230	8504.10476836709	1.2874615977448554	0.4472582484207975	2.878564235071553	0.0039948991507101446	0.041280624557338164	Localized	Early
(8.4,10]	piRNA	piR-hsa-23231	8504.10476836709	1.2874615977448554	0.4472582484207975	2.878564235071553	0.0039948991507101446	0.041280624557338164	Localized	Early
(8.4,10]	piRNA	piR-hsa-29954	39.31007026864282	1.9106150604517904	0.6604916251700782	2.892716557851589	0.003819257896504799	0.041280624557338164	Localized	Early
(8.4,10]	piRNA	piR-hsa-478	52.379886980625486	1.2604972997626227	0.4331862690879804	2.90982745694235	0.003616283384655433	0.041280624557338164	Localized	Early
(8.4,10]	piRNA	piR-hsa-8791	991.080637513038	1.5578562015309791	0.5390576055702636	2.8899623814470417	0.003852879295540766	0.041280624557338164	Localized	Early
(8.4,10]	piRNA	piR-hsa-9287	141.7811972154271	1.9879059396750736	0.6827718417310397	2.91152302742174	0.0035967139500735668	0.041280624557338164	Localized	Early
(8.4,10]	piRNA	piR-hsa-20276	2019.7626834835983	1.5049786505028928	0.5257319233516788	2.862635087685487	0.004201341225584712	0.042328512847765974	Localized	Early
(8.4,10]	piRNA	piR-hsa-13634	737.1792912356453	1.2941107043428302	0.45755265501686593	2.8283317562546495	0.004679128861801932	0.04582116882574373	Localized	Early
(8.4,10]	piRNA	piR-hsa-27202	55.12503782188215	1.8671676852453338	0.6616924614775671	2.8218058901199	0.004775407172906295	0.04582116882574373	Localized	Early
(8.4,10]	lncRNA	NEAT1	101.15942263833048	1.3999534357890884	0.37414578657989656	3.741732463663965	1.8275601646946572e-4	0.012170257395106266	Localized	Early
(8.4,10]	lncRNA	TSIX	18.857791758488577	1.541800927690403	0.4268966935633208	3.611648792172504	3.0425643487765665e-4	0.012170257395106266	Localized	Early
(8.4,10]	lncRNA	RASAL2-AS1	49.63959375662077	1.6755009937757765	0.5008857929145932	3.3450758984922313	8.22600564158292e-4	0.02193601504422112	Localized	Early
(8.4,10]	lncRNA	AF146191.4	50.01793097626393	1.854803979465153	0.6036108840445624	3.072847141252376	0.0021202706515094584	0.029382359639577894	Localized	Early
(8.4,10]	lncRNA	CTD-3113P16.11	271.2806433819521	1.7404529340138921	0.5685312934653288	3.061314221430859	0.002203676972968342	0.029382359639577894	Localized	Early
(8.4,10]	lncRNA	CTD-3162L10.1	716.9143780191343	1.8137831177048163	0.5758030163124956	3.1500062804819575	0.0016326695274251905	0.029382359639577894	Localized	Early
(8.4,10]	tRF	tRF-32-L8K87SIRMM121	35.50814042950032	2.7148573433345407	0.5944044658844353	4.567356907884279	4.9391262345070965e-6	0.002370780592563406	Localized	Early
(8.4,10]	tRF	tRF-23-R9O9337KR	29.99111430142847	2.5142663458489984	0.6418026573170252	3.917506911485176	8.946948142701648e-5	0.021472675542483954	Localized	Early
(8.4,10]	tRNA	tRNA-20658	42.22425328585367	2.5941635799369953	0.5439234672664566	4.7693540287464185	1.8481760759703517e-6	7.04155084944704e-4	Localized	Early
(8.4,10]	tRNA	tRNA-26453	99.98928041010312	2.1990245382821714	0.5452819336185812	4.032821193412883	5.51112131663925e-5	0.007491348252602648	Localized	Early
(8.4,10]	tRNA	tRNA-28529	100.51989712171037	2.1498384729999898	0.53785834232826	3.9970347279431486	6.414089420586588e-5	0.007491348252602648	Localized	Early
(8.4,10]	tRNA	tRNA-35691	101.19744908842897	2.1658156658453724	0.5485189829523929	3.9484789645527147	7.864932548664198e-5	0.007491348252602648	Localized	Early
(8.4,10]	mRNA	MT-ND4	196.47542037660946	-2.206902471486243	0.6298976829427279	-3.503588806956924	4.5903356685851176e-4	0.021121317440768436	Localized	Early
(8.4,10]	mRNA	MTRNR2L1	1920.7041898969765	-2.4787225087212965	0.6884043381035301	-3.6006782228448393	3.1738818109806004e-4	0.021121317440768436	Localized	Early
(8.4,10]	mRNA	MTRNR2L12	2417.403877246725	-2.716418618853561	0.7140682819595798	-3.8041440678460563	1.4229535137251308e-4	0.021121317440768436	Localized	Early
(8.4,10]	mRNA	MTRNR2L8	4378.297644460807	-2.3851814613294358	0.6819367317954919	-3.4976579939453023	4.693626097948542e-4	0.021121317440768436	Localized	Early
(8.4,10]	mRNA	MTRNR2L11	252.00550366232855	-2.308843739640728	0.7377624971490858	-3.129521693719491	0.0017509114343972332	0.04994453769588862	Localized	Early
(8.4,10]	mRNA	MTRNR2L3	164.11814194426603	-2.4015479439386995	0.7536159699239043	-3.1866999105409	0.0014390599956004202	0.04994453769588862	Localized	Early
(8.4,10]	mRNA	ZFHX3	295.6385698375483	1.125726553474742	0.3632643868504444	3.0989180173563304	0.0019422875770623352	0.04994453769588862	Localized	Early
[0,1.4]	isomiR	AAAGCTGGGTTGAGAGGGCGAAG	16.891346593690713	1.3939739302498626	0.3394600546766757	4.106444664240615	4.0179566016971367e-5	0.025574293769802275	Regional	Locally Advanced
[0,1.4]	isomiR	GAGGGGGCGGGCTCCGGCG	136.9027071210771	-2.3965156571015913	0.5758864754312055	-4.161437643256262	3.162503568073142e-5	0.025574293769802275	Regional	Locally Advanced
[0,1.4]	lncRNA	LINC00461	69.74450841977455	1.5313060489268364	0.36930842320815954	4.146415171429005	3.377212189006437e-5	0.0026004533855349564	Regional	Locally Advanced
[0,1.4]	lncRNA	RP11-982M15.8	49.66639501227179	1.4769362612526338	0.430770517125325	3.428591796645511	6.067213167643279e-4	0.023358770695426627	Regional	Locally Advanced
[0,1.4]	tRNA	tRNA-36543	4710.242182502635	0.8156233879679157	0.22518970760412216	3.6219390159774134	2.924030620349627e-4	0.0321643368238459	Regional	Locally Advanced
[0,1.4]	mRNA	CSMD2	26.949965985561708	1.4544396980109058	0.32227603785580855	4.513024634681792	6.390959553693839e-6	0.005044879398836105	Regional	Locally Advanced
[0,1.4]	mRNA	RBM33	41.326027724838866	1.4829535288133724	0.33541797178092103	4.421210708953803	9.814940464661683e-6	0.005044879398836105	Regional	Locally Advanced
[0,1.4]	mRNA	CARHSP1	34.41567508629172	1.1310545611031095	0.29319789833436094	3.8576489378967596	1.1448291983648745e-4	0.02601958323031353	Regional	Locally Advanced
[0,1.4]	mRNA	DGKA	170.14261990297473	-2.1841201360661877	0.5765893702223908	-3.787999309150933	1.5186527177225796e-4	0.02601958323031353	Regional	Locally Advanced
[0,1.4]	mRNA	IER2	75.42750573283662	1.262731240802613	0.33236691024842296	3.7992086512426955	1.4515884691434475e-4	0.02601958323031353	Regional	Locally Advanced
[0,1.4]	mRNA	SPEG	15.523335011279393	-1.1226207098979477	0.2955801247178504	-3.7980250227228876	1.4585360227824896e-4	0.02601958323031353	Regional	Locally Advanced
[0,1.4]	mRNA	SYNE2	28.16429450921608	1.265592645293617	0.34502184982000095	3.668152164721976	2.4430977715888066e-4	0.03587863584561848	Regional	Locally Advanced
[0,1.4]	mRNA	MPLKIP	92.37182876374598	-1.1707233410598792	0.3355717148411783	-3.488742612332411	4.852981986976382e-4	0.04988865482611721	Regional	Locally Advanced
[0,1.4]	mRNA	RNF213	53.59841247035475	0.8907055023644092	0.2530363620934403	3.520069190828363	4.3143423588176303e-4	0.04988865482611721	Regional	Locally Advanced
[0,1.4]	mRNA	SMC1A	79.83855721245762	-1.7576151512130371	0.5006688472030892	-3.5105342803565436	4.472071417886718e-4	0.04988865482611721	Regional	Locally Advanced
(1.4,2.8]	miscRNA	RN7SL130P	24.09986609459893	-1.5277415329002995	0.44534306453268285	-3.430482373186664	6.025091168700017e-4	0.013271901722762517	Regional	Locally Advanced
(1.4,2.8]	miscRNA	RN7SL183P	43.37706905132754	-1.2449940674706528	0.3660188127754399	-3.401448297234061	6.702980668061877e-4	0.013271901722762517	Regional	Locally Advanced
(1.4,2.8]	miscRNA	RN7SL277P	50.53215296949921	-1.45137899742884	0.4061228117778742	-3.573744087595505	3.5191288551700853e-4	0.013271901722762517	Regional	Locally Advanced
(1.4,2.8]	miscRNA	RN7SL408P	56.0945603732975	-1.3751825597170664	0.36207179547657303	-3.7980935739747346	1.4581327942526744e-4	0.013271901722762517	Regional	Locally Advanced
(1.4,2.8]	miscRNA	RN7SL554P	22.38293341235417	-1.5324839328829445	0.4341616731027737	-3.529754070484657	4.159461132867311e-4	0.013271901722762517	Regional	Locally Advanced
(1.4,2.8]	miscRNA	RN7SL559P	34.14236575043485	-1.2823324891636614	0.42000090129448747	-3.05316604133795	0.002264406073970217	0.03736270022050858	Regional	Locally Advanced
(1.4,2.8]	miscRNA	RN7SL4P	923.8923466131339	-0.8012482087325781	0.2714965054413492	-2.951228441891198	0.0031651272929637503	0.04476394314334447	Regional	Locally Advanced
(1.4,2.8]	piRNA	piR-hsa-12790	9363259.714510914	1.5374834045848094	0.3947966795261293	3.894367618365575	9.845524197561963e-5	0.00356591379003089	Regional	Locally Advanced
(1.4,2.8]	piRNA	piR-hsa-1745	106.56214164171783	-2.343038922398565	0.5908859494654362	-3.9652980825119806	7.330428298754299e-5	0.00356591379003089	Regional	Locally Advanced
(1.4,2.8]	piRNA	piR-hsa-18709	7037270.727501193	1.5094984638412494	0.3915418307097189	3.8552674208655904	1.1560319020050267e-4	0.00356591379003089	Regional	Locally Advanced
(1.4,2.8]	piRNA	piR-hsa-20757	2357883.5133660664	1.6203055252630318	0.4077100642925043	3.9741612169293243	7.06277134244316e-5	0.00356591379003089	Regional	Locally Advanced
(1.4,2.8]	piRNA	piR-hsa-2106	9363269.803820916	1.5374818857722352	0.3947928743051501	3.894401307212699	9.844156087187932e-5	0.00356591379003089	Regional	Locally Advanced
(1.4,2.8]	piRNA	piR-hsa-2107	7037270.727501193	1.5094984638412494	0.3915418307097189	3.8552674208655904	1.1560319020050267e-4	0.00356591379003089	Regional	Locally Advanced
(1.4,2.8]	piRNA	piR-hsa-25779	9376795.17166865	1.5375730403425967	0.39475005158627363	3.895054691352095	9.817657505347717e-5	0.00356591379003089	Regional	Locally Advanced
(1.4,2.8]	piRNA	piR-hsa-25780	9376819.40072497	1.5375690980029326	0.3947486857506522	3.8950581813314935	9.817516147072817e-5	0.00356591379003089	Regional	Locally Advanced
(1.4,2.8]	piRNA	piR-hsa-25781	7037270.727501193	1.5094984638412494	0.3915418307097189	3.8552674208655904	1.1560319020050267e-4	0.00356591379003089	Regional	Locally Advanced
(1.4,2.8]	piRNA	piR-hsa-25782	7037295.55868617	1.509493028044765	0.39153338730047976	3.8553366762725507	1.1557046687286026e-4	0.00356591379003089	Regional	Locally Advanced
(1.4,2.8]	piRNA	piR-hsa-25783	7037338.966181879	1.5094837638681515	0.391529630877441	3.8553500037412474	1.1556417061785712e-4	0.00356591379003089	Regional	Locally Advanced
(1.4,2.8]	piRNA	piR-hsa-26508	3975180.8270587656	1.5646485274480746	0.4004998060373158	3.9067397882891646	9.354980304659104e-5	0.00356591379003089	Regional	Locally Advanced
(1.4,2.8]	piRNA	piR-hsa-28131	3887305.642893854	1.57609752959855	0.40188823386913214	3.9217309609312387	8.79151234957322e-5	0.00356591379003089	Regional	Locally Advanced
(1.4,2.8]	piRNA	piR-hsa-1207	4682804.749246776	1.4754982451994412	0.3896341933025016	3.786880798867423	1.5255023593211471e-4	0.004369474614912714	Regional	Locally Advanced
(1.4,2.8]	piRNA	piR-hsa-27124	749434.3254016819	1.3675816927788584	0.37727158047010706	3.62492634901032	0.00028904381362540083	0.007244234210986745	Regional	Locally Advanced
(1.4,2.8]	piRNA	piR-hsa-624	749433.412263049	1.367582703490079	0.3772721326873868	3.6249237221644406	2.890467515605684e-4	0.007244234210986745	Regional	Locally Advanced
(1.4,2.8]	piRNA	piR-hsa-28391	1237.8320481590686	1.3791084318046618	0.39808829288916336	3.464328030838717	5.315578852215212e-4	0.01121866905125421	Regional	Locally Advanced
(1.4,2.8]	piRNA	piR-hsa-28392	1237.8320481590686	1.3791084318046618	0.39808829288916336	3.464328030838717	5.315578852215212e-4	0.01121866905125421	Regional	Locally Advanced
(1.4,2.8]	piRNA	piR-hsa-28393	1237.8320481590686	1.3791084318046618	0.39808829288916336	3.464328030838717	5.315578852215212e-4	0.01121866905125421	Regional	Locally Advanced
(1.4,2.8]	piRNA	piR-hsa-11064	141.216452398982	-1.8521014910631997	0.5386202639168892	-3.4386034375954795	5.847231042684654e-4	0.011723698240582732	Regional	Locally Advanced
(1.4,2.8]	piRNA	piR-hsa-11065	122.35587914007237	-1.9248651057074753	0.5672157022613602	-3.3935328271651777	6.899728833650317e-4	0.013175196487113223	Regional	Locally Advanced
(1.4,2.8]	piRNA	piR-hsa-28186	1178.6604911054092	0.7539401206501903	0.23833901668743185	3.1633096885640852	0.0015598630108721622	0.02843204851635168	Regional	Locally Advanced
(1.4,2.8]	piRNA	piR-hsa-2153	14628.529055538775	-1.142492785804287	0.3660826879419728	-3.1208599134449697	0.0018032379288301491	0.03143906128090825	Regional	Locally Advanced
(1.4,2.8]	tRF	tRF-23-947673FE03	64.12108614839339	1.7973622479890912	0.3108494155068907	5.78209949360271	7.377405167809397e-9	2.050918636651012e-6	Regional	Locally Advanced
(1.4,2.8]	tRF	tRF-29-J87383RPD9JM	121.47162911160933	1.7464793982347553	0.29810025548303076	5.858698092709863	4.6650991165080626e-9	2.050918636651012e-6	Regional	Locally Advanced
(1.4,2.8]	tRF	tRF-30-P4R8YP9LON4V	5412.215573484902	1.69558464109191	0.31277377970984505	5.421121433724001	5.922630899575828e-8	1.0976609267213867e-5	Regional	Locally Advanced
(1.4,2.8]	tRF	tRF-29-JY7383RPD9JM	3781.2481689214687	1.666695496894112	0.3149331496863008	5.2922199474849725	1.2084043346892924e-7	1.6796820252181166e-5	Regional	Locally Advanced
(1.4,2.8]	tRF	tRF-24-947673FEJ5	97.65417640286522	1.6305405109531563	0.322759550718983	5.05187377823815	4.374967876986789e-7	4.86496427920931e-5	Regional	Locally Advanced
(1.4,2.8]	tRF	tRF-27-93R918VBY9M	29.06255617032119	1.353160160617159	0.29016572005148084	4.663404624009628	3.1102036608732135e-6	2.882122059075845e-4	Regional	Locally Advanced
(1.4,2.8]	tRF	tRF-20-YP9LON4V	144.20397249683103	1.761557407452753	0.38334222144533325	4.595260602422217	4.322087555188922e-6	3.432972400978629e-4	Regional	Locally Advanced
(1.4,2.8]	tRF	tRF-28-IK9NJ4S2I7DM	49.79890195355566	1.3089559051279362	0.2876384223092781	4.55069908470192	5.346796946481924e-6	3.7160238778049376e-4	Regional	Locally Advanced
(1.4,2.8]	tRF	tRF-26-JY7383RPD9E	203.09461245489814	1.2258073744650866	0.2760334389865128	4.440793039299056	8.96279627326454e-6	4.983314727935084e-4	Regional	Locally Advanced
(1.4,2.8]	tRF	tRF-33-QKF1R3WE8RO8DX	20.86542052275851	-1.8725059303831675	0.4202402321983217	-4.4557988191370645	8.35813853469318e-6	4.983314727935084e-4	Regional	Locally Advanced
(1.4,2.8]	tRF	tRF-27-P4R8YP9LON3	135.50350241147885	1.0623129228000903	0.24161974009368656	4.396631344724504	1.0994384234761528e-5	5.094064695439508e-4	Regional	Locally Advanced
(1.4,2.8]	tRF	tRF-30-PNR8YP9LON4V	187172.38564659882	1.406246100156209	0.31975192049182805	4.39792855033735	1.0928894235706845e-5	5.094064695439508e-4	Regional	Locally Advanced
(1.4,2.8]	tRF	tRF-28-I89NJ4S2I7DM	1641.1063270020063	1.2455115758342186	0.28668947681342616	4.3444621326118	1.3961732355248672e-5	5.625066713503416e-4	Regional	Locally Advanced
(1.4,2.8]	tRF	tRF-29-F1R3WE8RO8IS	51.808478293550394	-1.9646677700935	0.45255225423922985	-4.341305897141615	1.4163837048389896e-5	5.625066713503416e-4	Regional	Locally Advanced
(1.4,2.8]	tRF	tRF-28-P4R8YP9LOND5	262.5238997875019	1.2403458363461384	0.2962191315726587	4.187257689133754	2.823451984873561e-5	0.0010465595357264667	Regional	Locally Advanced
(1.4,2.8]	tRF	tRF-30-PIR8YP9LON4V	500.2900975737375	1.3697631049135752	0.3283173739442817	4.17207011757482	3.0184471285067318e-5	0.0010489103771560892	Regional	Locally Advanced
(1.4,2.8]	tRF	tRF-22-947673FE5	14.351490864634659	1.09196280664619	0.266298375709954	4.100523721690028	4.1221617606280046e-5	0.0012092121661567868	Regional	Locally Advanced
(1.4,2.8]	tRF	tRF-23-JY7383RP7	39.94512244077106	1.0547528733018179	0.25725925308970826	4.099960878507322	4.1321998483775085e-5	0.0012092121661567868	Regional	Locally Advanced
(1.4,2.8]	tRF	tRF-29-P4R8YP9LONHK	236.7397579403366	1.129458885910837	0.27448893779941846	4.114770143255041	3.875654256841642e-5	0.0012092121661567868	Regional	Locally Advanced
(1.4,2.8]	tRF	tRF-27-PNR8YP9LON3	2721.935613384383	1.0808088551008659	0.2675653985832116	4.039419374941112	5.3583682827694125e-5	0.0014896263826098966	Regional	Locally Advanced
(1.4,2.8]	tRF	tRF-29-OSRNLNKSEKH9	45.69631104060015	-1.796527872712741	0.448610124992829	-4.004652977329609	6.210858831897345e-5	0.0016443988145404397	Regional	Locally Advanced
(1.4,2.8]	tRF	tRF-27-Z3R918VBY9M	1002.90258122837	1.123000252124603	0.28376300128226445	3.9575288076669772	7.572915675977307e-5	0.0019073959332241788	Regional	Locally Advanced
(1.4,2.8]	tRF	tRF-29-6RRNLIK898HR	31.235461803289045	-1.6304968633310526	0.41302370969661173	-3.9477076619372307	7.890306918013689e-5	0.0019073959332241788	Regional	Locally Advanced
(1.4,2.8]	tRF	tRF-33-R008R959KUMK9	46.9319549878118	-1.6171336115528023	0.4139837383234098	-3.906273270786002	9.373050752171087e-5	0.0021714234242529687	Regional	Locally Advanced
(1.4,2.8]	tRF	tRF-20-WD8S746D	51.547196544352744	-1.6451456672259814	0.4224156397921545	-3.894613532859388	9.835541689808537e-5	0.0021874244718134185	Regional	Locally Advanced
(1.4,2.8]	tRF	tRF-20-ZLSSXUOL	280.6667660074186	-2.5327151793430702	0.6590332722060888	-3.84307634554611	1.2150165162571513e-4	0.0025982660886114464	Regional	Locally Advanced
(1.4,2.8]	tRF	tRF-21-7673FEWSD	260.1703655262926	1.3331433627869065	0.3484011119694438	3.8264612740496324	1.299985895895118e-4	0.00264754119899942	Regional	Locally Advanced
(1.4,2.8]	tRF	tRF-22-R918VBY9M	213.22540934462515	1.2029138283369967	0.31488027345410474	3.820226066058492	1.3332941289925137e-4	0.00264754119899942	Regional	Locally Advanced
(1.4,2.8]	tRF	tRF-25-I89NJ4S2I7	139.03660404920018	1.0089081633556471	0.26655345310320067	3.785012542925232	1.5370082622915087e-4	0.0028485886461135966	Regional	Locally Advanced
(1.4,2.8]	tRF	tRF-28-JY7383RPD90K	628.0971513543437	1.1405034253406028	0.30072803409181326	3.792474581842288	1.4915352141370552e-4	0.0028485886461135966	Regional	Locally Advanced
(1.4,2.8]	tRF	tRF-30-PER8YP9LON4V	42.61251947242358	1.2564149245268617	0.3330581923657941	3.772358564736805	1.617116364324328e-4	0.002900376446981698	Regional	Locally Advanced
(1.4,2.8]	tRF	tRF-28-08R959KUMK9	29.41559151516907	-1.8775263564002598	0.49991219373946916	-3.7557122628993898	1.7284919148673764e-4	0.0030032547020820664	Regional	Locally Advanced
(1.4,2.8]	tRF	tRF-22-WD8YQ84V2	30.46597122310425	-1.6050611851511867	0.4356830562040114	-3.6840110311740157	2.2959229809967017e-4	0.0034500896687409896	Regional	Locally Advanced
(1.4,2.8]	tRF	tRF-24-Z3R918VBK3	95.44225182231986	0.9972109727414645	0.27024598581700476	3.6900121558760883	2.242433363263817e-4	0.0034500896687409896	Regional	Locally Advanced
(1.4,2.8]	tRF	tRF-26-947673FEWSD	419.82331443862716	1.039451214359826	0.28057184796657575	3.7047594827962027	2.115914080845846e-4	0.0034500896687409896	Regional	Locally Advanced
(1.4,2.8]	tRF	tRF-30-JY7383RPD9W1	2449.8563777457944	1.1512758309748259	0.3111221590421854	3.700398051103532	2.1526154735603093e-4	0.0034500896687409896	Regional	Locally Advanced
(1.4,2.8]	tRF	tRF-37-EH623K7SIR3DR2M	797.772177133766	-1.941695968107916	0.5256914401793251	-3.693603927516035	2.210980875773621e-4	0.0034500896687409896	Regional	Locally Advanced
(1.4,2.8]	tRF	tRF-20-PNR8YP9L	24.3961412155921	0.9591105966624927	0.26160637756415167	3.6662355313845416	2.461472306648718e-4	0.003601522638149177	Regional	Locally Advanced
(1.4,2.8]	tRF	tRF-22-R8YP9LON3	50.61664868868166	0.8821754827885013	0.24249255618365878	3.637948713445703	2.748181306989758e-4	0.00387826283770972	Regional	Locally Advanced
(1.4,2.8]	tRF	tRF-25-R8YP9LON4V	321.573453557144	0.982420178144525	0.27033789218808024	3.6340454169888727	2.7901171494314534e-4	0.00387826283770972	Regional	Locally Advanced
(1.4,2.8]	tRF	tRF-21-947673FEE	43.18624547793005	0.9275347038260688	0.2557999170425102	3.626016437182527	2.8782704132009323e-4	0.0039032154871700446	Regional	Locally Advanced
(1.4,2.8]	tRF	tRF-24-RNLIK898HR	19.866595966792726	-1.439899792145629	0.40102732559647886	-3.590527877380812	3.300089303624714e-4	0.004364155941479329	Regional	Locally Advanced
(1.4,2.8]	tRF	tRF-30-M1M3WD8S746D	226.77461923185055	-1.4880119825876519	0.4151052980811684	-3.5846615050832007	3.3751565734462435e-4	0.004364155941479329	Regional	Locally Advanced
(1.4,2.8]	tRF	tRF-30-PNR8YO9LON4V	98.54423045634586	1.1966472242422006	0.33700320106278375	3.550848242593592	3.8399176049803697e-4	0.004852259519020649	Regional	Locally Advanced
(1.4,2.8]	tRF	tRF-21-7W1R7HFEB	248.80675330660966	-2.4329969357108654	0.6882270352978463	-3.535166174717227	4.0751879466468415e-4	0.0050351211074125424	Regional	Locally Advanced
(1.4,2.8]	tRF	tRF-24-JY7383RPEE	206.99367012699568	0.9978080966609776	0.28360591224758414	3.5182908873560597	4.3433597762268945e-4	0.0051658997524201234	Regional	Locally Advanced
(1.4,2.8]	tRF	tRF-25-JY7383RPD9	59.050464157476696	0.9100867342228529	0.25919044251868084	3.5112665628373216	4.4597695704346385e-4	0.0051658997524201234	Regional	Locally Advanced
(1.4,2.8]	tRF	tRF-27-JY7383RPD95	508.647125434647	1.033695041691114	0.2940896432369576	3.5148978056946816	4.3992324336089426e-4	0.0051658997524201234	Regional	Locally Advanced
(1.4,2.8]	tRF	tRF-24-J87383RPEE	53.5637734744771	1.0442139651242603	0.3009630574676832	3.4695752160093134	5.212820857636434e-4	0.005914955911930322	Regional	Locally Advanced
(1.4,2.8]	tRF	tRF-26-PNR8YP9LOND	887.4682157300185	0.8093662538572508	0.23638487040373668	3.4239342495773224	6.172155239752041e-4	0.006728859437847324	Regional	Locally Advanced
(1.4,2.8]	tRF	tRF-30-J87383RPD9W1	97.65438330341973	0.9962556647407251	0.290677335308994	3.4273592871686804	6.094820843860802e-4	0.006728859437847324	Regional	Locally Advanced
(1.4,2.8]	tRF	tRF-24-PNR8YP9LH7	564.0530982635314	0.8458622949302371	0.24778284254257438	3.4137242363134965	6.408140106475589e-4	0.006851780575385436	Regional	Locally Advanced
(1.4,2.8]	tRF	tRF-31-P4R8YP9LON4VD	4805.183285544229	0.9927749075961974	0.2916561810514772	3.4039220565017714	6.642570497686092e-4	0.006968432446629183	Regional	Locally Advanced
(1.4,2.8]	tRF	tRF-24-I89NJ4S2F5	41.566382070928974	0.834576163659214	0.24691356919714028	3.380033614081668	7.247696519521704e-4	0.007417128462919887	Regional	Locally Advanced
(1.4,2.8]	tRF	tRF-24-P4R8YP9LH7	151.82227550175816	0.9109838372308576	0.2700965762955571	3.372807792402375	7.440587317885018e-4	0.007417128462919887	Regional	Locally Advanced
(1.4,2.8]	tRF	tRF-30-F1R3WE8RO86J	250.25837979245895	-1.438091536342026	0.4265178236322008	-3.371703259890343	7.47048909934377e-4	0.007417128462919887	Regional	Locally Advanced
(1.4,2.8]	tRF	tRF-24-7383RPD9JM	249.92419151905943	0.8464654732996139	0.25660196463247	3.2987489963765597	9.711670721279997e-4	0.009473138457950314	Regional	Locally Advanced
(1.4,2.8]	tRF	tRF-17-R29P4PP	33.34111934332232	-1.5392224649013253	0.4678933612243358	-3.289686480854621	0.0010029907028343116	0.009614876392687538	Regional	Locally Advanced
(1.4,2.8]	tRF	tRF-32-F1R3WE8RO86J2	63.47612909986348	-1.828459597939237	0.5585867223387011	-3.2733674554307504	0.001062742204638119	0.010014994335233798	Regional	Locally Advanced
(1.4,2.8]	tRF	tRF-20-9NJ4S2I7	18.37431394093171	0.9258823139625697	0.28504369483282926	3.248211873290429	0.0011613275967894726	0.010761635730249113	Regional	Locally Advanced
(1.4,2.8]	tRF	tRF-34-JJ6RRNLIK898HR	452.6442802830968	-1.3733755265525434	0.4271744651539373	-3.2150225226070837	0.0013043428788221173	0.01188876460041143	Regional	Locally Advanced
(1.4,2.8]	tRF	tRF-33-QJ3KYU4RRWRBD2	38.887121129333835	-1.7106172889273792	0.5328708043555532	-3.2101914290391207	0.0013264660173648466	0.011895404929917011	Regional	Locally Advanced
(1.4,2.8]	tRF	tRF-32-M1M3WD8S746D2	58.111501254933664	-1.549391584711947	0.48858531186044	-3.1711792129242657	0.001518214477745636	0.013398845232167837	Regional	Locally Advanced
(1.4,2.8]	tRF	tRF-19-7673FEJ5	33.47527861179033	0.9803035977615824	0.31211636408241344	3.1408273021620103	0.0016847134307206798	0.014635947929385907	Regional	Locally Advanced
(1.4,2.8]	tRF	tRF-35-JJ6RRNLIK898O1	64.73146491056313	-1.727294894025967	0.5545460169163154	-3.1147909124494295	0.0018407534095960182	0.015745521472852093	Regional	Locally Advanced
(1.4,2.8]	tRF	tRF-23-Z3R918VB05	27.196532376374563	0.7610582369754653	0.24491148962485765	3.1074827813967145	0.0018868797688814845	0.015895532598456143	Regional	Locally Advanced
(1.4,2.8]	tRF	tRF-31-LQ947673FEWSD	47.26105349714664	1.1626912328105423	0.3766346324519592	3.0870534269278775	0.0020215126005997514	0.016775537401991968	Regional	Locally Advanced
(1.4,2.8]	tRF	tRF-17-BS68BFJ	35.93850293318845	-1.4851400174494263	0.48547915058117896	-3.0591221387602925	0.0022198662648593073	0.017887618018286592	Regional	Locally Advanced
(1.4,2.8]	tRF	tRF-34-M2OSRNLNKSEKH9	346.3273456172879	-1.2100646120904572	0.39506303350208133	-3.0629659306863046	0.0021915500912268846	0.017887618018286592	Regional	Locally Advanced
(1.4,2.8]	tRF	tRF-25-947673FEWS	107.85423687830328	0.8222370226882194	0.27028731310394943	3.0420851546664953	0.002349454187488992	0.018661378974912567	Regional	Locally Advanced
(1.4,2.8]	tRF	tRF-30-5DMKYUYRLHR0	59.72354743475851	-1.3199407532222627	0.44341879937562	-2.9767361128596197	0.002913346528647708	0.022814375632790502	Regional	Locally Advanced
(1.4,2.8]	tRF	tRF-31-PNR8YP9LON4VD	132569.74914619807	0.9649820974557124	0.3248506731059059	2.970540550922961	0.0029727615586101074	0.02295632536926694	Regional	Locally Advanced
(1.4,2.8]	tRF	tRF-25-P4R8YP9LON	2552.5729179465493	0.8194010735779488	0.2783056230858834	2.9442490758624973	0.0032373934351330883	0.024503823781229155	Regional	Locally Advanced
(1.4,2.8]	tRF	tRF-30-623K7SIR3DR2	57.59541148843121	-1.4596622760373883	0.4968535021449014	-2.9378121915938413	0.0033053719129355875	0.024503823781229155	Regional	Locally Advanced
(1.4,2.8]	tRF	tRF-32-L8K87SIRMM121	22.566723108325387	-1.3273093449058708	0.4517166572785262	-2.9383670571339118	0.0032994613017644802	0.024503823781229155	Regional	Locally Advanced
(1.4,2.8]	tRF	tRF-30-6978WPRLXN4V	111.74614972259678	0.7846609469685657	0.2728566838035218	2.875725586160034	0.004030999883179487	0.029489946513786777	Regional	Locally Advanced
(1.4,2.8]	tRF	tRF-31-PW5SVP9N15WV0	687.7317358365802	-0.7023836159449671	0.24542536493673237	-2.8619031130952295	0.004211056141299363	0.030407106682629168	Regional	Locally Advanced
(1.4,2.8]	tRF	tRF-18-RKVP4P04	33.168389056335826	-1.3721419229975096	0.4823445094713693	-2.8447342014970243	0.004444849639309601	0.031683799993027416	Regional	Locally Advanced
(1.4,2.8]	tRF	tRF-26-Z3R918VBY90	203.95666880566617	0.7406256767504013	0.26243153423932064	2.8221672326733356	0.004770029632915708	0.033571347796216885	Regional	Locally Advanced
(1.4,2.8]	tRF	tRF-25-Z3R918VBY9	209.8620658470118	0.7222950686042088	0.25679966912254787	2.8126791248298724	0.004913065079034811	0.03414580229929194	Regional	Locally Advanced
(1.4,2.8]	tRF	tRF-23-9NJ4S2I7DM	118.69114090645861	0.7563742622711158	0.27163053536351217	2.784570082516278	0.005359873679409979	0.036791231675949984	Regional	Locally Advanced
(1.4,2.8]	tRF	tRF-17-83RPD95	33.8324394564397	1.120111948732407	0.40369261068586776	2.7746654733891547	0.005525851495512191	0.037329943092303274	Regional	Locally Advanced
(1.4,2.8]	tRF	tRF-19-ZLSSXUH7	44.96716144962468	-1.5193885346661675	0.5481353464204706	-2.77192219875683	0.005572635389678366	0.037329943092303274	Regional	Locally Advanced
(1.4,2.8]	tRF	tRF-31-PIR8YP9LON4VD	357.1662590012606	0.9196503922856454	0.3332893188056462	2.7593155267658873	0.005792257920301307	0.038339230996280074	Regional	Locally Advanced
(1.4,2.8]	tRF	tRF-31-1HPSR9O9337KB	24.174534248586856	-1.213334509720705	0.44188726777739934	-2.745801018036849	0.006036336270509957	0.039484740781218074	Regional	Locally Advanced
(1.4,2.8]	tRF	tRF-36-L85DMKYUYRLHR0D	80.79419863742679	-1.3454926426553382	0.4950776644427088	-2.7177405471723537	0.006572935757896067	0.042494793969653645	Regional	Locally Advanced
(1.4,2.8]	tRF	tRF-27-I89NJ4S2I7K	359.86353389571514	0.6982788644017969	0.2585339831633365	2.7009171322774947	0.006914856504393231	0.04271844684936263	Regional	Locally Advanced
(1.4,2.8]	tRF	tRF-29-PNR8YP9LONHK	15223.796793980166	0.8539594590202041	0.31538373400932385	2.707683900384533	0.0067754521243752865	0.04271844684936263	Regional	Locally Advanced
(1.4,2.8]	tRF	tRF-31-QJ3KYU4RRWRBD	200.74888554730558	-1.203463010114927	0.4441715729723638	-2.7094552721180247	0.006739379134222878	0.04271844684936263	Regional	Locally Advanced
(1.4,2.8]	tRF	tRF-33-1HPSR9O9337KR	367.8230363956845	-1.0468357328586722	0.3875033787978369	-2.7014880131014634	0.006902996858489386	0.04271844684936263	Regional	Locally Advanced
(1.4,2.8]	tRF	tRF-17-08Q2B52	63.023045408818376	-1.4014500440143187	0.5206455993186472	-2.691754325491953	0.007107728209726582	0.042955400919651957	Regional	Locally Advanced
(1.4,2.8]	tRF	tRF-33-JJ6RRNLIK898D6	231.24066918141372	-1.3269931451117212	0.49248596441085946	-2.6944791141391167	0.00704987448185653	0.042955400919651957	Regional	Locally Advanced
(1.4,2.8]	tRF	tRF-21-9NJ4S2I7D	30.01252047281539	0.7329835597536289	0.2736993107462533	2.6780614015984066	0.007404964230962446	0.044270538843173335	Regional	Locally Advanced
(1.4,2.8]	tRF	tRF-37-KKM1M3WD8S746D2	85.88214474144927	-1.3582516884310263	0.5094970724882434	-2.6658675030215564	0.007678995070997639	0.045420438930581786	Regional	Locally Advanced
(1.4,2.8]	tRF	tRF-23-R8YP9LOND5	77.37529975185547	0.633767400108363	0.238815120113626	2.653799306370645	0.007959114917703193	0.04658176730782079	Regional	Locally Advanced
(1.4,2.8]	tRNA	tRNA-20274	601924.144776345	1.4952292934124445	0.31546662035534323	4.73973852361372	2.139941904762051e-6	1.8384965533371056e-4	Regional	Locally Advanced
(1.4,2.8]	tRNA	tRNA-20653	429.43509593088476	1.2276439958373029	0.25020562494090204	4.906540355067035	9.269692340142728e-7	1.8384965533371056e-4	Regional	Locally Advanced
(1.4,2.8]	tRNA	tRNA-26990	38960.24279432722	1.3180876439395164	0.2792328339252856	4.720389165595753	2.353938446720102e-6	1.8384965533371056e-4	Regional	Locally Advanced
(1.4,2.8]	tRNA	tRNA-36070	34046.231519263805	1.3030841613681923	0.2794520842448579	4.66299675269704	3.116376725758715e-6	1.8384965533371056e-4	Regional	Locally Advanced
(1.4,2.8]	tRNA	tRNA-36072	33942.50327683223	1.3243018867219742	0.2789257054014665	4.747866048472891	2.0557410765408136e-6	1.8384965533371056e-4	Regional	Locally Advanced
(1.4,2.8]	tRNA	tRNA-36074	34273.912172786666	1.3070797302291892	0.2807976788695731	4.654880821989669	3.24168158019137e-6	1.8384965533371056e-4	Regional	Locally Advanced
(1.4,2.8]	tRNA	tRNA-36076	34049.3019049863	1.3130053354239657	0.27862145730225185	4.712506165666925	2.4468867494804184e-6	1.8384965533371056e-4	Regional	Locally Advanced
(1.4,2.8]	tRNA	tRNA-20655	632785.2504894516	1.4121911566628225	0.32074134790277237	4.402897119117008	1.0681482631624886e-5	5.30068575594385e-4	Regional	Locally Advanced
(1.4,2.8]	tRNA	tRNA-27065	615.6965755016821	1.291772529074064	0.30054328452258555	4.298124748074311	1.722492153028493e-5	6.838293847523117e-4	Regional	Locally Advanced
(1.4,2.8]	tRNA	tRNA-32721	615.6965755016821	1.291772529074064	0.30054328452258555	4.298124748074311	1.722492153028493e-5	6.838293847523117e-4	Regional	Locally Advanced
(1.4,2.8]	tRNA	tRNA-27068	13948.155540895794	1.2691605085523687	0.2982121657868829	4.25589782765393	2.082117800668825e-5	7.514552426050214e-4	Regional	Locally Advanced
(1.4,2.8]	tRNA	tRNA-13011	628872.5598575242	1.3017510831201482	0.3076142958800782	4.231763934754284	2.3186569661593675e-5	7.670890129710575e-4	Regional	Locally Advanced
(1.4,2.8]	tRNA	tRNA-24598	84.68656977012765	1.3823876107298703	0.32929287888015996	4.198048908409479	2.6922449516583804e-5	8.22170189083367e-4	Regional	Locally Advanced
(1.4,2.8]	tRNA	tRNA-30129	616124.1823314776	1.2981333612478307	0.3113603922904644	4.169230876471975	3.056292687223919e-5	8.666772834484969e-4	Regional	Locally Advanced
(1.4,2.8]	tRNA	tRNA-26986	12695.324116953618	1.2286669415391662	0.29668764114120144	4.141281169694599	3.453712779715376e-5	9.14082649031336e-4	Regional	Locally Advanced
(1.4,2.8]	tRNA	tRNA-35057	570965.0200407321	1.2915310531361783	0.3142722828581509	4.109592616282742	3.963577267852857e-5	9.834626095859902e-4	Regional	Locally Advanced
(1.4,2.8]	tRNA	tRNA-35058	576001.013915626	1.298243166002258	0.3183165474791624	4.078465842518738	4.5333861143554896e-5	0.0010586789925877231	Regional	Locally Advanced
(1.4,2.8]	tRNA	tRNA-22776	550.4979611753864	1.2776440467907926	0.31606847079950995	4.042301478407297	5.2929119449992535e-5	0.0011673811345359465	Regional	Locally Advanced
(1.4,2.8]	tRNA	tRNA-35060	607375.096262614	1.1445990802924337	0.29294779107116287	3.9071777128177345	9.338047341679545e-5	0.001951160418235147	Regional	Locally Advanced
(1.4,2.8]	tRNA	tRNA-20645	489.51035885574356	1.199261817049273	0.3106347701960523	3.8606811989925585	1.130713530075558e-4	0.0020404239610908935	Regional	Locally Advanced
(1.4,2.8]	tRNA	tRNA-36088	598498.3439053091	1.1438519519571595	0.29565426225936775	3.868883686018691	1.0933478055256771e-4	0.0020404239610908935	Regional	Locally Advanced
(1.4,2.8]	tRNA	tRNA-36092	4222.124314935327	-1.273689462127021	0.32903085085031353	-3.8710335484816354	1.0837487402109174e-4	0.0020404239610908935	Regional	Locally Advanced
(1.4,2.8]	tRNA	tRNA-36098	4141.222480108187	-1.205045859537007	0.31427722557336524	-3.8343403895669805	1.2590169332455926e-4	0.0021731727065152184	Regional	Locally Advanced
(1.4,2.8]	tRNA	tRNA-20647	548412.4395340764	1.244348396956954	0.3325258401686833	3.7421103765220844	1.824813274329361e-4	0.0030185452912864846	Regional	Locally Advanced
(1.4,2.8]	tRNA	tRNA-12985	4261.3503836190075	-1.2079699869986222	0.3245147947299801	-3.722388028575834	1.9734743285355466e-4	0.00303139659698309	Regional	Locally Advanced
(1.4,2.8]	tRNA	tRNA-22779	160.4720971575635	0.8383761377887058	0.2266287897883143	3.699336428402598	2.1616390378204571e-4	0.00303139659698309	Regional	Locally Advanced
(1.4,2.8]	tRNA	tRNA-24594	3354.996920621957	0.9716643497114018	0.2622564639669845	3.70501582692629	2.1137753377725501e-4	0.00303139659698309	Regional	Locally Advanced
(1.4,2.8]	tRNA	tRNA-31483	4047.8809222429495	-1.1664892655241104	0.3158466003797058	-3.693214567203748	2.214370310138781e-4	0.00303139659698309	Regional	Locally Advanced
(1.4,2.8]	tRNA	tRNA-35061	612479.2170285719	1.193873416683881	0.32321800433077397	3.6937095108789113	2.2100625980684915e-4	0.00303139659698309	Regional	Locally Advanced
(1.4,2.8]	tRNA	tRNA-12991	4282.728518405888	-1.174870803503558	0.3190531605785573	-3.6823669177045533	2.310785034779049e-4	0.0030579388626909413	Regional	Locally Advanced
(1.4,2.8]	tRNA	tRNA-36095	4114.0788378116285	-1.1688449861387145	0.3202422746390399	-3.649877229532467	2.623656769751711e-4	0.0033599733470691265	Regional	Locally Advanced
(1.4,2.8]	tRNA	tRNA-24173	24.003954660237024	1.3584952047642427	0.3807688609683131	3.5677686492260046	3.60034170159156e-4	0.004466673923537029	Regional	Locally Advanced
(1.4,2.8]	tRNA	tRNA-13027	4072.958758146055	-1.156944372131785	0.3266108069684208	-3.5422721705704214	3.9669593652650486e-4	0.004772372327303711	Regional	Locally Advanced
(1.4,2.8]	tRNA	tRNA-31485	4257.266405015354	-1.156090327093821	0.328336920707945	-3.5210488196122203	4.2984347100317614e-4	0.005019054646713556	Regional	Locally Advanced
(1.4,2.8]	tRNA	tRNA-36101	3857.587604271759	-1.0954272983821223	0.3121048467833292	-3.5098054697708507	4.4843463799814964e-4	0.005086530036721869	Regional	Locally Advanced
(1.4,2.8]	tRNA	tRNA-36332	4248.041199394831	-1.1359894385951441	0.32462229673118437	-3.4994190172212436	4.662732169289967e-4	0.005141957420022547	Regional	Locally Advanced
(1.4,2.8]	tRNA	tRNA-30789	262.2598341087015	0.9521331785245105	0.2754378109927516	3.4567991050058366	5.46632197550244e-4	0.005865215741282348	Regional	Locally Advanced
(1.4,2.8]	tRNA	tRNA-28525	160.25834050652242	0.7873780092715097	0.22882884766137218	3.440903615599618	5.797750191082925e-4	0.0060571232259471605	Regional	Locally Advanced
(1.4,2.8]	tRNA	tRNA-20284	4159.429143618888	-1.115658418631715	0.3251974143139122	-3.4307112219372478	6.020010931884807e-4	0.006128062410149406	Regional	Locally Advanced
(1.4,2.8]	tRNA	tRNA-19496	105.62242511014314	0.9608398734567927	0.2823903647402471	3.4025235752664864	6.676659469685145e-4	0.006626584523662506	Regional	Locally Advanced
(1.4,2.8]	tRNA	tRNA-36089	4013.2565971133295	-1.0646795650423855	0.32075888488715604	-3.319251983984615	9.025894223052815e-4	0.00873970733305358	Regional	Locally Advanced
(1.4,2.8]	tRNA	tRNA-36078	906.7740344830949	0.8310384965037367	0.25310110149142706	3.2834250487522487	0.0010255391109351547	0.009693786358125154	Regional	Locally Advanced
(1.4,2.8]	tRNA	tRNA-35974	326.01976593701204	-1.027766399330285	0.3259982989030977	-3.152674117590369	0.0016178230574897551	0.014915339694457049	Regional	Locally Advanced
(1.4,2.8]	tRNA	tRNA-36543	4475.287923862235	0.78780809007121	0.2503860397240159	3.1463738590999686	0.0016530855076980103	0.014915339694457049	Regional	Locally Advanced
(1.4,2.8]	tRNA	tRNA-19145	557.1733455023217	1.0995450910765185	0.3539420667358414	3.1065679793782333	0.0018927278480527462	0.016377058924730865	Regional	Locally Advanced
(1.4,2.8]	tRNA	tRNA-22420	71.27813824768705	-1.1725042483221904	0.37804688115101437	-3.101478432390036	0.0019255689894745024	0.016377058924730865	Regional	Locally Advanced
(1.4,2.8]	tRNA	tRNA-26453	72.30980117684958	-1.1680601745022383	0.3776217793247238	-3.093201288842512	0.0019800978045014647	0.016377058924730865	Regional	Locally Advanced
(1.4,2.8]	tRNA	tRNA-35691	82.35948442591382	-1.3035211392398045	0.42106921962181687	-3.0957407440291207	0.0019632193089443415	0.016377058924730865	Regional	Locally Advanced
(1.4,2.8]	tRNA	tRNA-13032	405.29354687331437	0.7806154822452074	0.25387400737533306	3.0748145125827233	0.0021063350668781393	0.017065612684706556	Regional	Locally Advanced
(1.4,2.8]	tRNA	tRNA-28529	80.53591849497887	-1.226388916814662	0.40205022892264275	-3.050337566281122	0.002285842891277843	0.018149592556746075	Regional	Locally Advanced
(1.4,2.8]	tRNA	tRNA-20271	4555.105767865812	0.7504505183652604	0.2472684139236883	3.0349631255242473	0.0024056509712825774	0.01872634187449379	Regional	Locally Advanced
(1.4,2.8]	tRNA	tRNA-30965	1104.3421552429377	1.1117742682115979	0.3679910178218591	3.0211994705528302	0.0025177543705848606	0.019222086252349804	Regional	Locally Advanced
(1.4,2.8]	tRNA	tRNA-24592	4510.8482963898405	0.7429962073299115	0.24904519709926926	2.983378984954902	0.0028508474801070324	0.021354461313254563	Regional	Locally Advanced
(1.4,2.8]	tRNA	tRNA-36073	175.1147835649922	-0.7916702282322593	0.27315590363912257	-2.8982358341343675	0.0037526829158570133	0.02708754759264062	Regional	Locally Advanced
(1.4,2.8]	tRNA	tRNA-36082	25.890750149502342	-1.305392109831374	0.4498001308183208	-2.9021603605505315	0.0037059877863444375	0.02708754759264062	Regional	Locally Advanced
(1.4,2.8]	tRNA	tRNA-36075	178.07588865523505	-0.7957009051334031	0.28248086587060167	-2.8168311601604064	0.004850001443902217	0.03438304595052107	Regional	Locally Advanced
(1.4,2.8]	tRNA	tRNA-20658	27.405541559512685	-1.01799870885037	0.3693169661906084	-2.7564363461303047	0.0058434985168775485	0.038664481853339774	Regional	Locally Advanced
(1.4,2.8]	tRNA	tRNA-20820	63.43315893389846	-1.0046009289864595	0.36390860090790866	-2.7605858352347257	0.005769779398868166	0.038664481853339774	Regional	Locally Advanced
(1.4,2.8]	tRNA	tRNA-21327	176.65096441282338	-0.7664277070909913	0.2771569686580494	-2.765319994665529	0.005686698077421851	0.038664481853339774	Regional	Locally Advanced
(1.4,2.8]	tRNA	tRNA-32724	108.21283577121756	0.6493638453771792	0.2344828784568239	2.769344395849988	0.005616922726712324	0.038664481853339774	Regional	Locally Advanced
(1.4,2.8]	tRNA	tRNA-36069	178.33204057757516	-0.7559110537445475	0.2751292170501489	-2.747476483410937	0.006005581551683782	0.039085506164237074	Regional	Locally Advanced
(1.4,2.8]	tRNA	tRNA-21436	263330.13895048306	0.760401393909093	0.2783927609250347	2.7313978689045477	0.006306628451454187	0.040382766052053425	Regional	Locally Advanced
(1.4,2.8]	tRNA	tRNA-30960	4504.974221500046	0.6440404727469137	0.23905957159351876	2.6940585079019463	0.007058777261726001	0.04407395052404791	Regional	Locally Advanced
(1.4,2.8]	tRNA	tRNA-36071	171.62719679181023	-0.7372491235787725	0.2738792306611211	-2.691876714415752	0.0071051204875039456	0.04407395052404791	Regional	Locally Advanced
(1.4,2.8]	mRNA	DLD	223.56183298694842	1.9187784600780529	0.35363647421838784	5.425849989933768	5.7679387292301605e-8	1.4326925155991302e-5	Regional	Locally Advanced
(1.4,2.8]	mRNA	PER1	37.719514971824026	1.7366315250265305	0.3215317509986911	5.401119857160235	6.622615634510617e-8	1.4326925155991302e-5	Regional	Locally Advanced
(1.4,2.8]	mRNA	RAB3GAP2	50.27467078218611	2.0363045306713254	0.37588053125693127	5.417424850023476	6.046354978847447e-8	1.4326925155991302e-5	Regional	Locally Advanced
(1.4,2.8]	mRNA	CYS1	38.13266932749269	1.9343092173445493	0.37451683110591527	5.164812517591544	2.406800382939247e-7	3.905033621318928e-5	Regional	Locally Advanced
(1.4,2.8]	mRNA	PPIL1	26.34677748109779	1.4645803870089298	0.3661761626429742	3.9996606454061068	6.343337714460831e-5	0.005881180252407255	Regional	Locally Advanced
(1.4,2.8]	mRNA	SCART1	276.68749658615155	1.362710375104108	0.3347138536105938	4.071269714128671	4.675757243546428e-5	0.005881180252407255	Regional	Locally Advanced
(1.4,2.8]	mRNA	TIE1	125.32190684569203	1.329785011672423	0.33050491142066546	4.023495463218328	5.7340689230318844e-5	0.005881180252407255	Regional	Locally Advanced
(1.4,2.8]	mRNA	DOCK6	41.667874937798594	-2.1700564333718098	0.5546300642692046	-3.9126195516125404	9.130031320475038e-5	0.007377657374692428	Regional	Locally Advanced
(1.4,2.8]	mRNA	KRT8	41.39466659960965	1.2663339044204611	0.3281188925375738	3.859375163152026	1.1367730931729472e-4	0.007377657374692428	Regional	Locally Advanced
(1.4,2.8]	mRNA	SRGAP2	48.344636082421474	-1.305537598987027	0.3377505909971553	-3.8653895323547274	1.109120409846676e-4	0.007377657374692428	Regional	Locally Advanced
(1.4,2.8]	mRNA	TSPAN12	46.892815943566546	1.29028403171732	0.33963333179227473	3.799050066459551	1.4525175041782637e-4	0.008569853274651757	Regional	Locally Advanced
(1.4,2.8]	mRNA	WDPCP	79.1240443671018	1.1758335807951497	0.34124635272798165	3.445702998421331	5.695759867953465e-4	0.030804567952514992	Regional	Locally Advanced
(1.4,2.8]	mRNA	LPIN1	168.68183558695068	1.5287079262346348	0.4510836869039475	3.388967436900802	7.015634125779015e-4	0.03502420421254293	Regional	Locally Advanced
(1.4,2.8]	mRNA	SEMA4D	36.36217474924105	-1.1975674982215203	0.36548665653839124	-3.2766380845855205	0.0010505093044618676	0.04869860989969658	Regional	Locally Advanced
(2.8,4.2]	miRNA	hsa-miR-30d-5p	7221.658999782769	0.8817220016033379	0.23163405669469259	3.806530068095728	1.4093016568810245e-4	0.013640210970078446	Regional	Locally Advanced
(2.8,4.2]	miRNA	hsa-miR-3960	75.82843440623397	-1.5486611455022254	0.41405327895308297	-3.74024606064696	1.83840196437778e-4	0.013640210970078446	Regional	Locally Advanced
(2.8,4.2]	miRNA	hsa-miR-4443	72.42976562175164	-1.6893617717183178	0.46670808732117813	-3.6197396565698177	2.948995720366595e-4	0.013640210970078446	Regional	Locally Advanced
(2.8,4.2]	miRNA	hsa-miR-584-5p	688.4688866249899	0.7581233171839051	0.21215067987941252	3.5735134934039623	3.522230838898882e-4	0.013640210970078446	Regional	Locally Advanced
(2.8,4.2]	miRNA	hsa-miR-6515-5p	53.02582195225557	-1.5684529431977163	0.43923861032959755	-3.5708448809196773	3.5583159052378555e-4	0.013640210970078446	Regional	Locally Advanced
(2.8,4.2]	miRNA	hsa-miR-665	303.83369526273265	-2.1134544304162644	0.5273708552766903	-4.007529823215998	6.135711571246586e-5	0.013640210970078446	Regional	Locally Advanced
(2.8,4.2]	miRNA	hsa-miR-625-3p	69.77347117396565	1.2257317540184913	0.35397130848841396	3.462799737223932	5.345861186896068e-4	0.01756497247122994	Regional	Locally Advanced
(2.8,4.2]	miRNA	hsa-miR-1268a	44.09724255238853	-1.6533720643591538	0.5137461979363112	-3.218266278175204	0.0012896802909151536	0.01975918543759582	Regional	Locally Advanced
(2.8,4.2]	miRNA	hsa-miR-1268b	31.82187827768704	-1.4940755038928297	0.47073600577420904	-3.1739137978951852	0.0015039835050745108	0.01975918543759582	Regional	Locally Advanced
(2.8,4.2]	miRNA	hsa-miR-1843	49.99253155736168	0.8894395404455993	0.2630968391705388	3.380654603262134	7.231338072188467e-4	0.01975918543759582	Regional	Locally Advanced
(2.8,4.2]	miRNA	hsa-miR-223-5p	228.7287701015655	1.146459308088288	0.3409975179084163	3.3620752289352422	7.735904482909325e-4	0.01975918543759582	Regional	Locally Advanced
(2.8,4.2]	miRNA	hsa-miR-25-3p	998.7574005661653	0.9696988860413556	0.2998793134408084	3.233630472589298	0.0012222749167591755	0.01975918543759582	Regional	Locally Advanced
(2.8,4.2]	miRNA	hsa-miR-30e-5p	464.94617427959224	0.8951183692003787	0.28274298410368714	3.165837596423337	0.0015463710342466293	0.01975918543759582	Regional	Locally Advanced
(2.8,4.2]	miRNA	hsa-miR-4429	151.07658727705115	-1.0920163553345852	0.33169772743276066	-3.2922033074705066	9.940572211850748e-4	0.01975918543759582	Regional	Locally Advanced
(2.8,4.2]	miRNA	hsa-miR-4497	680.6117403502502	-1.4463972448831888	0.4477441621767456	-3.230410057947842	0.0012361279003692634	0.01975918543759582	Regional	Locally Advanced
(2.8,4.2]	miRNA	hsa-miR-486-5p	21955.79721751406	0.7929331118872676	0.2383966328158396	3.3261086892104097	8.80675803138929e-4	0.01975918543759582	Regional	Locally Advanced
(2.8,4.2]	miRNA	hsa-miR-550a-5p	19.486158659588266	-1.4130537033254817	0.4431344101140491	-3.188769978304789	0.0014287952027804787	0.01975918543759582	Regional	Locally Advanced
(2.8,4.2]	miRNA	hsa-miR-7847-3p	172.80686897051436	-1.4903236251412908	0.4662375141077265	-3.1964901580119185	0.0013911057223647773	0.01975918543759582	Regional	Locally Advanced
(2.8,4.2]	miRNA	hsa-miR-378d	163.9547981713258	-1.125348882013103	0.36095157729531196	-3.1177281186733827	0.0018225084429986135	0.020958847094484055	Regional	Locally Advanced
(2.8,4.2]	miRNA	hsa-miR-642a-3p	33.185947964231104	-1.1653813568839928	0.37313254771218396	-3.123236940946011	0.0017887368426914097	0.020958847094484055	Regional	Locally Advanced
(2.8,4.2]	miRNA	hsa-miR-3158-3p	169.22104757476103	-1.1459248913766085	0.3706121635798113	-3.0919786342356073	0.001988271593138511	0.02177630792485036	Regional	Locally Advanced
(2.8,4.2]	miRNA	hsa-miR-484	290.1940806749962	0.7323266280293853	0.2389482730815885	3.0647914654705772	0.002178218163634715	0.02277228080163566	Regional	Locally Advanced
(2.8,4.2]	miRNA	hsa-miR-1228-5p	50.9095549602268	-1.4137707655201424	0.47023687949778453	-3.0065076287297097	0.0026426742261485957	0.026426742261485957	Regional	Locally Advanced
(2.8,4.2]	miRNA	hsa-miR-3196	31.762745921234835	-1.2571101700885834	0.4268560620008094	-2.945044669615585	0.003229080398658263	0.02970753966765602	Regional	Locally Advanced
(2.8,4.2]	miRNA	hsa-miR-375-3p	119.63496847144077	1.0424561762441336	0.3526488382320415	2.9560743244479415	0.0031158199692421177	0.02970753966765602	Regional	Locally Advanced
(2.8,4.2]	miRNA	hsa-miR-221-3p	575.3260855242177	0.7061166184798272	0.24530076265591608	2.8785749006019135	0.003994764066329132	0.03533829750983463	Regional	Locally Advanced
(2.8,4.2]	miRNA	hsa-miR-1908-5p	49.384612632699266	-0.9439932004529056	0.33008027413239543	-2.8598897735835895	0.004237882788767486	0.03610048301542674	Regional	Locally Advanced
(2.8,4.2]	miRNA	hsa-miR-222-3p	579.4564837619421	0.6421142133876777	0.22657494017358143	2.8340036762042056	0.004596880317801781	0.03776008832480034	Regional	Locally Advanced
(2.8,4.2]	miRNA	hsa-miR-370-3p	385.17912384941326	-0.8997560195716178	0.31978860833522016	-2.813596219876737	0.004899072204692155	0.03885471058893778	Regional	Locally Advanced
(2.8,4.2]	miRNA	hsa-miR-3925-5p	145.94860150892146	-0.9915076022349812	0.3627123337027893	-2.7335921889202535	0.006264758312745008	0.04802981373104506	Regional	Locally Advanced
(2.8,4.2]	miRNA	hsa-miR-20a-5p	166.65382086962427	0.9001156362257648	0.3326886504062207	2.7055796316667324	0.006818529819098287	0.04857432183527939	Regional	Locally Advanced
(2.8,4.2]	miRNA	hsa-miR-27a-5p	160.16086322339723	-0.9354861855298939	0.34621521170569575	-2.70203663473087	0.006891616853089892	0.04857432183527939	Regional	Locally Advanced
(2.8,4.2]	miRNA	hsa-miR-652-3p	85.5857174660889	0.8347786687648076	0.30937152154982517	2.6983048232200133	0.006969359219844435	0.04857432183527939	Regional	Locally Advanced
(2.8,4.2]	isomiR	AAACCGTTACCATTACTGAGTT	334.72560328604266	2.1584871658645306	0.5153231214392273	4.188609196956213	2.8066925230451945e-5	0.005534837302207982	Regional	Locally Advanced
(2.8,4.2]	isomiR	TCCTGTACTGAGCCGCCCCGAG	27.8235909360187	1.3485243043544248	0.3168694902514654	4.255772000277608	2.083289229674117e-5	0.005534837302207982	Regional	Locally Advanced
(2.8,4.2]	isomiR	TCCTGTACTGAGCTGCCCC	159.14986847894883	1.2340802435598095	0.29538277885192715	4.177901800356626	2.9421062071537446e-5	0.005534837302207982	Regional	Locally Advanced
(2.8,4.2]	isomiR	TCCTGTACTGAGCTGCCCCGAGA	2237.1770376699833	1.243758935177717	0.29492011478178126	4.217274010279039	2.4727343168911784e-5	0.005534837302207982	Regional	Locally Advanced
(2.8,4.2]	isomiR	TCCTGTACTGAGCTGCCCCGAGC	343.09203539559405	1.3050043051729492	0.2994281943663752	4.3583213929953715	1.3106381939431835e-5	0.005534837302207982	Regional	Locally Advanced
(2.8,4.2]	isomiR	TCCTGTACTGAGCTGCCCCGAGG	87.69040170016588	1.2665359827285274	0.2989164954322275	4.2370896289853155	2.2643576241044315e-5	0.005534837302207982	Regional	Locally Advanced
(2.8,4.2]	isomiR	TCCTGTACTGAGCTGCCCCGAGT	2426.077077243209	1.1855020383476738	0.2690085011507341	4.406931503192157	1.0484532553486929e-5	0.005534837302207982	Regional	Locally Advanced
(2.8,4.2]	isomiR	TCCTGTACTGAGCTGCCCCGAGTT	37.725158529525444	1.4539313438190133	0.3426730543987821	4.2429112098409005	2.206387477880953e-5	0.005534837302207982	Regional	Locally Advanced
(2.8,4.2]	isomiR	TCCTGTACTGAGCTGCCCCGAG	8100.665983595535	1.2271419993504538	0.3028192301876322	4.052391252002374	5.069679083162158e-5	0.006936242745599134	Regional	Locally Advanced
(2.8,4.2]	isomiR	TCCTGTACTGAGCTGCCCCGAT	130.49161071476846	1.0651069114439013	0.2609489558830041	4.081667649674137	4.4713706452237906e-5	0.006936242745599134	Regional	Locally Advanced
(2.8,4.2]	isomiR	TCCTGTACTGAGCTGCCCCGGG	42.1050262604933	1.3868745896697354	0.341051890403756	4.066462109410614	4.773224176331029e-5	0.006936242745599134	Regional	Locally Advanced
(2.8,4.2]	isomiR	CCTGTACTGAGCTGCCCCGAGT	45.331187134334805	0.9935913546306	0.2526636162286546	3.9324670859274944	8.40784947786073e-5	0.010544844553483666	Regional	Locally Advanced
(2.8,4.2]	isomiR	TCCCGTACTGAGCTGCCCCGAG	36.225607418469885	1.2515206183948808	0.31995313127473174	3.9115748403795028	9.169623160719052e-5	0.010615602197601673	Regional	Locally Advanced
(2.8,4.2]	isomiR	AGCTACATTGTCTGCTGGGTTTC	138.59619924850182	1.3018382459775892	0.33593164831591255	3.875306933728766	1.0649038438735093e-4	0.011447716321640225	Regional	Locally Advanced
(2.8,4.2]	isomiR	CAAAGAATTCTCCTTTTGGGCT	250.9877988260998	0.9273644942904284	0.24208842156773	3.8306850376608206	1.2778699352601524e-4	0.012821295017110195	Regional	Locally Advanced
(2.8,4.2]	isomiR	CCCTGTACTGAGCTGCCCCGAG	30.663914626637876	1.2150757650169968	0.3228754233211546	3.7632959254640976	1.6768857445069641e-4	0.014845370855782242	Regional	Locally Advanced
(2.8,4.2]	isomiR	TTATGGTTTGCCTGGGACTG	64.72893813944481	1.175269774112606	0.3116439835232331	3.7711935293144827	1.6246860684749194e-4	0.014845370855782242	Regional	Locally Advanced
(2.8,4.2]	isomiR	CCGCACTGTGGGTACTTGCT	77.09843630075429	1.1544350669275651	0.3101248909682768	3.722484394345678	1.9727210504945022e-4	0.015626027268390665	Regional	Locally Advanced
(2.8,4.2]	isomiR	TGAGAACTGAATTCCATGGGTC	241.85956110523273	1.1375507242617455	0.3055665287466473	3.722759586685349	1.9705713966879614e-4	0.015626027268390665	Regional	Locally Advanced
(2.8,4.2]	isomiR	TCCTGTACCGAGCTGCCCCGAG	22.838110979374402	1.1170678447628164	0.303889039861763	3.675906986546677	2.370058700482854e-4	0.01632455563762449	Regional	Locally Advanced
(2.8,4.2]	isomiR	TCCTGTACTGAGCTGCCCCGAGAT	42.54369211014746	1.2419090741497585	0.3368612518069302	3.686708006599555	2.271737648043044e-4	0.01632455563762449	Regional	Locally Advanced
(2.8,4.2]	isomiR	TGAGAACTGAATTCCATGGGTTC	28.509468296946025	1.1302785428508277	0.3076289418290038	3.6741619177011486	2.386313780915208e-4	0.01632455563762449	Regional	Locally Advanced
(2.8,4.2]	isomiR	AAATGGATTTTTGGAGCAGA	782.2546767508546	-1.8157377491458333	0.4993091219021037	-3.6365002550500836	2.763673696893725e-4	0.0170343365172929	Regional	Locally Advanced
(2.8,4.2]	isomiR	AAATGGATTTTTGGAGCAGG	13497.004980614473	-1.7901370256320912	0.5022866233589454	-3.563975113772478	3.652806022043874e-4	0.0170343365172929	Regional	Locally Advanced
(2.8,4.2]	isomiR	AAATGGATTTTTGGAGCAGT	128.92478082720314	-1.9388141403316899	0.5354570914618774	-3.6208580878786	2.936275475928188e-4	0.0170343365172929	Regional	Locally Advanced
(2.8,4.2]	isomiR	AGCTACATTGTCTGCTGGGTTTCC	40.42963603933872	1.244186391736392	0.3519422424143624	3.5352005010854533	4.074658568920561e-4	0.0170343365172929	Regional	Locally Advanced
(2.8,4.2]	isomiR	AGGGCGTGGAAGACTGC	29.114006675500608	-1.5664500392967344	0.44187821388048815	-3.544981377426319	3.9264082567941425e-4	0.0170343365172929	Regional	Locally Advanced
(2.8,4.2]	isomiR	CAAAGAATTCTCCTTTTGGGT	35.98720307369131	0.9879064285359824	0.2754922435262453	3.5859682141717637	3.3582986568904595e-4	0.0170343365172929	Regional	Locally Advanced
(2.8,4.2]	isomiR	CGTGTATTTGACAAGCTGAGTTG	91.82869509797908	1.556551123206916	0.42807233691344293	3.636187132366962	2.767033529433887e-4	0.0170343365172929	Regional	Locally Advanced
(2.8,4.2]	isomiR	GCTCCGGGACGGCTGGGA	90.53440925081739	-1.3916600266354846	0.3883999215947778	-3.583059494248353	3.39593222821288e-4	0.0170343365172929	Regional	Locally Advanced
(2.8,4.2]	isomiR	TACCACAGGGTAGAACCACGGACC	29.430295148541468	1.2188038161754444	0.33989927649426704	3.5857793777798803	3.3607299647014287e-4	0.0170343365172929	Regional	Locally Advanced
(2.8,4.2]	isomiR	TCCTGTACTGAGCTGCCCCGAA	570.6517691298114	0.9665785098309841	0.2677053817059695	3.610605448689157	3.054830707716428e-4	0.0170343365172929	Regional	Locally Advanced
(2.8,4.2]	isomiR	TGAGAACTGAATTCCATGGGTTGT	236.92816326674767	1.0180764920099676	0.2879732947820758	3.5353156367516596	4.072883427525452e-4	0.0170343365172929	Regional	Locally Advanced
(2.8,4.2]	isomiR	TGTAAACATCCCCGACTGGAAGCG	66.30561537459297	1.3141225386939814	0.3710939711349968	3.5412123098489494	3.982929461948067e-4	0.0170343365172929	Regional	Locally Advanced
(2.8,4.2]	isomiR	TGTAAACATCCCCGACTGGAAGCT	3175.7694887177017	1.1105526258130822	0.3111459412801948	3.5692338496969223	3.5802673781327787e-4	0.0170343365172929	Regional	Locally Advanced
(2.8,4.2]	isomiR	TGTACTGAGCTGCCCCGAGT	16.651954502071707	1.0115685007961395	0.28279094972965657	3.5770893720721335	3.474414086015521e-4	0.0170343365172929	Regional	Locally Advanced
(2.8,4.2]	isomiR	CATTGCACTTGTCTCGGTCTGA	633.2466889378977	1.302637142525201	0.37075340321190114	3.513486676697312	4.422665930698852e-4	0.01706695442487634	Regional	Locally Advanced
(2.8,4.2]	isomiR	TCCTGTACTGGGCTGCCCCGAG	32.59464276892174	1.156277168550425	0.3289017940799154	3.5155696604971296	4.3881162491672785e-4	0.01706695442487634	Regional	Locally Advanced
(2.8,4.2]	isomiR	TTATGGTTTGCCTGGGACTGT	79.49426500096705	1.1663999628410087	0.3315746511343452	3.5177597528962323	4.352061820802575e-4	0.01706695442487634	Regional	Locally Advanced
(2.8,4.2]	isomiR	AGGAGGCTGAGGCAGGA	108.7955673841165	-1.6095471146271327	0.46068405283850394	-3.4938199069620732	4.7616211244142295e-4	0.01784314748989366	Regional	Locally Advanced
(2.8,4.2]	isomiR	TAGCTTATCAGACTGATGTTGA	3124.8932619339425	1.2216938077413992	0.35022558044153296	3.488305469295525	4.8609239009012625e-4	0.01784314748989366	Regional	Locally Advanced
(2.8,4.2]	isomiR	CAAAGAATTCTCCTTTTGGGC	179.92814832563786	0.8491210418081999	0.24390537406697443	3.481354377927885	4.988849691529066e-4	0.01787671139464582	Regional	Locally Advanced
(2.8,4.2]	isomiR	CAGTACTGTGATAACTG	17.98865678583569	0.9033585913267915	0.25999842041454674	3.4744772290787704	5.118498052710447e-4	0.017914743184486565	Regional	Locally Advanced
(2.8,4.2]	isomiR	TGTAAACATCCCCGACTGGAAGCC	531.7927406235248	1.1765635210150693	0.3394931129467826	3.4656476851696905	5.289559275072018e-4	0.018092697065871334	Regional	Locally Advanced
(2.8,4.2]	isomiR	GTGGGCGGGGGCAGGTGTGT	30.94332574469885	-1.4660555596362106	0.42538555746926937	-3.4464159252565154	5.680752971438618e-4	0.01819049621705345	Regional	Locally Advanced
(2.8,4.2]	isomiR	TCCTGTACTGAGCTGCCC	71.64142613778651	1.1768899130743862	0.34134223917077855	3.447829708779671	5.65110209963246e-4	0.01819049621705345	Regional	Locally Advanced
(2.8,4.2]	isomiR	TGTAAACATCCCCGACTGGAAGCTC	20.790759655400635	1.229842646791599	0.35647713881221327	3.449990231882616	5.60606838081293e-4	0.01819049621705345	Regional	Locally Advanced
(2.8,4.2]	isomiR	TGAGATGAAGCACTGTAGCTCC	43.1446391817695	1.3414466169690829	0.3943062579696339	3.4020424222442585	6.688425474122722e-4	0.020971000705322287	Regional	Locally Advanced
(2.8,4.2]	isomiR	CCTGTACTGAGCTGCCCCGAGA	48.98645271061031	1.0322919341682242	0.3040991118646892	3.394590427569381	6.873133788743938e-4	0.02111033949399924	Regional	Locally Advanced
(2.8,4.2]	isomiR	CCTGTACTGAGCTGCCCCGAG	158.35668642393452	0.9798257068622597	0.28964165891809557	3.382889431452032	7.17275038518805e-4	0.02158997865941603	Regional	Locally Advanced
(2.8,4.2]	isomiR	ACTAGATTGTGAGCTCCTGGAG	78.17577248820267	0.7893971132597617	0.23574528678269918	3.3485170542874827	8.124528037241011e-4	0.023070593766127776	Regional	Locally Advanced
(2.8,4.2]	isomiR	TAGCTTATCAGACTGATGTTGG	50.80077156651686	1.3398022888448222	0.3998502321119696	3.350760312850435	8.059002429022973e-4	0.023070593766127776	Regional	Locally Advanced
(2.8,4.2]	isomiR	TTATGGTTTGCCTGGGACTGA	311.28698386705594	1.0238839304381775	0.30502333338220894	3.356739692944086	7.886732665008805e-4	0.023070593766127776	Regional	Locally Advanced
(2.8,4.2]	isomiR	AGCTACATTGTCTGCTGGGTTTCT	250.85069145017	1.0714553525671835	0.320805556609648	3.3398902559250754	8.381150246684271e-4	0.02335857615048116	Regional	Locally Advanced
(2.8,4.2]	isomiR	TACCACAGGGTAGAACCACGGACT	190.80172543953034	1.0621913313745217	0.31915326840092506	3.3281543275320034	8.742342252520487e-4	0.02392222743644242	Regional	Locally Advanced
(2.8,4.2]	isomiR	AGCTTATCAGACTGATGTTGA	58.44267656086923	1.0594075217846268	0.31901619891115274	3.3208580799361727	8.974115788128394e-4	0.023928117637835956	Regional	Locally Advanced
(2.8,4.2]	isomiR	GAATGGATTTTTGGAGCAGG	61.064145543996176	-1.8792706325412252	0.5663656760415191	-3.3181223934260093	9.062476447552488e-4	0.023928117637835956	Regional	Locally Advanced
(2.8,4.2]	isomiR	AGACACATTTGGAGAGGGAAC	20.58628298227214	-1.0655316224567986	0.32262916669806474	-3.3026512555016003	9.577541954471025e-4	0.024852070071515332	Regional	Locally Advanced
(2.8,4.2]	isomiR	AAAAGCTAGGTTGAGAGGGCGA	23.208570018984393	-0.9702679950516543	0.2971369444082848	-3.265389960120358	0.0010931346947392817	0.025032800269692474	Regional	Locally Advanced
(2.8,4.2]	isomiR	CAAAGAATTCTCCTTTTGGGCC	40.48231710979443	0.9265157858458419	0.283793206684776	3.264756745481127	0.001095581213882252	0.025032800269692474	Regional	Locally Advanced
(2.8,4.2]	isomiR	GAGAAGGGTCGGGGCGGC	49.314126647557735	-1.5074175317355252	0.45784932842713183	-3.2923877750656905	9.93405359247736e-4	0.025032800269692474	Regional	Locally Advanced
(2.8,4.2]	isomiR	TACCACAGGGTAGAACCACGGAC	41.60277604746292	1.0097005566512862	0.30964058762386926	3.2608792161246094	0.0011106734065513975	0.025032800269692474	Regional	Locally Advanced
(2.8,4.2]	isomiR	TAGCTTGTCAGACTGATGTTGAC	18.76780191703689	1.0716500645740705	0.3275509968191156	3.271704482602661	0.0010690125163729063	0.025032800269692474	Regional	Locally Advanced
(2.8,4.2]	isomiR	TCCTGTACTGAGCTGCCCCGT	90.83069248890135	1.1121976785511003	0.3391030303094664	3.2798222933487367	0.0010387249201663689	0.025032800269692474	Regional	Locally Advanced
(2.8,4.2]	isomiR	TGTAAACATCCCCGACTGGAAGCA	200.3693756495363	1.066315680582008	0.3248530151825872	3.282455851556968	0.0010290709832301032	0.025032800269692474	Regional	Locally Advanced
(2.8,4.2]	isomiR	TGTAAACATCCCCGACTGGAAGCTT	150.6571392921191	1.1197155321490222	0.3424098592678798	3.270103070463948	0.0010750830410053622	0.025032800269692474	Regional	Locally Advanced
(2.8,4.2]	isomiR	TTTGTTCGTTCGGCTCGCGTGA	59.21675323947531	1.3011036886599716	0.3991207505813134	3.259924939419796	0.0011144170219730203	0.025032800269692474	Regional	Locally Advanced
(2.8,4.2]	isomiR	CATTGCACTTGTCTCGGTCTG	194.2199344831773	1.2695158665631494	0.39053274318362746	3.2507283671377754	0.0011510977968874525	0.025083941428402718	Regional	Locally Advanced
(2.8,4.2]	isomiR	TCAGTGCACTACAGGACTTTGT	57.404229918271795	1.0209215305097885	0.3145504188562365	3.2456530632578646	0.0011718155115836057	0.025083941428402718	Regional	Locally Advanced
(2.8,4.2]	isomiR	TGTAAACATCCCCGACTGGAAGC	1072.4645340149525	0.9487714638220872	0.29201893954786684	3.2490066065272027	0.0011580878848798202	0.025083941428402718	Regional	Locally Advanced
(2.8,4.2]	isomiR	TTATAAAGCAATGAGACTGATC	44.182702928196235	1.3399482024609566	0.4131994787472015	3.2428603407816663	0.0011833620208748126	0.025083941428402718	Regional	Locally Advanced
(2.8,4.2]	isomiR	TGTAAACATCCCCGACTGGAAG	1335.6705809562336	0.9560119408125252	0.2958240408497013	3.2316911704219606	0.0012305997717280749	0.02572295356181601	Regional	Locally Advanced
(2.8,4.2]	isomiR	AAATGGATTTTTGGAGCAGC	55.6487787765295	-1.8281193554956414	0.5707563579841258	-3.2029767691987514	0.0013601495243308686	0.027392976013450306	Regional	Locally Advanced
(2.8,4.2]	isomiR	CAGTGCACTACAGAACTTTG	27.346328406935434	1.073064328059454	0.33487428798173224	3.2043795733818503	0.0013535390130892495	0.027392976013450306	Regional	Locally Advanced
(2.8,4.2]	isomiR	CATTGCACTTGTCTCGGTCTGT	65.04048211018359	1.3224589093233006	0.41301922012223036	3.2019306726983006	0.0013650984724310783	0.027392976013450306	Regional	Locally Advanced
(2.8,4.2]	isomiR	ACCACAGGGTAGAACCACGGAC	71.27786565170463	0.9362476347361463	0.29329067905830253	3.1922174879278447	0.0014118498188277718	0.027958341807049956	Regional	Locally Advanced
(2.8,4.2]	isomiR	TACCACAGGGTAGAACCACGGACA	67.91810387529715	0.9374586390440021	0.2943559075424621	3.184779428653966	0.0014486437829055417	0.02831440121133559	Regional	Locally Advanced
(2.8,4.2]	isomiR	TGAGAACTGAATTCCATGGGTTG	389.57519352190906	0.9068239441216496	0.2873122180032838	3.1562317482484685	0.0015982182116705903	0.030447068462838463	Regional	Locally Advanced
(2.8,4.2]	isomiR	TGTAAACATCCTTGACTGGAAGCT	256.51252152695764	1.1167445932924467	0.3534229681247084	3.1597963177605184	0.0015787946732131535	0.030447068462838463	Regional	Locally Advanced
(2.8,4.2]	isomiR	TGAGAACTGAATTCCATGGGTTT	186.28785775030371	0.914316166261868	0.29070012628724234	3.145221083799693	0.0016596136074151673	0.031221480989497834	Regional	Locally Advanced
(2.8,4.2]	isomiR	AGCTACATTGTCTGCTGGGTTT	38.55087764969616	1.169890346421745	0.37550348293682073	3.1155246211619865	0.0018361801921797094	0.033294592641330875	Regional	Locally Advanced
(2.8,4.2]	isomiR	TACAGTACTGTGATAACTGAAGA	336.2744946881866	0.8325799708788412	0.2671052633462059	3.1170481646394994	0.001826717251541021	0.033294592641330875	Regional	Locally Advanced
(2.8,4.2]	isomiR	TAGACTGAAGCTCCTTGAGGT	24.65704533314647	0.7815549641338937	0.2503369201992813	3.12201238040212	0.0017961938496917724	0.033294592641330875	Regional	Locally Advanced
(2.8,4.2]	isomiR	ACCACAGGGTAGAACCACGGACA	50.19278038556932	0.9546980864446961	0.3082878553983109	3.096774880123698	0.0019563838441054365	0.034236717271845137	Regional	Locally Advanced
(2.8,4.2]	isomiR	GAGGTAGTAGGTTGTGTGGT	112.76102517207615	0.9838663157671848	0.3174536141273165	3.09924433675718	0.0019401494435168456	0.034236717271845137	Regional	Locally Advanced
(2.8,4.2]	isomiR	TGTACTGAGCTGCCCCGAG	53.59945161058413	1.0018913322053202	0.3235101846448031	3.0969390756749853	0.0019553005514158996	0.034236717271845137	Regional	Locally Advanced
(2.8,4.2]	isomiR	TATTGCACTTGTCCCGGCCTGTT	155.21156768849974	0.9975498639243516	0.32293059888812486	3.0890533983431525	0.0020079534546506325	0.034648763323426944	Regional	Locally Advanced
(2.8,4.2]	isomiR	TGAGATGAAGCACTGTAGCTCA	148.42715264436436	1.1753294240264964	0.3808094132677241	3.0863980329188796	0.0020259742009711436	0.034648763323426944	Regional	Locally Advanced
(2.8,4.2]	isomiR	AAAAGCTGGGTTGAAAGGGCGA	16.754315109773707	-1.0024995382826931	0.32589397328374964	-3.076152431360969	0.002096906156702524	0.0352176856511221	Regional	Locally Advanced
(2.8,4.2]	isomiR	AGCTTATCAGACTGATGTTG	31.21220839375966	0.8974452831052735	0.29273939006509864	3.0656799650559563	0.002171756362389914	0.0352176856511221	Regional	Locally Advanced
(2.8,4.2]	isomiR	ATGGATTTTTGGAGCAGA	27.48812800286795	-1.4245172833610849	0.4643182641742156	-3.0679759838751366	0.00215513937456427	0.0352176856511221	Regional	Locally Advanced
(2.8,4.2]	isomiR	TGAGAACTGAATTCCATGGGTTGC	38.91363561099506	0.9733957059591624	0.3175777280042503	3.06506288106619	0.0021762423691391065	0.0352176856511221	Regional	Locally Advanced
(2.8,4.2]	isomiR	TGTAAACATCCTTGACTGGAAGCC	42.962774171567084	1.142202784151765	0.3719201576223919	3.0710967414448023	0.002132740372968073	0.0352176856511221	Regional	Locally Advanced
(2.8,4.2]	isomiR	CTCCGGGACGGCTGGGA	56.29644133644453	-1.3409198668832534	0.4391481531900764	-3.0534566914206365	0.0022622137248967406	0.03591226320295481	Regional	Locally Advanced
(2.8,4.2]	isomiR	TAGCTTATCAGACTGATGTT	173.63400013931982	0.980195145097603	0.32140774073342954	3.049693647268319	0.00229074901493931	0.03591226320295481	Regional	Locally Advanced
(2.8,4.2]	isomiR	TCCTGTACTGAGCTGCCCCG	1813.2593740871525	0.9553990613681173	0.31316702814007513	3.050765168486323	0.0022825902407063703	0.03591226320295481	Regional	Locally Advanced
(2.8,4.2]	isomiR	GAGAACTGAATTCCATGGGTT	46.78490911000975	0.7671708862653023	0.25244970584160115	3.038905843473874	0.002374390511248488	0.03683977030339149	Regional	Locally Advanced
(2.8,4.2]	isomiR	TCAGGCTCAGTCCCCTCCCGAT	84.8319436425095	0.9496007360825877	0.31386564970975356	3.025500678270236	0.0024822184791137994	0.03811978378639049	Regional	Locally Advanced
(2.8,4.2]	isomiR	TGAGGTAGTAGATTGTATAG	196.24657232768857	1.3526413564351216	0.4476249645714441	3.021818404900942	0.002512612330766391	0.03819678341215574	Regional	Locally Advanced
(2.8,4.2]	isomiR	TCAGGCTCAGTCCCCTCCCGATT	40.33671571337257	1.1738570614215802	0.3893977313040735	3.0145451990446674	0.0025736486003396443	0.03873341143511165	Regional	Locally Advanced
(2.8,4.2]	isomiR	TGTAAACATCCCCGACTGGAAGT	219.86047732843153	0.9708305979309685	0.32274756595853915	3.0080183410451604	0.0026295726749830284	0.039183236394549084	Regional	Locally Advanced
(2.8,4.2]	isomiR	TTATAAAGCAATGAGACTGATT	410.2952354979457	1.2055626945164326	0.4015440324199146	3.00231754722161	0.0026793252911028985	0.03953318199127316	Regional	Locally Advanced
(2.8,4.2]	isomiR	AAACCGTTACCATTACTGAG	1575.6785305316664	1.592169894800203	0.5315247637637995	2.9954764168010355	0.002740164894189991	0.0397432525525799	Regional	Locally Advanced
(2.8,4.2]	isomiR	TTATCAGACTGATGTTGA	21.79376599270368	1.131715446543957	0.3778953072675386	2.9947856583006893	0.002746377585028777	0.0397432525525799	Regional	Locally Advanced
(2.8,4.2]	isomiR	TGTAAACATCCCCGACTGGAAGA	63.38416489202812	0.8604707263503233	0.28909141363365687	2.9764658712442116	0.002915915353064934	0.041794786727264055	Regional	Locally Advanced
(2.8,4.2]	isomiR	ATTGCACTTGTCCCGGCCTGC	59.085168832973395	0.9536543264912223	0.3212125597293289	2.96891979346892	0.002988485897166962	0.04235204486320247	Regional	Locally Advanced
(2.8,4.2]	isomiR	CTAGACTGAAGCTCCTTGAGGC	99.45077252779606	0.7900568840239525	0.2663168482344619	2.9666049642056316	0.0030110756148589136	0.04235204486320247	Regional	Locally Advanced
(2.8,4.2]	isomiR	TCCTGTACTGAGCTGCCCCT	74.04398659929993	0.9958171378814225	0.33697604916807383	2.955157021811772	0.003125099531370938	0.04354884069178946	Regional	Locally Advanced
(2.8,4.2]	isomiR	AAAAGTTGGGTTGAGAGGGCGA	30.231853121236956	-0.6821517647297343	0.2321854255754871	-2.93796117064185	0.003303783992500796	0.04362352343291296	Regional	Locally Advanced
(2.8,4.2]	isomiR	ACCACAGGGTAGAACCACGGAAA	20.463374625941984	1.0341686535512933	0.3513922272933022	2.9430606974925686	0.003249846938707068	0.04362352343291296	Regional	Locally Advanced
(2.8,4.2]	isomiR	CAAAGAATTCTCCTTTTGGGCA	21.441045379119792	0.8162190696533855	0.2790547294418686	2.9249426135363765	0.003445197497732702	0.04362352343291296	Regional	Locally Advanced
(2.8,4.2]	isomiR	CAGTGCACTACAGAACTTTGT	273.91625413967313	0.8969031413597001	0.30388026218266145	2.9515018017872263	0.0031623270117164017	0.04362352343291296	Regional	Locally Advanced
(2.8,4.2]	isomiR	CCGCACTGTGGGTACTTGCTG	61.18701987015935	0.7763631580536234	0.2650471011311487	2.9291516667804225	0.003398885327992245	0.04362352343291296	Regional	Locally Advanced
(2.8,4.2]	isomiR	CTAGACTGAAGCTCCTTGAGGAT	162.28236869545717	0.7262775344837062	0.24693554635055048	2.9411623608562225	0.0032698309596036366	0.04362352343291296	Regional	Locally Advanced
(2.8,4.2]	isomiR	TACAGTACTGTGATAACTGAAGT	508.94404879510904	0.8533210941235438	0.291115514700529	2.9312113268897972	0.0033764300780168336	0.04362352343291296	Regional	Locally Advanced
(2.8,4.2]	isomiR	TAGCTTATCAGACTGATGTTGT	33.051531612841956	1.2041893047011585	0.41193522881865785	2.9232491432075762	0.003463992224663353	0.04362352343291296	Regional	Locally Advanced
(2.8,4.2]	isomiR	TCAGTGCATCACAGAACTTTGC	196.5517866562898	0.9149632941792121	0.3131326934613746	2.92196667190893	0.0034782875826907343	0.04362352343291296	Regional	Locally Advanced
(2.8,4.2]	isomiR	TCAGTGCATCACAGAACTTTGT	1349.802026048433	0.8010874944510655	0.27328988665804566	2.931273836171725	0.0033757506933761814	0.04362352343291296	Regional	Locally Advanced
(2.8,4.2]	isomiR	TGAGGTAGTAGGTTGTGTGGC	335.3490174874392	0.944829862735131	0.32291542663403555	2.9259359721018208	0.003434216095650831	0.04362352343291296	Regional	Locally Advanced
[truncated: 1,265 more rows]
