# Supplementary material for: A 10‐year prediagnostic follow‐up study shows that serum RNA signals are highly dynamic in lung carcinogenesis
Source: Mol Oncol. 2020 Jan 10;14(2):235–47. doi: 10.1002/1878-0261.12620 (PMC6998662; doi:10.1002/1878-0261.12620)
Supplement: Supplementary file 3 — Table S2. Table of enriched pathways. [file MOL2-14-235-s003.xlsx]

## Sheet: Sheet1
stage	timetodiagnose	Pathway	N	DE	p value	p adjusted
Regional	(2.8,4.2]	Axon guidance	175	105	8.15768e-13	2.69204e-10
Regional	(2.8,4.2]	MAPK signaling pathway	295	157	2.70581e-12	4.46459e-10
Regional	(2.8,4.2]	Pathways in cancer	526	244	5.06681e-10	5.57349e-08
Regional	(2.8,4.2]	Endocytosis	244	127	2.30294e-09	1.89993e-07
Distant	(2.8,4.2]	MAPK signaling pathway	295	86	4.00986e-09	6.61627e-07
Distant	(2.8,4.2]	Axon guidance	175	59	3.66741e-09	6.61627e-07
Regional	(2.8,4.2]	Neurotrophin signaling pathway	119	70	1.77695e-08	1.17279e-06
Regional	(2.8,4.2]	Human papillomavirus infection	339	163	2.31442e-08	1.27293e-06
All	(2.8,4.2]	Axon guidance	175	55	7.23676e-09	2.38813e-06
Regional	(2.8,4.2]	Ubiquitin mediated proteolysis	137	77	5.45528e-08	2.57177e-06
Regional	(2.8,4.2]	mTOR signaling pathway	151	83	6.46356e-08	2.66622e-06
All	(2.8,4.2]	MAPK signaling pathway	295	78	3.64676e-08	6.01716e-06
Regional	(2.8,4.2]	ErbB signaling pathway	85	52	2.1292e-07	7.02637e-06
Regional	(2.8,4.2]	Ras signaling pathway	232	116	2.02577e-07	7.02637e-06
Regional	(2.8,4.2]	Focal adhesion	199	102	2.39729e-07	7.19186e-06
Distant	(1.4,2.8]	MAPK signaling pathway	295	46	2.54477e-08	8.39775e-06
Regional	(2.8,4.2]	Autophagy - animal	128	71	3.60435e-07	9.91197e-06
Regional	(2.8,4.2]	Insulin resistance	107	61	6.75393e-07	1.71446e-05
Regional	(2.8,4.2]	Protein processing in endoplasmic reticulum	165	86	8.46688e-07	1.82671e-05
Regional	(2.8,4.2]	PI3K-Akt signaling pathway	354	163	8.12155e-07	1.82671e-05
Regional	(2.8,4.2]	TNF signaling pathway	110	62	9.41031e-07	1.82671e-05
Regional	(2.8,4.2]	Proteoglycans in cancer	201	101	9.27502e-07	1.82671e-05
Regional	(2.8,4.2]	Phosphatidylinositol signaling system	99	57	1.00518e-06	1.84284e-05
Regional	(2.8,4.2]	EGFR tyrosine kinase inhibitor resistance	79	47	2.5256e-06	4.38657e-05
Regional	(2.8,4.2]	Choline metabolism in cancer	99	56	2.69768e-06	4.45118e-05
Regional	(2.8,4.2]	Small cell lung cancer	93	53	3.66835e-06	5.76456e-05
Regional	(2.8,4.2]	Longevity regulating pathway	89	51	4.48505e-06	6.72757e-05
All	(2.8,4.2]	Ras signaling pathway	232	62	6.39822e-07	7.03804e-05
Regional	(2.8,4.2]	Human immunodeficiency virus 1 infection	212	103	5.22171e-06	7.49202e-05
Distant	(2.8,4.2]	Ras signaling pathway	232	66	7.24831e-07	7.97314e-05
Regional	(2.8,4.2]	Regulation of actin cytoskeleton	213	103	6.79439e-06	8.9686e-05
Regional	(2.8,4.2]	Transcriptional misregulation in cancer	186	92	6.5748e-06	8.9686e-05
Regional	(2.8,4.2]	Cellular senescence	160	81	7.66343e-06	9.72666e-05
Distant	(4.2,5.6]	ErbB signaling pathway	85	18	3.0127e-07	9.94191e-05
Regional	(2.8,4.2]	FoxO signaling pathway	132	69	8.91599e-06	0.000105431
Regional	(2.8,4.2]	Sphingolipid signaling pathway	118	63	8.94563e-06	0.000105431
Regional	(2.8,4.2]	Insulin signaling pathway	137	71	9.82236e-06	0.000108046
Regional	(2.8,4.2]	Hepatitis B	144	74	9.50243e-06	0.000108046
All	(2.8,4.2]	ErbB signaling pathway	85	30	1.33908e-06	0.000110474
Regional	(2.8,4.2]	Human cytomegalovirus infection	225	107	1.16127e-05	0.000119756
Regional	(2.8,4.2]	Renal cell carcinoma	69	41	1.14623e-05	0.000119756
Regional	(2.8,4.2]	AMPK signaling pathway	120	63	1.81351e-05	0.00017926
Regional	(2.8,4.2]	C-type lectin receptor signaling pathway	104	56	2.00774e-05	0.00017926
Regional	(2.8,4.2]	GABAergic synapse	88	49	2.00989e-05	0.00017926
Regional	(2.8,4.2]	Prostate cancer	97	53	1.92924e-05	0.00017926
Regional	(2.8,4.2]	Fluid shear stress and atherosclerosis	139	71	1.87198e-05	0.00017926
Regional	(2.8,4.2]	Relaxin signaling pathway	130	67	2.19726e-05	0.000190815
Regional	(2.8,4.2]	HIF-1 signaling pathway	100	54	2.5255e-05	0.000198432
Regional	(2.8,4.2]	Osteoclast differentiation	128	66	2.47667e-05	0.000198432
Regional	(2.8,4.2]	Pancreatic cancer	75	43	2.44857e-05	0.000198432
Regional	(2.8,4.2]	Breast cancer	147	74	2.4123e-05	0.000198432
All	(2.8,4.2]	Parathyroid hormone synthesis, secretion and action	106	34	3.29567e-06	0.000217514
Regional	(2.8,4.2]	Cholinergic synapse	112	59	2.9079e-05	0.000223164
Distant	(1.4,2.8]	Autophagy - animal	128	24	2.43183e-06	0.000267501
Distant	(1.4,2.8]	Proteoglycans in cancer	201	32	2.33327e-06	0.000267501
Regional	(2.8,4.2]	AGE-RAGE signaling pathway in diabetic complications	99	53	4.10778e-05	0.000308083
Regional	(2.8,4.2]	Kaposi sarcoma-associated herpesvirus infection	186	89	4.67752e-05	0.000343018
Regional	(2.8,4.2]	Thyroid hormone signaling pathway	116	60	5.07816e-05	0.000364303
All	(2.8,4.2]	Neurotrophin signaling pathway	119	36	7.74882e-06	0.000426185
Distant	(1.4,2.8]	Focal adhesion	199	31	5.35622e-06	0.000441888
Regional	(2.8,4.2]	Endocrine resistance	98	52	6.62612e-05	0.000465238
Regional	(2.8,4.2]	Phospholipase D signaling pathway	146	72	7.33519e-05	0.000504294
Distant	(2.8,4.2]	Focal adhesion	199	56	7.23486e-06	0.000596876
Distant	(1.4,2.8]	Axon guidance	175	28	9.14219e-06	0.000603384
Regional	(2.8,4.2]	Parathyroid hormone synthesis, secretion and action	106	55	9.23698e-05	0.000622082
All	(2.8,4.2]	Pathways in cancer	526	111	1.53178e-05	0.000722123
Regional	(2.8,4.2]	Aldosterone-regulated sodium reabsorption	37	24	0.000111818	0.000738
All	(2.8,4.2]	Renal cell carcinoma	69	24	2.01028e-05	0.000829239
Distant	(1.4,2.8]	mTOR signaling pathway	151	25	1.50989e-05	0.00083044
All	(2.8,4.2]	Wnt signaling pathway	149	41	2.41725e-05	0.000886326
Distant	(2.8,4.2]	Regulation of actin cytoskeleton	213	58	1.49084e-05	0.000983956
All	(2.8,4.2]	Proteoglycans in cancer	201	51	3.00142e-05	0.000990468
Regional	(5.6,7]	African trypanosomiasis	35	3	3.25779e-06	0.00107507
Distant	(1.4,2.8]	Neurotrophin signaling pathway	119	21	2.7229e-05	0.0011232
Distant	(1.4,2.8]	Insulin signaling pathway	137	23	2.62745e-05	0.0011232
Distant	(2.8,4.2]	Proteoglycans in cancer	201	55	2.12324e-05	0.00116778
All	(2.8,4.2]	Ubiquitin mediated proteolysis	137	38	3.92633e-05	0.0011779
Distant	(2.8,4.2]	ErbB signaling pathway	85	29	2.73074e-05	0.00128735
Regional	(2.8,4.2]	Longevity regulating pathway - multiple species	62	35	0.000209689	0.00130561
Regional	(2.8,4.2]	Progesterone-mediated oocyte maturation	99	51	0.000207458	0.00130561
Regional	(2.8,4.2]	Glioma	71	39	0.000204356	0.00130561
All	(2.8,4.2]	Glutamatergic synapse	114	33	4.96779e-05	0.00136614
Distant	(4.2,5.6]	Insulin signaling pathway	137	21	8.30637e-06	0.00137055
All	(4.2,5.6]	FoxO signaling pathway	132	28	1.29835e-05	0.00142818
All	(4.2,5.6]	TGF-beta signaling pathway	84	21	1.14785e-05	0.00142818
All	(4.2,5.6]	Axon guidance	175	34	1.19507e-05	0.00142818
Regional	(2.8,4.2]	Chronic myeloid leukemia	76	41	0.000239297	0.00146237
Regional	(5.6,7]	Malaria	49	3	9.11899e-06	0.00150463
Regional	(2.8,4.2]	Inositol phosphate metabolism	74	40	0.000268681	0.00161208
Regional	(2.8,4.2]	Human T-cell leukemia virus 1 infection	219	99	0.000276318	0.0016283
Regional	(2.8,4.2]	Apelin signaling pathway	137	66	0.000339418	0.00193117
Regional	(2.8,4.2]	Morphine addiction	91	47	0.000336075	0.00193117
All	(2.8,4.2]	Regulation of actin cytoskeleton	213	52	7.61577e-05	0.00193323
Regional	(2.8,4.2]	T cell receptor signaling pathway	101	51	0.000389576	0.00217899
Regional	(2.8,4.2]	Non-small cell lung cancer	66	36	0.000426008	0.00234305
Regional	(2.8,4.2]	Rap1 signaling pathway	206	93	0.00044206	0.00239147
All	(2.8,4.2]	Autophagy - animal	128	35	0.000107554	0.00253521
All	(2.8,4.2]	Rap1 signaling pathway	206	50	0.000121705	0.00267751
Localized	(1.4,2.8]	Axon guidance	175	19	8.58421e-06	0.00283279
All	(4.2,5.6]	Signaling pathways regulating pluripotency of stem cells	139	28	3.54445e-05	0.00292417
Distant	(2.8,4.2]	AMPK signaling pathway	120	36	7.3606e-05	0.00293503
Distant	(2.8,4.2]	Insulin resistance	107	33	8.00464e-05	0.00293503
Regional	(2.8,4.2]	Hippo signaling pathway	154	72	0.000567071	0.00301828
All	(2.8,4.2]	Circadian entrainment	96	28	0.000157287	0.00324404
All	(2.8,4.2]	Long-term depression	60	20	0.000190268	0.00369345
All	(4.2,5.6]	Colorectal cancer	86	20	5.70286e-05	0.00376389
Distant	(4.2,5.6]	Autophagy - animal	128	19	3.5546e-05	0.00391006
Regional	(2.8,4.2]	Circadian entrainment	96	48	0.000758395	0.00391047
Regional	(2.8,4.2]	Epstein-Barr virus infection	201	90	0.00075321	0.00391047
All	(4.2,5.6]	Inositol phosphate metabolism	74	18	7.11025e-05	0.00391064
Regional	(2.8,4.2]	Hepatocellular carcinoma	168	77	0.000776302	0.00394123
Regional	(2.8,4.2]	Prolactin signaling pathway	70	37	0.000796734	0.00398367
Distant	(2.8,4.2]	Cellular senescence	160	44	0.000122699	0.00404906
Regional	(2.8,4.2]	Chemokine signaling pathway	189	85	0.000884349	0.00435575
Regional	(2.8,4.2]	Dopaminergic synapse	131	62	0.000905429	0.00439399
Distant	(1.4,2.8]	PI3K-Akt signaling pathway	354	42	0.000122592	0.00449504
All	(5.6,7]	Phosphatidylinositol signaling system	99	16	1.37519e-05	0.00453814
Regional	(2.8,4.2]	Signaling pathways regulating pluripotency of stem cells	139	65	0.0010226	0.00489067
Regional	(2.8,4.2]	Chagas disease (American trypanosomiasis)	102	50	0.0010532	0.0049651
Regional	(2.8,4.2]	B cell receptor signaling pathway	71	37	0.00112732	0.00523965
Distant	(2.8,4.2]	Endocrine resistance	98	30	0.00019314	0.0057942
Regional	(2.8,4.2]	Adipocytokine signaling pathway	69	36	0.00127291	0.00583417
Regional	(2.8,4.2]	Oocyte meiosis	125	59	0.00129384	0.00584885
Regional	(2.8,4.2]	cGMP-PKG signaling pathway	163	74	0.0013507	0.00602341
Regional	(2.8,4.2]	Bacterial invasion of epithelial cells	74	38	0.00139055	0.00607392
Regional	(2.8,4.2]	Colorectal cancer	86	43	0.00139884	0.00607392
Distant	(1.4,2.8]	Pathways in cancer	526	56	0.000186194	0.00614441
Distant	(2.8,4.2]	Phospholipase D signaling pathway	146	40	0.000267762	0.00615766
Distant	(2.8,4.2]	Autophagy - animal	128	36	0.000307809	0.00615766
Distant	(2.8,4.2]	Endocytosis	244	60	0.000257502	0.00615766
Distant	(2.8,4.2]	PI3K-Akt signaling pathway	354	81	0.000305244	0.00615766
Distant	(2.8,4.2]	Insulin signaling pathway	137	38	0.000288393	0.00615766
Distant	(2.8,4.2]	Pathways in cancer	526	113	0.000317213	0.00615766
All	(2.8,4.2]	Relaxin signaling pathway	130	34	0.00033788	0.00619446
Regional	(2.8,4.2]	Fc gamma R-mediated phagocytosis	91	45	0.00146462	0.00627696
All	(2.8,4.2]	cAMP signaling pathway	199	47	0.000377777	0.00630431
All	(2.8,4.2]	Morphine addiction	91	26	0.000382079	0.00630431
Regional	(2.8,4.2]	Mitophagy - animal	65	34	0.0016234	0.00661384
Regional	(2.8,4.2]	TGF-beta signaling pathway	84	42	0.00158173	0.00661384
Regional	(2.8,4.2]	Circadian rhythm	31	19	0.00160318	0.00661384
Regional	(2.8,4.2]	Renin secretion	65	34	0.0016234	0.00661384
Distant	(1.4,2.8]	Human T-cell leukemia virus 1 infection	219	29	0.000223206	0.00669617
All	(2.8,4.2]	Breast cancer	147	37	0.000427314	0.00671494
Regional	(2.8,4.2]	Wnt signaling pathway	149	68	0.00175826	0.00707591
All	(8.4,10]	Endocytosis	244	33	2.16938e-05	0.00715895
All	(2.8,4.2]	Insulin resistance	107	29	0.000479538	0.00719307
Regional	(2.8,4.2]	Oxytocin signaling pathway	152	69	0.00193594	0.00769712
All	(2.8,4.2]	Osteoclast differentiation	128	33	0.000543	0.00779087
Regional	(2.8,4.2]	Estrogen signaling pathway	137	63	0.00203113	0.00797945
Regional	(2.8,4.2]	Regulation of lipolysis in adipocytes	54	29	0.00207568	0.00805852
All	(8.4,10]	Wnt signaling pathway	149	23	5.03734e-05	0.00831161
Regional	(7,8.4]	Th17 cell differentiation	107	11	2.57236e-05	0.00848879
All	(5.6,7]	MAPK signaling pathway	295	30	5.38929e-05	0.00889232
Distant	(2.8,4.2]	Chronic myeloid leukemia	76	24	0.00049589	0.00909131
Distant	(1.4,2.8]	Dopaminergic synapse	131	20	0.000331035	0.00910346
Regional	(2.8,4.2]	SNARE interactions in vesicular transport	34	20	0.0024531	0.00941306
Distant	(2.8,4.2]	FoxO signaling pathway	132	36	0.000584737	0.010156
Distant	(2.8,4.2]	Breast cancer	147	39	0.00063937	0.0105496
All	(8.4,10]	Focal adhesion	199	27	0.00011534	0.0105525
All	(8.4,10]	Adherens junction	72	14	0.000127909	0.0105525
Distant	(2.8,4.2]	Morphine addiction	91	27	0.000685884	0.0107782
All	(2.8,4.2]	Endocytosis	244	54	0.000786297	0.0108116
Distant	(2.8,4.2]	Renal cell carcinoma	69	22	0.000725128	0.0108769
Distant	(1.4,2.8]	Hippo signaling pathway	154	22	0.000442922	0.0112434
Regional	(2.8,4.2]	Long-term potentiation	67	34	0.00313314	0.0118843
Distant	(2.8,4.2]	Cell adhesion molecules (CAMs)	144	38	0.000833307	0.0119561
Distant	(2.8,4.2]	Human papillomavirus infection	339	76	0.000876912	0.0120575
All	(2.8,4.2]	PI3K-Akt signaling pathway	354	73	0.000917897	0.0121162
All	(2.8,4.2]	Long-term potentiation	67	20	0.000959906	0.012162
All	(2.8,4.2]	Nicotine addiction	40	14	0.000995075	0.012162
Regional	(2.8,4.2]	p53 signaling pathway	72	36	0.00331901	0.012238
Regional	(2.8,4.2]	Glutamatergic synapse	114	53	0.00333763	0.012238
Regional	(2.8,4.2]	Long-term depression	60	31	0.00329148	0.012238
All	(4.2,5.6]	Pathways in cancer	526	71	0.000269141	0.0126881
All	(8.4,10]	Oxytocin signaling pathway	152	22	0.000193069	0.0127426
Regional	(2.8,4.2]	Measles	132	60	0.00355899	0.0129062
All	(2.8,4.2]	Human papillomavirus infection	339	70	0.00111998	0.0131998
Distant	(1.4,2.8]	Ras signaling pathway	232	29	0.000593214	0.0132217
Distant	(1.4,2.8]	Ubiquitin mediated proteolysis	137	20	0.000600985	0.0132217
Distant	(2.8,4.2]	Pancreatic cancer	75	23	0.00101572	0.0134076
Distant	(4.2,5.6]	EGFR tyrosine kinase inhibitor resistance	79	13	0.000214662	0.0141677
Distant	(4.2,5.6]	HIF-1 signaling pathway	100	15	0.000208647	0.0141677
Regional	(2.8,4.2]	Synaptic vesicle cycle	63	32	0.00401821	0.0144131
All	[0,1.4]	Endocytosis	244	33	4.4512e-05	0.0146889
All	(2.8,4.2]	GABAergic synapse	88	24	0.0013006	0.0148
Regional	(2.8,4.2]	Epithelial cell signaling in Helicobacter pylori infection	68	34	0.0042568	0.0151048
Distant	(1.4,2.8]	Cellular senescence	160	22	0.000754146	0.0155543
Regional	(2.8,4.2]	Platelet activation	123	56	0.00456264	0.0159778
Regional	(2.8,4.2]	Herpes simplex infection	185	80	0.00459968	0.0159778
All	(5.6,7]	FoxO signaling pathway	132	17	0.000147113	0.0161824
Regional	(2.8,4.2]	Endocrine and other factor-regulated calcium reabsorption	47	25	0.00487696	0.0163529
Regional	(2.8,4.2]	Nicotine addiction	40	22	0.0047754	0.0163529
Regional	(2.8,4.2]	Hepatitis C	131	59	0.00490586	0.0163529
Regional	(2.8,4.2]	Acute myeloid leukemia	66	33	0.00482279	0.0163529
Distant	(1.4,2.8]	T cell receptor signaling pathway	101	16	0.000849603	0.0164923
Distant	(1.4,2.8]	Mitophagy - animal	65	12	0.000947272	0.0173666
Distant	(1.4,2.8]	Small cell lung cancer	93	15	0.00101142	0.0175667
Regional	(2.8,4.2]	cAMP signaling pathway	199	85	0.00532397	0.0175691
Regional	(2.8,4.2]	mRNA surveillance pathway	91	43	0.00541368	0.0176883
All	(4.2,5.6]	Phosphatidylinositol signaling system	99	20	0.000436195	0.017993
All	(8.4,10]	Insulin signaling pathway	137	20	0.000333179	0.0183248
Distant	(1.4,2.8]	Hepatitis B	144	20	0.00113995	0.0188091
Distant	(2.8,4.2]	Neurotrophin signaling pathway	119	32	0.00148844	0.0188917
All	(4.2,5.6]	MAPK signaling pathway	295	44	0.000522275	0.0191501
All	(5.6,7]	Ras signaling pathway	232	24	0.000234713	0.0193638
All	(4.2,5.6]	Breast cancer	147	26	0.000590829	0.0194974
Localized	(1.4,2.8]	Cell adhesion molecules (CAMs)	144	15	0.000124675	0.0205714
Regional	(2.8,4.2]	Th17 cell differentiation	107	49	0.00668599	0.0216311
All	(5.6,7]	Inositol phosphate metabolism	74	11	0.000644361	0.0218152
All	(5.6,7]	Rap1 signaling pathway	206	21	0.000695696	0.0218152
All	(5.6,7]	Cellular senescence	160	18	0.000520518	0.0218152
All	(5.6,7]	Axon guidance	175	19	0.000573887	0.0218152
All	(5.6,7]	Neurotrophin signaling pathway	119	15	0.000453299	0.0218152
All	(5.6,7]	Breast cancer	147	17	0.000537807	0.0218152
All	(5.6,7]	Choline metabolism in cancer	99	13	0.000727174	0.0218152
Localized	(7,8.4]	TGF-beta signaling pathway	84	13	0.000135683	0.0223876
Localized	(7,8.4]	Hypertrophic cardiomyopathy (HCM)	83	13	0.000119683	0.0223876
Distant	(2.8,4.2]	Thyroid hormone signaling pathway	116	31	0.00194983	0.0230322
Distant	(2.8,4.2]	Bacterial invasion of epithelial cells	74	22	0.00202404	0.0230322
Distant	(2.8,4.2]	Central carbon metabolism in cancer	65	20	0.0020232	0.0230322
Distant	(1.4,2.8]	Endocrine resistance	98	15	0.00174587	0.0230455
Distant	(1.4,2.8]	Apelin signaling pathway	137	19	0.00152919	0.0230455
Distant	(1.4,2.8]	Gap junction	88	14	0.00168916	0.0230455
Distant	(1.4,2.8]	Renal cell carcinoma	69	12	0.00163053	0.0230455
Distant	(1.4,2.8]	Gastric cancer	149	20	0.00174177	0.0230455
Distant	(4.2,5.6]	Endocrine resistance	98	14	0.0005625	0.0232031
Distant	(4.2,5.6]	Type II diabetes mellitus	46	9	0.000546898	0.0232031
Distant	(4.2,5.6]	Insulin resistance	107	15	0.000443397	0.0232031
Regional	(2.8,4.2]	Viral carcinogenesis	201	85	0.00728867	0.023352
Regional	(2.8,4.2]	Gastric cancer	149	65	0.00792059	0.0251326
All	(2.8,4.2]	Focal adhesion	199	44	0.00236951	0.0252238
All	(2.8,4.2]	Hepatitis B	144	34	0.00233622	0.0252238
Distant	(2.8,4.2]	Glycosaminoglycan biosynthesis - heparan sulfate / heparin	24	10	0.00234263	0.025769
Regional	(2.8,4.2]	Adrenergic signaling in cardiomyocytes	144	63	0.00821051	0.0258045
Distant	(2.8,4.2]	Non-small cell lung cancer	66	20	0.00247715	0.0263697
Distant	(2.8,4.2]	cAMP signaling pathway	199	47	0.00280003	0.0264465
Distant	(2.8,4.2]	C-type lectin receptor signaling pathway	104	28	0.00280493	0.0264465
Distant	(2.8,4.2]	B cell receptor signaling pathway	71	21	0.00271578	0.0264465
Distant	(2.8,4.2]	Hepatocellular carcinoma	168	41	0.00270135	0.0264465
Distant	(1.4,2.8]	AMPK signaling pathway	120	17	0.00210984	0.0267787
Distant	(1.4,2.8]	cGMP-PKG signaling pathway	163	21	0.00226334	0.0268156
Distant	(1.4,2.8]	FoxO signaling pathway	132	18	0.00243778	0.0268156
Distant	(1.4,2.8]	p53 signaling pathway	72	12	0.00237409	0.0268156
Distant	(1.4,2.8]	Regulation of lipolysis in adipocytes	54	10	0.00242025	0.0268156
Distant	(2.8,4.2]	Long-term potentiation	67	20	0.00301379	0.0268797
Distant	(2.8,4.2]	Glutamatergic synapse	114	30	0.00294779	0.0268797
Regional	(2.8,4.2]	Gap junction	88	41	0.00876507	0.0272875
Regional	(2.8,4.2]	Vasopressin-regulated water reabsorption	44	23	0.00893871	0.027568
Distant	(1.4,2.8]	Cushing syndrome	154	20	0.0025943	0.0276167
Distant	(1.4,2.8]	Platelet activation	123	17	0.00275616	0.0284229
Distant	(2.8,4.2]	Rap1 signaling pathway	206	48	0.00338392	0.0286332
Distant	(2.8,4.2]	Aldosterone-regulated sodium reabsorption	37	13	0.00336683	0.0286332
Distant	(1.4,2.8]	GnRH signaling pathway	93	14	0.00287926	0.0287926
Distant	(2.8,4.2]	Relaxin signaling pathway	130	33	0.00350424	0.02891
Regional	(2.8,4.2]	Melanogenesis	101	46	0.00949481	0.0290119
All	(1.4,2.8]	Pyruvate metabolism	39	4	8.84818e-05	0.029199
Distant	(1.4,2.8]	ErbB signaling pathway	85	13	0.00348843	0.0295175
Distant	(1.4,2.8]	Oocyte meiosis	125	17	0.0032726	0.0295175
Distant	(1.4,2.8]	Renin secretion	65	11	0.00314825	0.0295175
Distant	(1.4,2.8]	Human cytomegalovirus infection	225	26	0.00344212	0.0295175
Distant	(1.4,2.8]	Pancreatic cancer	75	12	0.00337354	0.0295175
Distant	(1.4,2.8]	Central carbon metabolism in cancer	65	11	0.00314825	0.0295175
All	(8.4,10]	Adrenergic signaling in cardiomyocytes	144	20	0.000644684	0.0303923
All	(2.8,4.2]	Amphetamine addiction	68	19	0.00297367	0.030666
Regional	(2.8,4.2]	Toll-like receptor signaling pathway	104	47	0.0104459	0.0316251
Regional	(2.8,4.2]	VEGF signaling pathway	59	29	0.0106905	0.0320715
All	(2.8,4.2]	C-type lectin receptor signaling pathway	104	26	0.00321609	0.0321609
Distant	(1.4,2.8]	Wnt signaling pathway	149	19	0.00403539	0.0328121
Distant	(1.4,2.8]	Insulin resistance	107	15	0.00417608	0.0328121
Distant	(1.4,2.8]	Endometrial cancer	58	10	0.00416689	0.0328121
Distant	(4.2,5.6]	PI3K-Akt signaling pathway	354	33	0.000897725	0.0329166
All	(2.8,4.2]	Dopaminergic synapse	131	31	0.00343517	0.0333414
All	(5.6,7]	Sphingolipid signaling pathway	118	14	0.00127552	0.0334952
All	(5.6,7]	Phospholipase D signaling pathway	146	16	0.00139249	0.0334952
All	(5.6,7]	B cell receptor signaling pathway	71	10	0.00171862	0.0334952
All	(5.6,7]	Pathways in cancer	526	40	0.00170585	0.0334952
All	(5.6,7]	Endometrial cancer	58	9	0.00145041	0.0334952
All	(5.6,7]	Gastric cancer	149	16	0.00172551	0.0334952
Regional	(7,8.4]	Th1 and Th2 cell differentiation	92	9	0.000208609	0.0344206
All	(2.8,4.2]	Estrogen signaling pathway	137	32	0.00369653	0.034853
All	(4.2,5.6]	Prolactin signaling pathway	70	15	0.00117919	0.0353758
All	(5.6,7]	Prostate cancer	97	12	0.0019486	0.0357243
All	(5.6,7]	Oxytocin signaling pathway	152	16	0.00212295	0.0368723
Localized	(7,8.4]	FoxO signaling pathway	132	16	0.000446936	0.0372729
Localized	(7,8.4]	PI3K-Akt signaling pathway	354	31	0.000581809	0.0372729
Localized	(7,8.4]	Circadian rhythm	31	7	0.000479238	0.0372729
Localized	(7,8.4]	Estrogen signaling pathway	137	16	0.00067769	0.0372729
All	(5.6,7]	Colorectal cancer	86	11	0.00227399	0.0375208
Distant	(1.4,2.8]	Endocytosis	244	27	0.00527617	0.0378508
Distant	(1.4,2.8]	Longevity regulating pathway	89	13	0.00522196	0.0378508
Distant	(1.4,2.8]	Progesterone-mediated oocyte maturation	99	14	0.00513743	0.0378508
Distant	(1.4,2.8]	Choline metabolism in cancer	99	14	0.00513743	0.0378508
Localized	(8.4,10]	Phospholipase D signaling pathway	146	7	0.000441427	0.0383128
Localized	(8.4,10]	Endocytosis	244	9	0.000464398	0.0383128
Localized	(8.4,10]	Apelin signaling pathway	137	7	0.000299626	0.0383128
Localized	(8.4,10]	Transcriptional misregulation in cancer	186	8	0.000353996	0.0383128
Distant	(2.8,4.2]	Hedgehog signaling pathway	47	15	0.00484576	0.0390024
All	(2.8,4.2]	Melanogenesis	101	25	0.00439562	0.0402931
All	(5.6,7]	Endocytosis	244	22	0.00260844	0.0409898
Distant	(2.8,4.2]	Prolactin signaling pathway	70	20	0.00523659	0.0411446
All	(2.8,4.2]	Cholinergic synapse	112	27	0.00465532	0.0415204
Distant	(2.8,4.2]	Wnt signaling pathway	149	36	0.00564848	0.0423636
Distant	(2.8,4.2]	Choline metabolism in cancer	99	26	0.00557847	0.0423636
Regional	(2.8,4.2]	Central carbon metabolism in cancer	65	31	0.0143015	0.0425181
All	[0,1.4]	Pathways in cancer	526	55	0.000260579	0.0429955
All	(2.8,4.2]	B cell receptor signaling pathway	71	19	0.00501294	0.0435334
Distant	(1.4,2.8]	Human immunodeficiency virus 1 infection	212	24	0.00627019	0.0440247
Regional	(2.8,4.2]	IL-17 signaling pathway	93	42	0.0151427	0.044617
All	(8.4,10]	Renal cell carcinoma	69	12	0.00109904	0.0453354
Distant	(2.8,4.2]	Glioma	71	20	0.00622514	0.0456511
All	(5.6,7]	Thyroid hormone signaling pathway	116	13	0.00313892	0.0470838
All	(2.8,4.2]	Oxytocin signaling pathway	152	34	0.0058303	0.0493333
All	(2.8,4.2]	Endocrine resistance	98	24	0.00599303	0.0494425
All	(8.4,10]	Axon guidance	175	22	0.00137838	0.0505407
Distant	(2.8,4.2]	mTOR signaling pathway	151	36	0.00706741	0.050701
All	(4.2,5.6]	PI3K-Akt signaling pathway	354	48	0.0024267	0.0510047
All	(4.2,5.6]	Tight junction	170	27	0.00247295	0.0510047
All	(4.2,5.6]	Proteoglycans in cancer	201	31	0.00198509	0.0510047
All	(4.2,5.6]	Pancreatic cancer	75	15	0.00244161	0.0510047
All	(4.2,5.6]	Prostate cancer	97	18	0.00229439	0.0510047
Distant	(2.8,4.2]	T cell receptor signaling pathway	101	26	0.00737761	0.0518002
All	(5.6,7]	Non-small cell lung cancer	66	9	0.00361824	0.0519139
Distant	(1.4,2.8]	Glutamatergic synapse	114	15	0.007562	0.0519301
Distant	(1.4,2.8]	Breast cancer	147	18	0.00771084	0.0519301
All	(2.8,4.2]	AMPK signaling pathway	120	28	0.00646081	0.0520017
Distant	(4.2,5.6]	Colorectal cancer	86	12	0.00169282	0.0520958
Distant	(4.2,5.6]	Pancreatic cancer	75	11	0.00173653	0.0520958
Distant	(7,8.4]	Pyruvate metabolism	39	2	0.000158365	0.0522604
All	(1.4,2.8]	Ribosome	153	6	0.000318894	0.0526175
Regional	(2.8,4.2]	Inflammatory mediator regulation of TRP channels	99	44	0.0180479	0.0526616
Regional	(2.8,4.2]	Cushing syndrome	154	65	0.0181922	0.0526616
Distant	(2.8,4.2]	Calcium signaling pathway	183	42	0.00774849	0.0532709
All	(4.2,5.6]	Ras signaling pathway	232	34	0.00293836	0.0538699
All	(4.2,5.6]	AGE-RAGE signaling pathway in diabetic complications	99	18	0.00289712	0.0538699
Distant	(4.2,5.6]	Proteoglycans in cancer	201	21	0.00196848	0.0541332
Localized	(1.4,2.8]	Phospholipase D signaling pathway	146	14	0.000494457	0.0543903
All	(2.8,4.2]	Apelin signaling pathway	137	31	0.00692305	0.0543954
All	(2.8,4.2]	FoxO signaling pathway	132	30	0.00732193	0.0554749
All	(2.8,4.2]	Longevity regulating pathway	89	22	0.00739666	0.0554749
Distant	(4.2,5.6]	cGMP-PKG signaling pathway	163	18	0.00220595	0.0556199
Distant	(4.2,5.6]	mTOR signaling pathway	151	17	0.00235963	0.0556199
Distant	(2.8,4.2]	Prostate cancer	97	25	0.00836962	0.0563668
Regional	(2.8,4.2]	Apoptosis	136	58	0.0196716	0.0564488
Distant	(1.4,2.8]	Bacterial invasion of epithelial cells	74	11	0.00862177	0.0569037
All	(8.4,10]	Phospholipase D signaling pathway	146	19	0.00191614	0.0574841
All	(8.4,10]	Regulation of actin cytoskeleton	213	25	0.00179492	0.0574841
Regional	(2.8,4.2]	Glycerophospholipid metabolism	97	43	0.0202206	0.0575242
Distant	(2.8,4.2]	VEGF signaling pathway	59	17	0.00881346	0.0581688
Regional	(2.8,4.2]	Th1 and Th2 cell differentiation	92	41	0.0208603	0.0588367
All	(2.8,4.2]	Bacterial invasion of epithelial cells	74	19	0.00808242	0.0592711
Regional	(2.8,4.2]	Influenza A	171	71	0.0212276	0.0593654
Distant	(1.4,2.8]	Signaling pathways regulating pluripotency of stem cells	139	17	0.00957393	0.0596113
Distant	(1.4,2.8]	Aldosterone-regulated sodium reabsorption	37	7	0.00941968	0.0596113
Distant	(1.4,2.8]	Gastric acid secretion	75	11	0.00952381	0.0596113
Regional	(2.8,4.2]	Toxoplasmosis	113	49	0.0218348	0.0605503
Regional	(2.8,4.2]	ECM-receptor interaction	82	37	0.0220477	0.0606311
All	(8.4,10]	ErbB signaling pathway	85	13	0.00234196	0.0616828
All	(8.4,10]	Rap1 signaling pathway	206	24	0.00242993	0.0616828
Regional	(2.8,4.2]	Hedgehog signaling pathway	47	23	0.0230432	0.0623301
Regional	(2.8,4.2]	Adherens junction	72	33	0.0230142	0.0623301
Distant	(1.4,2.8]	Hippo signaling pathway - multiple species	29	6	0.0102496	0.0624178
Distant	(1.4,2.8]	Oxytocin signaling pathway	152	18	0.0107813	0.0624178
Distant	(1.4,2.8]	Prostate cancer	97	13	0.0107265	0.0624178
Distant	(1.4,2.8]	Acute myeloid leukemia	66	10	0.0105263	0.0624178
All	(5.6,7]	mTOR signaling pathway	151	15	0.00501815	0.0629512
All	(5.6,7]	Apelin signaling pathway	137	14	0.00515056	0.0629512
All	(5.6,7]	Insulin signaling pathway	137	14	0.00515056	0.0629512
All	(5.6,7]	Renal cell carcinoma	69	9	0.00489371	0.0629512
Distant	(1.4,2.8]	Relaxin signaling pathway	130	16	0.0110942	0.0631221
All	(2.8,4.2]	T cell receptor signaling pathway	101	24	0.008872	0.0633162
All	(2.8,4.2]	Human cytomegalovirus infection	225	46	0.00901777	0.0633162
All	(2.8,4.2]	mTOR signaling pathway	151	33	0.00936893	0.0644114
Regional	(2.8,4.2]	Insulin secretion	85	38	0.0241207	0.064714
All	(2.8,4.2]	Prolactin signaling pathway	70	18	0.00963092	0.0648613
Distant	(2.8,4.2]	EGFR tyrosine kinase inhibitor resistance	79	21	0.0104179	0.0661136
Distant	(2.8,4.2]	RNA degradation	79	21	0.0104179	0.0661136
All	(8.4,10]	Ras signaling pathway	232	26	0.00282024	0.0664771
All	(4.2,5.6]	B cell receptor signaling pathway	71	14	0.0038516	0.0668962
Distant	(4.2,5.6]	Hepatocellular carcinoma	168	18	0.00307695	0.0676929
All	(5.6,7]	Hepatocellular carcinoma	168	16	0.00575068	0.0677758
Distant	(2.8,4.2]	Phosphatidylinositol signaling system	99	25	0.0109362	0.0680931
All	(5.6,7]	Focal adhesion	199	18	0.00601016	0.0683915
All	(4.2,5.6]	mTOR signaling pathway	151	24	0.00415427	0.0685455
Distant	(4.2,5.6]	MAPK signaling pathway	295	27	0.0033613	0.0693269
All	(8.4,10]	Pathways in cancer	526	49	0.0031795	0.0699489
Regional	(2.8,4.2]	Shigellosis	65	30	0.0264169	0.0703032
All	(5.6,7]	Proteoglycans in cancer	201	18	0.0066571	0.0708659
All	(5.6,7]	Melanoma	72	9	0.00649377	0.0708659
Regional	(2.8,4.2]	Tight junction	170	70	0.026849	0.0708812
Distant	(1.4,2.8]	Regulation of actin cytoskeleton	213	23	0.0127159	0.0709661
Distant	(1.4,2.8]	Amphetamine addiction	68	10	0.0129029	0.0709661
Regional	(2.8,4.2]	Amoebiasis	96	42	0.027378	0.0717044
All	(8.4,10]	Hippo signaling pathway	154	19	0.00353717	0.0723681
All	(8.4,10]	Proteoglycans in cancer	201	23	0.00372805	0.0723681
Distant	(4.2,5.6]	Glioma	71	10	0.00376259	0.0730385
All	(8.4,10]	T cell receptor signaling pathway	101	14	0.00411181	0.0736818
All	(8.4,10]	Hepatocellular carcinoma	168	20	0.00424229	0.0736818
All	(5.6,7]	Autophagy - animal	128	13	0.00726593	0.073693
All	(5.6,7]	Glutamatergic synapse	114	12	0.0073693	0.073693
Distant	(4.2,5.6]	AMPK signaling pathway	120	14	0.0040344	0.073964
Distant	(1.4,2.8]	Cocaine addiction	49	8	0.0137896	0.0745992
Distant	(4.2,5.6]	Cellular senescence	160	17	0.00432524	0.0751226
All	(4.2,5.6]	Apoptosis	136	22	0.00478306	0.0751624
Localized	(7,8.4]	Inositol phosphate metabolism	74	10	0.00231013	0.0753876
Localized	(7,8.4]	MAPK signaling pathway	295	25	0.00306217	0.0753876
Localized	(7,8.4]	Autophagy - animal	128	14	0.00270393	0.0753876
Localized	(7,8.4]	Longevity regulating pathway	89	11	0.00292745	0.0753876
Localized	(7,8.4]	Signaling pathways regulating pluripotency of stem cells	139	15	0.00220704	0.0753876
Localized	(7,8.4]	Pathways in cancer	526	39	0.0029106	0.0753876
Localized	(7,8.4]	Chronic myeloid leukemia	76	10	0.00282407	0.0753876
Localized	(7,8.4]	Dilated cardiomyopathy (DCM)	90	11	0.00319826	0.0753876
Distant	(1.4,2.8]	VEGF signaling pathway	59	9	0.0142619	0.07591
Distant	(4.2,5.6]	Endocytosis	244	23	0.00460282	0.0759466
Distant	(2.8,4.2]	HIF-1 signaling pathway	100	25	0.0124395	0.0760193
Regional	(2.8,4.2]	NOD-like receptor signaling pathway	168	69	0.0294837	0.0766111
Distant	(4.2,5.6]	Other types of O-glycan biosynthesis	22	5	0.00492063	0.0773242
All	(2.8,4.2]	Amyotrophic lateral sclerosis (ALS)	51	14	0.0118453	0.0781789
All	(2.8,4.2]	Protein processing in endoplasmic reticulum	165	35	0.0121255	0.0784593
Distant	(1.4,2.8]	Phospholipase D signaling pathway	146	17	0.0152004	0.079621
All	(2.8,4.2]	Cushing syndrome	154	33	0.0125662	0.079747
Distant	(2.8,4.2]	SNARE interactions in vesicular transport	34	11	0.0134066	0.0804398
Regional	(2.8,4.2]	Mucin type O-glycan biosynthesis	31	16	0.0312506	0.0805679
All	(2.8,4.2]	Arrhythmogenic right ventricular cardiomyopathy (ARVC)	72	18	0.0129637	0.0807175
All	(2.8,4.2]	TNF signaling pathway	110	25	0.0135805	0.081483
All	(2.8,4.2]	AGE-RAGE signaling pathway in diabetic complications	99	23	0.0134861	0.081483
Distant	(2.8,4.2]	Circadian entrainment	96	24	0.0141391	0.0818581
Distant	(2.8,4.2]	Colorectal cancer	86	22	0.014052	0.0818581
Distant	(2.8,4.2]	Estrogen signaling pathway	137	32	0.0144157	0.0820204
Distant	(1.4,2.8]	Tight junction	170	19	0.0160167	0.0825862
Regional	(2.8,4.2]	Glycosaminoglycan biosynthesis - heparan sulfate / heparin	24	13	0.0323425	0.0827365
Distant	(1.4,2.8]	Autophagy - other	32	6	0.0165487	0.0840165
All	(2.8,4.2]	Thyroid hormone signaling pathway	116	26	0.0143201	0.0843866
All	(5.6,7]	Hepatitis C	131	13	0.00878089	0.0852263
All	[0,1.4]	TGF-beta signaling pathway	84	14	0.000961427	0.0855018
All	[0,1.4]	Tuberculosis	179	23	0.00129097	0.0855018
All	[0,1.4]	Proteoglycans in cancer	201	25	0.00129548	0.0855018
Distant	(2.8,4.2]	Melanoma	72	19	0.0155602	0.0870316
Distant	(2.8,4.2]	Osteoclast differentiation	128	30	0.0166551	0.0875774
Distant	(2.8,4.2]	Hippo signaling pathway	154	35	0.0164535	0.0875774
Distant	(2.8,4.2]	Vasopressin-regulated water reabsorption	44	13	0.0167193	0.0875774
Distant	(2.8,4.2]	Transcriptional misregulation in cancer	186	41	0.0166749	0.0875774
Regional	(2.8,4.2]	Type II diabetes mellitus	46	22	0.0345718	0.0877591
Distant	(4.2,5.6]	Protein processing in endoplasmic reticulum	165	17	0.00590135	0.0884139
Distant	(4.2,5.6]	Chronic myeloid leukemia	76	10	0.00616218	0.0884139
All	(5.6,7]	C-type lectin receptor signaling pathway	104	11	0.00975045	0.0919328
Distant	(4.2,5.6]	Longevity regulating pathway	89	11	0.00670826	0.0922386
All	(4.2,5.6]	Insulin resistance	107	18	0.00677463	0.0931512
All	(4.2,5.6]	Hypertrophic cardiomyopathy (HCM)	83	15	0.00664044	0.0931512
All	(4.2,5.6]	Fluid shear stress and atherosclerosis	139	22	0.00622866	0.0931512
All	(4.2,5.6]	Gastric cancer	149	23	0.00711051	0.0938588
Distant	(2.8,4.2]	GABAergic synapse	88	22	0.0182947	0.0943322
Distant	(2.8,4.2]	Cell cycle	124	29	0.0188814	0.094407
Distant	(2.8,4.2]	Nicotine addiction	40	12	0.0186857	0.094407
All	(4.2,5.6]	Sphingolipid metabolism	47	10	0.00794087	0.0946411
All	(4.2,5.6]	Human papillomavirus infection	339	44	0.00803016	0.0946411
All	(4.2,5.6]	Renal cell carcinoma	69	13	0.00782326	0.0946411
All	(5.6,7]	Fc gamma R-mediated phagocytosis	91	10	0.0103996	0.0953299
All	(5.6,7]	EGFR tyrosine kinase inhibitor resistance	79	9	0.0117729	0.0961963
All	(5.6,7]	Apoptosis	136	13	0.011846	0.0961963
All	(5.6,7]	Th1 and Th2 cell differentiation	92	10	0.0111943	0.0961963
All	(5.6,7]	Parathyroid hormone synthesis, secretion and action	106	11	0.0111796	0.0961963
All	(5.6,7]	Insulin resistance	107	11	0.0119517	0.0961963
All	(2.8,4.2]	cGMP-PKG signaling pathway	163	34	0.0169808	0.0983102
All	(5.6,7]	Ubiquitin mediated proteolysis	137	13	0.012548	0.0985914
Regional	(2.8,4.2]	Melanoma	72	32	0.0397068	0.100025
Localized	(8.4,10]	FoxO signaling pathway	132	6	0.0015205	0.100353
All	(4.2,5.6]	Sphingolipid signaling pathway	118	19	0.00882589	0.100433
Distant	(2.8,4.2]	Inositol phosphate metabolism	74	19	0.0206996	0.100754
Distant	(2.8,4.2]	Longevity regulating pathway	89	22	0.0207614	0.100754
Distant	(1.4,2.8]	Kaposi sarcoma-associated herpesvirus infection	186	20	0.0201593	0.100796
Regional	(2.8,4.2]	Biosynthesis of unsaturated fatty acids	27	14	0.0409295	0.102324
All	[0,1.4]	FoxO signaling pathway	132	18	0.00217974	0.102759
All	[0,1.4]	Axon guidance	175	22	0.00216502	0.102759
All	(8.4,10]	cGMP-PKG signaling pathway	163	19	0.0065854	0.103681
All	(8.4,10]	Sphingolipid signaling pathway	118	15	0.00688964	0.103681
All	(8.4,10]	Neurotrophin signaling pathway	119	15	0.00744277	0.103681
All	(8.4,10]	Hepatitis C	131	16	0.00785466	0.103681
All	(8.4,10]	Human cytomegalovirus infection	225	24	0.00747352	0.103681
All	(8.4,10]	Human papillomavirus infection	339	33	0.00774223	0.103681
Localized	(8.4,10]	HIF-1 signaling pathway	100	5	0.00251903	0.10391
Localized	(8.4,10]	Long-term depression	60	4	0.00244808	0.10391
Localized	(8.4,10]	Progesterone-mediated oocyte maturation	99	5	0.00241065	0.10391
Distant	(1.4,2.8]	cAMP signaling pathway	199	21	0.0212296	0.103995
Distant	(1.4,2.8]	Parathyroid hormone synthesis, secretion and action	106	13	0.0214293	0.103995
Localized	(7,8.4]	Renal cell carcinoma	69	9	0.00480403	0.105689
All	(4.2,5.6]	Neurotrophin signaling pathway	119	19	0.0096479	0.106127
Regional	(2.8,4.2]	Gastric acid secretion	75	33	0.0430616	0.106845
All	(5.6,7]	Fluid shear stress and atherosclerosis	139	13	0.0140479	0.10781
Distant	(4.2,5.6]	C-type lectin receptor signaling pathway	104	12	0.00818249	0.108009
All	(4.2,5.6]	Autophagy - animal	128	20	0.0101838	0.108409
All	(2.8,4.2]	Chagas disease (American trypanosomiasis)	102	23	0.0190784	0.10855
Localized	(8.4,10]	Sulfur metabolism	9	2	0.00307216	0.109586
Localized	(8.4,10]	Pathways in cancer	526	12	0.00365288	0.109586
Localized	(8.4,10]	Acute myeloid leukemia	66	4	0.00346697	0.109586
All	(4.2,5.6]	Insulin signaling pathway	137	21	0.0106418	0.109744
Localized	(7,8.4]	Ras signaling pathway	232	20	0.00642127	0.109753
Localized	(7,8.4]	Phosphatidylinositol signaling system	99	11	0.00665169	0.109753
Localized	(7,8.4]	Prostate cancer	97	11	0.00570593	0.109753
Localized	(7,8.4]	Choline metabolism in cancer	99	11	0.00665169	0.109753
Localized	(7,8.4]	Arrhythmogenic right ventricular cardiomyopathy (ARVC)	72	9	0.00637701	0.109753
Regional	(2.8,4.2]	Sphingolipid metabolism	47	22	0.0447169	0.110124
All	(2.8,4.2]	Vasopressin-regulated water reabsorption	44	12	0.0200738	0.110406
All	(2.8,4.2]	Cocaine addiction	49	13	0.0199382	0.110406
Distant	(2.8,4.2]	cGMP-PKG signaling pathway	163	36	0.0231343	0.110642
Distant	(1.4,2.8]	Vasopressin-regulated water reabsorption	44	7	0.0236058	0.111285
Distant	(1.4,2.8]	Viral carcinogenesis	201	21	0.0234493	0.111285
Distant	(1.4,2.8]	Human papillomavirus infection	339	32	0.024093	0.111981
Distant	(1.4,2.8]	Colorectal cancer	86	11	0.0248994	0.114122
Localized	(1.4,2.8]	Focal adhesion	199	16	0.00138935	0.114622
All	(2.8,4.2]	Mitophagy - animal	65	16	0.0213506	0.115503
All	(2.8,4.2]	Viral carcinogenesis	201	40	0.0217075	0.11554
Distant	(2.8,4.2]	Parathyroid hormone synthesis, secretion and action	106	25	0.0252685	0.117445
Distant	(2.8,4.2]	Amyotrophic lateral sclerosis (ALS)	51	14	0.0252399	0.117445
Distant	(4.2,5.6]	Adipocytokine signaling pathway	69	9	0.00969279	0.118467
Distant	(4.2,5.6]	Renal cell carcinoma	69	9	0.00969279	0.118467
All	(2.8,4.2]	Gastric cancer	149	31	0.0226849	0.118826
Distant	(4.2,5.6]	Ras signaling pathway	232	21	0.0103617	0.118921
Distant	(4.2,5.6]	Axon guidance	175	17	0.0104506	0.118921
All	(5.6,7]	Glycerophospholipid metabolism	97	10	0.0158767	0.119075
All	(5.6,7]	Endocrine resistance	98	10	0.0169656	0.119175
All	(5.6,7]	ErbB signaling pathway	85	9	0.018418	0.119175
All	(5.6,7]	PI3K-Akt signaling pathway	354	26	0.0163372	0.119175
All	(5.6,7]	Osteoclast differentiation	128	12	0.017599	0.119175
All	(5.6,7]	Cell adhesion molecules (CAMs)	144	13	0.0183997	0.119175
All	(5.6,7]	AGE-RAGE signaling pathway in diabetic complications	99	10	0.0181088	0.119175
All	(5.6,7]	Glioma	71	8	0.018197	0.119175
Regional	(1.4,2.8]	Pyruvate metabolism	39	2	0.00072933	0.120339
Regional	(1.4,2.8]	Axon guidance	175	3	0.000649296	0.120339
Localized	(8.4,10]	Glutamatergic synapse	114	5	0.00443432	0.121944
All	(2.8,4.2]	Adrenergic signaling in cardiomyocytes	144	30	0.0242712	0.124423
All	(2.8,4.2]	Acute myeloid leukemia	66	16	0.0245075	0.124423
All	(4.2,5.6]	Protein processing in endoplasmic reticulum	165	24	0.0124678	0.124678
All	(5.6,7]	Adherens junction	72	8	0.0196599	0.124765
Localized	(1.4,2.8]	Endocytosis	244	18	0.00189433	0.125026
Regional	(2.8,4.2]	Ferroptosis	40	19	0.0512181	0.1252
All	(5.6,7]	VEGF signaling pathway	59	7	0.0204266	0.12567
All	(5.6,7]	T cell receptor signaling pathway	101	10	0.0205641	0.12567
All	(2.8,4.2]	Phosphatidylinositol signaling system	99	22	0.0252337	0.126168
Regional	(2.8,4.2]	Basal cell carcinoma	63	28	0.052064	0.126332
Distant	(1.4,2.8]	Non-small cell lung cancer	66	9	0.0280394	0.126753
Distant	(2.8,4.2]	Gastric cancer	149	33	0.0277018	0.126967
All	(2.8,4.2]	Adherens junction	72	17	0.0266388	0.127226
All	(2.8,4.2]	Transcriptional misregulation in cancer	186	37	0.0266633	0.127226
All	(2.8,4.2]	Hepatocellular carcinoma	168	34	0.0259032	0.127226
All	(2.8,4.2]	Hypertrophic cardiomyopathy (HCM)	83	19	0.0269873	0.127226
Localized	(4.2,5.6]	Influenza A	171	3	0.000385714	0.127286
Regional	(2.8,4.2]	Proximal tubule bicarbonate reclamation	23	12	0.0539068	0.128907
Regional	(2.8,4.2]	Endometrial cancer	58	26	0.053828	0.128907
Localized	(7,8.4]	Axon guidance	175	16	0.00823047	0.129336
All	(8.4,10]	Tight junction	170	19	0.010213	0.129626
All	(2.8,4.2]	Mucin type O-glycan biosynthesis	31	9	0.0281821	0.130987
Distant	(2.8,4.2]	Signaling pathways regulating pluripotency of stem cells	139	31	0.0294082	0.131145
Distant	(2.8,4.2]	Platelet activation	123	28	0.0290662	0.131145
Distant	(1.4,2.8]	Type II diabetes mellitus	46	7	0.0294681	0.131412
All	(2.8,4.2]	Phospholipase D signaling pathway	146	30	0.0288845	0.132387
All	(2.8,4.2]	Longevity regulating pathway - multiple species	62	15	0.0293559	0.132705
Localized	(7,8.4]	Glucagon signaling pathway	103	11	0.00890872	0.13286
Localized	(7,8.4]	Breast cancer	147	14	0.00925994	0.13286
Distant	(4.2,5.6]	Biosynthesis of unsaturated fatty acids	27	5	0.0121561	0.133718
Distant	(4.2,5.6]	Prostate cancer	97	11	0.0125741	0.133853
All	(5.6,7]	Hedgehog signaling pathway	47	6	0.0223182	0.133909
All	(5.6,7]	Bacterial invasion of epithelial cells	74	8	0.0228337	0.134556
All	(5.6,7]	Wnt signaling pathway	149	13	0.0237003	0.134847
All	(5.6,7]	Regulation of actin cytoskeleton	213	17	0.0235876	0.134847
All	(4.2,5.6]	Protein digestion and absorption	90	15	0.0138993	0.134905
Distant	(2.8,4.2]	Longevity regulating pathway - multiple species	62	16	0.0306832	0.135006
All	(5.6,7]	Notch signaling pathway	48	6	0.0245277	0.13502
All	(5.6,7]	Pancreatic cancer	75	8	0.024549	0.13502
Distant	(1.4,2.8]	HIF-1 signaling pathway	100	12	0.0307692	0.135384
All	(2.8,4.2]	Tight junction	170	34	0.0303599	0.135389
All	(4.2,5.6]	Cell cycle	124	19	0.0147236	0.137298
All	(4.2,5.6]	Choline metabolism in cancer	99	16	0.0149779	0.137298
All	(2.8,4.2]	Human immunodeficiency virus 1 infection	212	41	0.0312953	0.137699
All	(2.8,4.2]	EGFR tyrosine kinase inhibitor resistance	79	18	0.0321489	0.137781
All	(2.8,4.2]	Dilated cardiomyopathy (DCM)	90	20	0.0318443	0.137781
Localized	(7,8.4]	Neurotrophin signaling pathway	119	12	0.0100461	0.138134
Distant	(2.8,4.2]	Glucagon signaling pathway	103	24	0.0319839	0.138877
Distant	(1.4,2.8]	EGFR tyrosine kinase inhibitor resistance	79	10	0.0336888	0.138966
Distant	(1.4,2.8]	Cell cycle	124	14	0.0329444	0.138966
Distant	(1.4,2.8]	Hedgehog signaling pathway	47	7	0.0327377	0.138966
Distant	(1.4,2.8]	Fc epsilon RI signaling pathway	68	9	0.0332761	0.138966
Distant	(1.4,2.8]	Salivary secretion	90	11	0.033509	0.138966
Regional	(2.8,4.2]	Glycerolipid metabolism	61	27	0.05867	0.139289
All	(2.8,4.2]	Endocrine and other factor-regulated calcium reabsorption	47	12	0.0329861	0.139556
All	(2.8,4.2]	Biosynthesis of unsaturated fatty acids	27	8	0.0334845	0.139872
All	(8.4,10]	Cellular senescence	160	18	0.011471	0.140107
All	(8.4,10]	Apelin signaling pathway	137	16	0.0118879	0.140107
All	(5.6,7]	cAMP signaling pathway	199	16	0.0259625	0.140453
All	(2.8,4.2]	Hippo signaling pathway	154	31	0.0345419	0.140726
All	(2.8,4.2]	Aldosterone-regulated sodium reabsorption	37	10	0.0343479	0.140726
Distant	(2.8,4.2]	Chemokine signaling pathway	189	40	0.0331278	0.141976
All	(4.2,5.6]	Mucin type O-glycan biosynthesis	31	7	0.0180844	0.144087
All	(4.2,5.6]	T cell receptor signaling pathway	101	16	0.0179162	0.144087
All	(4.2,5.6]	TNF signaling pathway	110	17	0.0188176	0.144087
All	(4.2,5.6]	Circadian rhythm	31	7	0.0180844	0.144087
All	(4.2,5.6]	Adipocytokine signaling pathway	69	12	0.0192116	0.144087
All	(4.2,5.6]	Hepatitis B	144	21	0.0181438	0.144087
All	(4.2,5.6]	Chronic myeloid leukemia	76	13	0.0172914	0.144087
All	(4.2,5.6]	Small cell lung cancer	93	15	0.0184524	0.144087
Distant	(4.2,5.6]	Cholesterol metabolism	50	7	0.0149245	0.144579
Distant	(4.2,5.6]	Leishmaniasis	74	9	0.0150265	0.144579
Distant	(4.2,5.6]	Toxoplasmosis	113	12	0.0153341	0.144579
Distant	(4.2,5.6]	Choline metabolism in cancer	99	11	0.0145168	0.144579
Localized	(7,8.4]	Parathyroid hormone synthesis, secretion and action	106	11	0.0109594	0.144664
All	(4.2,5.6]	Hippo signaling pathway	154	22	0.0197511	0.144841
All	(2.8,4.2]	Adipocytokine signaling pathway	69	16	0.0360823	0.145209
Distant	(2.8,4.2]	Fc epsilon RI signaling pathway	68	17	0.0352567	0.145434
Distant	(2.8,4.2]	Amphetamine addiction	68	17	0.0352567	0.145434
Distant	(2.8,4.2]	Endometrial cancer	58	15	0.0350475	0.145434
Localized	(7,8.4]	EGFR tyrosine kinase inhibitor resistance	79	9	0.0115706	0.146858
All	(4.2,5.6]	Ubiquitin mediated proteolysis	137	20	0.0205781	0.147626
All	(8.4,10]	Bladder cancer	41	7	0.0129948	0.147871
Distant	(2.8,4.2]	Progesterone-mediated oocyte maturation	99	23	0.0363529	0.148105
All	(5.6,7]	Aldosterone-regulated sodium reabsorption	37	5	0.0288012	0.148506
All	(5.6,7]	Thyroid cancer	37	5	0.0288012	0.148506
All	(5.6,7]	Basal cell carcinoma	63	7	0.0282507	0.148506
All	(2.8,4.2]	Colorectal cancer	86	19	0.0378036	0.150303
All	(8.4,10]	mTOR signaling pathway	151	17	0.0136952	0.150647
Distant	(2.8,4.2]	Dopaminergic synapse	131	29	0.037494	0.150891
All	(5.6,7]	Kaposi sarcoma-associated herpesvirus infection	186	15	0.0297742	0.151162
All	(2.8,4.2]	Measles	132	27	0.0387107	0.152078
All	(8.4,10]	PI3K-Akt signaling pathway	354	33	0.0142924	0.152144
Distant	(2.8,4.2]	TNF signaling pathway	110	25	0.0383231	0.152369
Distant	(1.4,2.8]	D-Glutamine and D-glutamate metabolism	5	2	0.0378994	0.152522
Distant	(1.4,2.8]	Glucagon signaling pathway	103	12	0.0375501	0.152522
All	(2.8,4.2]	Th1 and Th2 cell differentiation	92	20	0.0393418	0.152739
Distant	(4.2,5.6]	Osteoclast differentiation	128	13	0.0168148	0.153077
Distant	(4.2,5.6]	Nicotine addiction	40	6	0.0171632	0.153077
Localized	(1.4,2.8]	Regulation of actin cytoskeleton	213	16	0.0027919	0.153555
Distant	(2.8,4.2]	Human T-cell leukemia virus 1 infection	219	45	0.0395602	0.155415
Distant	(1.4,2.8]	Prolactin signaling pathway	70	9	0.0391528	0.155668
Distant	(1.4,2.8]	C-type lectin receptor signaling pathway	104	12	0.0400281	0.157253
Distant	(2.8,4.2]	Human cytomegalovirus infection	225	46	0.0407649	0.158264
All	(2.8,4.2]	Glycosaminoglycan biosynthesis - keratan sulfate	14	5	0.0413868	0.15881
Regional	(2.8,4.2]	Calcium signaling pathway	183	72	0.0679446	0.160155
All	(4.2,5.6]	EGFR tyrosine kinase inhibitor resistance	79	13	0.0233205	0.160539
All	(4.2,5.6]	Relaxin signaling pathway	130	19	0.0233512	0.160539
All	(2.8,4.2]	Chronic myeloid leukemia	76	17	0.0429456	0.162897
All	(2.8,4.2]	GnRH signaling pathway	93	20	0.0435414	0.16328
All	(5.6,7]	Central carbon metabolism in cancer	65	7	0.0328351	0.164175
Regional	(2.8,4.2]	Hypertrophic cardiomyopathy (HCM)	83	35	0.0702228	0.164351
Distant	(1.4,2.8]	B cell receptor signaling pathway	71	9	0.0423402	0.16438
Distant	(4.2,5.6]	Hepatitis B	144	14	0.0190148	0.165128
Regional	(2.8,4.2]	Cocaine addiction	49	22	0.0711416	0.165329
Localized	(8.4,10]	Oocyte meiosis	125	5	0.00653815	0.165968
All	(8.4,10]	Synaptic vesicle cycle	63	9	0.0162802	0.16789
Localized	(7,8.4]	Proteoglycans in cancer	201	17	0.0137416	0.167953
Distant	(4.2,5.6]	Hepatitis C	131	13	0.0200325	0.169506
All	(5.6,7]	TNF signaling pathway	110	10	0.0346754	0.170789
All	(5.6,7]	Acute myeloid leukemia	66	7	0.0353033	0.171325
All	[0,1.4]	AGE-RAGE signaling pathway in diabetic complications	99	14	0.00469505	0.172152
All	[0,1.4]	Viral myocarditis	59	10	0.00440001	0.172152
All	(8.4,10]	Dopaminergic synapse	131	15	0.0172506	0.172506
All	(2.8,4.2]	Gap junction	88	19	0.0465928	0.17276
Distant	(1.4,2.8]	Ferroptosis	40	6	0.0451057	0.17308
Distant	(2.8,4.2]	Adrenergic signaling in cardiomyocytes	144	31	0.0454986	0.174301
Distant	(2.8,4.2]	Leukocyte transendothelial migration	112	25	0.0464804	0.174301
Distant	(2.8,4.2]	Long-term depression	60	15	0.0461406	0.174301
All	(4.2,5.6]	Arrhythmogenic right ventricular cardiomyopathy (ARVC)	72	12	0.0261739	0.176273
Regional	(2.8,4.2]	Hippo signaling pathway - multiple species	29	14	0.0767746	0.177172
All	[0,1.4]	MAPK signaling pathway	295	31	0.00540191	0.178263
All	(5.6,7]	Human cytomegalovirus infection	225	17	0.0372812	0.178301
All	(2.8,4.2]	Non-small cell lung cancer	66	15	0.0486651	0.178439
All	(5.6,7]	Long-term potentiation	67	7	0.0378914	0.178631
All	(2.8,4.2]	Glycosaminoglycan biosynthesis - heparan sulfate / heparin	24	7	0.0492647	0.178652
Distant	(4.2,5.6]	Acute myeloid leukemia	66	8	0.0216864	0.178913
Distant	(4.2,5.6]	Neurotrophin signaling pathway	119	12	0.0222414	0.179016
All	(2.8,4.2]	Chemokine signaling pathway	189	36	0.0505333	0.181261
All	(8.4,10]	ABC transporters	44	7	0.0188445	0.182902
Distant	(2.8,4.2]	Sphingolipid signaling pathway	118	26	0.0493931	0.183143
All	(5.6,7]	Adrenergic signaling in cardiomyocytes	144	12	0.0394658	0.183432
All	(2.8,4.2]	Sphingolipid signaling pathway	118	24	0.0520615	0.184734
Distant	(1.4,2.8]	Rap1 signaling pathway	206	20	0.0514372	0.185556
Distant	(1.4,2.8]	Longevity regulating pathway - multiple species	62	8	0.0493281	0.185556
Distant	(1.4,2.8]	Adrenergic signaling in cardiomyocytes	144	15	0.0513474	0.185556
Distant	(1.4,2.8]	Insulin secretion	85	10	0.0517309	0.185556
Distant	(1.4,2.8]	Pancreatic secretion	96	11	0.0500737	0.185556
Distant	(1.4,2.8]	Hepatocellular carcinoma	168	17	0.0501374	0.185556
Localized	(8.4,10]	Hepatitis C	131	5	0.00794171	0.187198
Regional	(2.8,4.2]	Amphetamine addiction	68	29	0.0816992	0.187227
Distant	(4.2,5.6]	Non-alcoholic fatty liver disease (NAFLD)	149	14	0.0247775	0.187728
Distant	(4.2,5.6]	MicroRNAs in cancer	299	24	0.0250305	0.187728
Distant	(4.2,5.6]	Gastric cancer	149	14	0.0247775	0.187728
All	(4.2,5.6]	Endocrine resistance	98	15	0.0284572	0.187818
Distant	(1.4,2.8]	Thyroid hormone synthesis	74	9	0.0529347	0.187833
All	(4.2,5.6]	Cellular senescence	160	22	0.0292612	0.188287
All	(4.2,5.6]	Dilated cardiomyopathy (DCM)	90	14	0.0296694	0.188287
All	(2.8,4.2]	Cellular senescence	160	31	0.0543897	0.188933
All	(2.8,4.2]	Retrograde endocannabinoid signaling	148	29	0.0541568	0.188933
Distant	(1.4,2.8]	Vitamin B6 metabolism	6	2	0.0544044	0.189185
Distant	(1.4,2.8]	Vascular smooth muscle contraction	121	13	0.0544622	0.189185
Localized	(7,8.4]	Endocrine resistance	98	10	0.0166633	0.189617
Localized	(7,8.4]	Prolactin signaling pathway	70	8	0.0165549	0.189617
Distant	(2.8,4.2]	Bladder cancer	41	11	0.0517409	0.189717
Distant	(1.4,2.8]	Salmonella infection	86	10	0.0552613	0.189961
Distant	(4.2,5.6]	Tuberculosis	179	16	0.0260813	0.191263
Localized	(7,8.4]	Hepatitis B	144	13	0.0180151	0.191774
Localized	(7,8.4]	Glioma	71	8	0.0179188	0.191774
All	(8.4,10]	AGE-RAGE signaling pathway in diabetic complications	99	12	0.0209672	0.192199
All	(8.4,10]	Choline metabolism in cancer	99	12	0.0209672	0.192199
Localized	(7,8.4]	p53 signaling pathway	72	8	0.0193615	0.194229
Localized	(7,8.4]	Colorectal cancer	86	9	0.0194229	0.194229
All	(5.6,7]	Bladder cancer	41	5	0.0425354	0.194954
Distant	(4.2,5.6]	Calcium signaling pathway	183	16	0.0312104	0.19596
Distant	(4.2,5.6]	SNARE interactions in vesicular transport	34	5	0.0310581	0.19596
Distant	(4.2,5.6]	B cell receptor signaling pathway	71	8	0.0320662	0.19596
Distant	(4.2,5.6]	Prolactin signaling pathway	70	8	0.0297623	0.19596
Distant	(4.2,5.6]	Aldosterone synthesis and secretion	96	10	0.0288871	0.19596
Distant	(4.2,5.6]	Cushing syndrome	154	14	0.0317494	0.19596
Distant	(4.2,5.6]	Amoebiasis	96	10	0.0288871	0.19596
Distant	(4.2,5.6]	Human cytomegalovirus infection	225	19	0.0276119	0.19596
Distant	(4.2,5.6]	Human immunodeficiency virus 1 infection	212	18	0.030044	0.19596
Distant	(4.2,5.6]	Focal adhesion	199	17	0.0326761	0.196056
Localized	(7,8.4]	T cell receptor signaling pathway	101	10	0.0202047	0.196104
All	(2.8,4.2]	Insulin signaling pathway	137	27	0.0579135	0.197465
All	(2.8,4.2]	Prion diseases	35	9	0.0580426	0.197465
All	(4.2,5.6]	Bacterial invasion of epithelial cells	74	12	0.0317383	0.197616
Regional	(2.8,4.2]	Autophagy - other	32	15	0.0876336	0.199442
Distant	(1.4,2.8]	Phosphatidylinositol signaling system	99	11	0.0601354	0.200913
Distant	(1.4,2.8]	AGE-RAGE signaling pathway in diabetic complications	99	11	0.0601354	0.200913
Distant	(1.4,2.8]	Proximal tubule bicarbonate reclamation	23	4	0.0607348	0.200913
Distant	(1.4,2.8]	Chronic myeloid leukemia	76	9	0.0608826	0.200913
Localized	(7,8.4]	RNA degradation	79	8	0.0318469	0.20175
Localized	(7,8.4]	Cell cycle	124	11	0.0316394	0.20175
Localized	(7,8.4]	mTOR signaling pathway	151	13	0.025586	0.20175
Localized	(7,8.4]	AMPK signaling pathway	120	11	0.025612	0.20175
Localized	(7,8.4]	Longevity regulating pathway - multiple species	62	7	0.0257773	0.20175
Localized	(7,8.4]	Hippo signaling pathway	154	13	0.0294645	0.20175
Localized	(7,8.4]	Tight junction	170	14	0.0294178	0.20175
Localized	(7,8.4]	NOD-like receptor signaling pathway	168	14	0.0269249	0.20175
Localized	(7,8.4]	Insulin signaling pathway	137	12	0.0277865	0.20175
Localized	(7,8.4]	Thyroid hormone synthesis	74	8	0.0224923	0.20175
Localized	(7,8.4]	Cortisol synthesis and secretion	64	7	0.0300798	0.20175
Localized	(7,8.4]	Insulin resistance	107	10	0.028889	0.20175
Localized	(7,8.4]	Cushing syndrome	154	13	0.0294645	0.20175
Localized	(7,8.4]	Cocaine addiction	49	6	0.0265524	0.20175
Localized	(7,8.4]	Shigellosis	65	7	0.0324023	0.20175
Localized	(7,8.4]	Human T-cell leukemia virus 1 infection	219	17	0.0291565	0.20175
Localized	(7,8.4]	Herpes simplex infection	185	15	0.0279331	0.20175
Localized	(7,8.4]	Pancreatic cancer	75	8	0.0241846	0.20175
Localized	(7,8.4]	Fluid shear stress and atherosclerosis	139	12	0.0306549	0.20175
Distant	(1.4,2.8]	Shigellosis	65	8	0.0621839	0.203175
All	(8.4,10]	Glutathione metabolism	56	8	0.0228781	0.204048
Regional	(2.8,4.2]	Dilated cardiomyopathy (DCM)	90	37	0.0906478	0.204889
All	(2.8,4.2]	Type II diabetes mellitus	46	11	0.0614861	0.204954
All	(2.8,4.2]	Epithelial cell signaling in Helicobacter pylori infection	68	15	0.0610702	0.204954
All	(4.2,5.6]	Focal adhesion	199	26	0.0336424	0.205593
All	(2.8,4.2]	mRNA surveillance pathway	91	19	0.0623805	0.205856
Regional	(2.8,4.2]	Thyroid hormone synthesis	74	31	0.0917216	0.205906
Distant	(1.4,2.8]	Cholinergic synapse	112	12	0.064058	0.207246
All	(2.8,4.2]	Prostate cancer	97	20	0.0635946	0.207784
Distant	(4.2,5.6]	Endocrine and other factor-regulated calcium reabsorption	47	6	0.0353603	0.208373
Distant	(2.8,4.2]	Small cell lung cancer	93	21	0.0576629	0.209107
All	(5.6,7]	Prolactin signaling pathway	70	7	0.0463921	0.209718
All	(8.4,10]	Melanogenesis	101	12	0.0241608	0.209817
Distant	(2.8,4.2]	Gap junction	88	20	0.0593444	0.21167
Distant	(2.8,4.2]	Hepatitis C	131	28	0.0596523	0.21167
All	(4.2,5.6]	Cushing syndrome	154	21	0.0353467	0.21208
All	(4.2,5.6]	Apelin signaling pathway	137	19	0.0377772	0.212527
All	(4.2,5.6]	Osteoclast differentiation	128	18	0.0376682	0.212527
All	(4.2,5.6]	IL-17 signaling pathway	93	14	0.0379972	0.212527
All	(4.2,5.6]	Amyotrophic lateral sclerosis (ALS)	51	9	0.0365032	0.212527
Distant	(1.4,2.8]	Melanogenesis	101	11	0.0675346	0.212651
Distant	(1.4,2.8]	Pathogenic Escherichia coli infection	55	7	0.0676616	0.212651
Distant	(1.4,2.8]	Toxoplasmosis	113	12	0.0676116	0.212651
Distant	(2.8,4.2]	Mannose type O-glycan biosynthesis	23	7	0.0611475	0.21393
Distant	(2.8,4.2]	AGE-RAGE signaling pathway in diabetic complications	99	22	0.0615859	0.21393
All	(4.2,5.6]	Chagas disease (American trypanosomiasis)	102	15	0.0389796	0.214388
All	[0,1.4]	Tight junction	170	20	0.00715197	0.214559
All	(8.4,10]	Endocrine and other factor-regulated calcium reabsorption	47	7	0.0263287	0.217212
All	(8.4,10]	Epithelial cell signaling in Helicobacter pylori infection	68	9	0.0257411	0.217212
All	(2.8,4.2]	Fluid shear stress and atherosclerosis	139	27	0.0672363	0.217529
Distant	(1.4,2.8]	Epstein-Barr virus infection	201	19	0.0700977	0.218229
Regional	(4.2,5.6]	MAPK signaling pathway	295	9	0.000664601	0.219318
Distant	(1.4,2.8]	Long-term potentiation	67	8	0.0718174	0.219442
Distant	(1.4,2.8]	Chagas disease (American trypanosomiasis)	102	11	0.0714453	0.219442
All	(4.2,5.6]	Human immunodeficiency virus 1 infection	212	27	0.0407683	0.22055
All	(2.8,4.2]	Circadian rhythm	31	8	0.070517	0.221625
All	(2.8,4.2]	Pancreatic cancer	75	16	0.0702381	0.221625
All	(2.8,4.2]	Endometrial cancer	58	13	0.069833	0.221625
Distant	(2.8,4.2]	Protein processing in endoplasmic reticulum	165	34	0.0644878	0.221677
Localized	(8.4,10]	Signaling pathways regulating pluripotency of stem cells	139	5	0.010123	0.222706
All	(8.4,10]	Endometrial cancer	58	8	0.0276926	0.222891
All	(4.2,5.6]	Glucagon signaling pathway	103	15	0.0419969	0.223532
All	(5.6,7]	Human papillomavirus infection	339	23	0.0503129	0.224368
All	(2.8,4.2]	Epstein-Barr virus infection	201	37	0.0731765	0.227814
Distant	(4.2,5.6]	Human T-cell leukemia virus 1 infection	219	18	0.0395848	0.229175
Distant	(2.8,4.2]	Fructose and mannose metabolism	33	9	0.0681452	0.229468
Distant	(2.8,4.2]	TGF-beta signaling pathway	84	19	0.0675634	0.229468
All	(2.8,4.2]	Progesterone-mediated oocyte maturation	99	20	0.0756987	0.231302
All	(2.8,4.2]	Choline metabolism in cancer	99	20	0.0756987	0.231302
Distant	(2.8,4.2]	Notch signaling pathway	48	12	0.0698225	0.232742
All	(2.8,4.2]	VEGF signaling pathway	59	13	0.0781998	0.234599
All	(2.8,4.2]	Platelet activation	123	24	0.0775671	0.234599
Localized	(8.4,10]	Endocrine resistance	98	4	0.0138513	0.236495
Localized	(8.4,10]	mTOR signaling pathway	151	5	0.0141191	0.236495
Localized	(8.4,10]	AGE-RAGE signaling pathway in diabetic complications	99	4	0.014333	0.236495
Localized	(8.4,10]	Viral carcinogenesis	201	6	0.0118271	0.236495
Localized	(8.4,10]	Prostate cancer	97	4	0.0133801	0.236495
Regional	(2.8,4.2]	Amyotrophic lateral sclerosis (ALS)	51	22	0.106567	0.237615
All	[0,1.4]	Signaling pathways regulating pluripotency of stem cells	139	17	0.00868975	0.238968
Regional	(2.8,4.2]	Cell cycle	124	49	0.108367	0.240008
Distant	(1.4,2.8]	Th1 and Th2 cell differentiation	92	10	0.0797524	0.241452
Distant	(2.8,4.2]	Melanogenesis	101	22	0.0739515	0.241624
Distant	(2.8,4.2]	Adipocytokine signaling pathway	69	16	0.073438	0.241624
All	(5.6,7]	Platinum drug resistance	73	7	0.056026	0.243271
All	(5.6,7]	Gap junction	88	8	0.0555112	0.243271
All	(8.4,10]	MAPK signaling pathway	295	27	0.0309622	0.243274
All	(5.6,7]	Transcriptional misregulation in cancer	186	14	0.0568222	0.243524
Distant	(4.2,5.6]	Aldosterone-regulated sodium reabsorption	37	5	0.0428392	0.24374
All	(8.4,10]	D-Glutamine and D-glutamate metabolism	5	2	0.0347936	0.244295
All	(8.4,10]	Neomycin, kanamycin and gentamicin biosynthesis	5	2	0.0347936	0.244295
All	(8.4,10]	Long-term depression	60	8	0.0331671	0.244295
All	(8.4,10]	Human T-cell leukemia virus 1 infection	219	21	0.0346035	0.244295
All	(8.4,10]	Glioma	71	9	0.0329993	0.244295
Localized	(8.4,10]	Glucagon signaling pathway	103	4	0.016366	0.245489
Localized	(8.4,10]	Chagas disease (American trypanosomiasis)	102	4	0.0158417	0.245489
All	(4.2,5.6]	Hepatocellular carcinoma	168	22	0.0468831	0.245578
All	(8.4,10]	FoxO signaling pathway	132	14	0.0374565	0.245647
All	(8.4,10]	Cell adhesion molecules (CAMs)	144	15	0.0367363	0.245647
All	(8.4,10]	Aldosterone synthesis and secretion	96	11	0.0379637	0.245647
All	(8.4,10]	Hepatitis B	144	15	0.0367363	0.245647
Regional	(2.8,4.2]	Apoptosis - multiple species	33	15	0.112084	0.246585
All	(4.2,5.6]	Endocytosis	244	30	0.0483261	0.248036
All	(4.2,5.6]	Glutamatergic synapse	114	16	0.0488556	0.248036
Distant	(4.2,5.6]	FoxO signaling pathway	132	12	0.0446847	0.249931
Distant	(4.2,5.6]	Sphingolipid signaling pathway	118	11	0.0457194	0.250676
Distant	(4.2,5.6]	Salivary secretion	90	9	0.046337	0.250676
All	(8.4,10]	Glycerophospholipid metabolism	97	11	0.0405046	0.252199
All	(8.4,10]	Insulin secretion	85	10	0.0399092	0.252199
Localized	(7,8.4]	Adipocytokine signaling pathway	69	7	0.0428805	0.253371
Localized	(7,8.4]	Relaxin signaling pathway	130	11	0.0424776	0.253371
Localized	(7,8.4]	MicroRNAs in cancer	299	21	0.0429963	0.253371
All	(4.2,5.6]	Type II diabetes mellitus	46	8	0.0508642	0.254321
Localized	(8.4,10]	Cellular senescence	160	5	0.0177351	0.25446
All	(5.6,7]	Cushing syndrome	154	12	0.0602545	0.254923
Distant	(2.8,4.2]	mRNA surveillance pathway	91	20	0.0793004	0.255208
Distant	(2.8,4.2]	Intestinal immune network for IgA production	49	12	0.079656	0.255208
Distant	(1.4,2.8]	Sphingolipid metabolism	47	6	0.0862353	0.256375
Distant	(1.4,2.8]	Endocrine and other factor-regulated calcium reabsorption	47	6	0.0862353	0.256375
Distant	(1.4,2.8]	Sphingolipid signaling pathway	118	12	0.0872896	0.256637
Distant	(1.4,2.8]	RIG-I-like receptor signaling pathway	70	8	0.0878788	0.256637
All	[0,1.4]	Relaxin signaling pathway	130	16	0.0101194	0.256876
All	(5.6,7]	Salivary secretion	90	8	0.0618137	0.258209
All	(8.4,10]	Circadian rhythm	31	5	0.0422758	0.258352
All	(4.2,5.6]	Oocyte meiosis	125	17	0.0555683	0.258411
All	(4.2,5.6]	p53 signaling pathway	72	11	0.0561784	0.258411
All	(4.2,5.6]	Hedgehog signaling pathway	47	8	0.0566803	0.258411
All	(4.2,5.6]	Thyroid hormone signaling pathway	116	16	0.055771	0.258411
All	(4.2,5.6]	Human T-cell leukemia virus 1 infection	219	27	0.0571636	0.258411
All	(4.2,5.6]	Basal cell carcinoma	63	10	0.0537361	0.258411
All	(4.2,5.6]	Melanoma	72	11	0.0561784	0.258411
All	(8.4,10]	Gastric acid secretion	75	9	0.0447238	0.258927
All	(8.4,10]	Kaposi sarcoma-associated herpesvirus infection	186	18	0.0445118	0.258927
All	(8.4,10]	Pancreatic cancer	75	9	0.0447238	0.258927
All	(8.4,10]	Phosphatidylinositol signaling system	99	11	0.0459355	0.261357
All	[0,1.4]	Hippo signaling pathway	154	18	0.0111082	0.261837
Localized	(7,8.4]	ErbB signaling pathway	85	8	0.0462101	0.264226
Localized	(7,8.4]	Thyroid hormone signaling pathway	116	10	0.0464397	0.264226
All	(5.6,7]	Signaling pathways regulating pluripotency of stem cells	139	11	0.0641754	0.264724
Distant	(2.8,4.2]	Oxytocin signaling pathway	152	31	0.0835171	0.265006
All	(2.8,4.2]	Toxoplasmosis	113	22	0.0898429	0.2671
Distant	(1.4,2.8]	Measles	132	13	0.0939036	0.267139
Distant	(1.4,2.8]	Glioma	71	8	0.0936615	0.267139
Distant	(1.4,2.8]	Thyroid cancer	37	5	0.0931488	0.267139
All	(5.6,7]	Th17 cell differentiation	107	9	0.0656753	0.267566
All	(5.6,7]	Chronic myeloid leukemia	76	7	0.0668182	0.268902
Distant	(2.8,4.2]	Glycosaminoglycan biosynthesis - chondroitin sulfate / dermatan sulfate	20	6	0.0855745	0.268949
Regional	(7,8.4]	Insulin resistance	107	8	0.00273202	0.269466
Regional	(7,8.4]	Inflammatory bowel disease (IBD)	65	6	0.00326625	0.269466
Distant	(2.8,4.2]	Th1 and Th2 cell differentiation	92	20	0.0868401	0.270351
All	(2.8,4.2]	Melanoma	72	15	0.0919025	0.270784
Regional	(2.8,4.2]	NF-kappa B signaling pathway	95	38	0.124121	0.271257
Distant	(2.8,4.2]	Oocyte meiosis	125	26	0.0881998	0.272018
All	(8.4,10]	HIF-1 signaling pathway	100	11	0.0488293	0.273113
Localized	(1.4,2.8]	Measles	132	11	0.00581476	0.274124
Regional	(2.8,4.2]	Fc epsilon RI signaling pathway	68	28	0.12637	0.274356
All	(8.4,10]	Vitamin B6 metabolism	6	2	0.050045	0.275248
Distant	(1.4,2.8]	Long-term depression	60	7	0.0977545	0.275718
All	(5.6,7]	Sphingolipid metabolism	47	5	0.0694416	0.276093
Distant	(1.4,2.8]	Adherens junction	72	8	0.0996569	0.27636
Distant	(1.4,2.8]	Melanoma	72	8	0.0996569	0.27636
All	(2.8,4.2]	Apoptosis - multiple species	33	8	0.0957896	0.277286
All	(2.8,4.2]	Cell adhesion molecules (CAMs)	144	27	0.0949945	0.277286
All	[0,1.4]	Cytokine-cytokine receptor interaction	294	29	0.0160718	0.279142
All	[0,1.4]	Cellular senescence	160	18	0.0160505	0.279142
All	[0,1.4]	Chagas disease (American trypanosomiasis)	102	13	0.0147811	0.279142
All	[0,1.4]	Toxoplasmosis	113	14	0.0147497	0.279142
All	[0,1.4]	Breast cancer	147	17	0.0147579	0.279142
Distant	(4.2,5.6]	RNA degradation	79	8	0.0549511	0.27977
Distant	(4.2,5.6]	Mitophagy - animal	65	7	0.0534614	0.27977
Distant	(4.2,5.6]	Small cell lung cancer	93	9	0.0551061	0.27977
Distant	(4.2,5.6]	Central carbon metabolism in cancer	65	7	0.0534614	0.27977
Distant	(2.8,4.2]	Citrate cycle (TCA cycle)	30	8	0.092654	0.280512
Distant	(2.8,4.2]	Fatty acid elongation	30	8	0.092654	0.280512
Distant	(2.8,4.2]	Acute myeloid leukemia	66	15	0.0935393	0.280618
All	(4.2,5.6]	Shigellosis	65	10	0.0641505	0.282262
All	(4.2,5.6]	MicroRNAs in cancer	299	35	0.0634534	0.282262
All	(5.6,7]	Small cell lung cancer	93	8	0.0720769	0.283159
All	(8.4,10]	Glutamatergic synapse	114	12	0.0540674	0.28321
All	(8.4,10]	Proximal tubule bicarbonate reclamation	23	4	0.052879	0.28321
All	(8.4,10]	Non-small cell lung cancer	66	8	0.0538629	0.28321
Distant	(2.8,4.2]	Cushing syndrome	154	31	0.0956705	0.284426
Regional	(2.8,4.2]	Leukocyte transendothelial migration	112	44	0.132724	0.285331
Regional	(2.8,4.2]	Retrograde endocannabinoid signaling	148	57	0.133155	0.285331
All	(4.2,5.6]	Estrogen signaling pathway	137	18	0.0657746	0.2856
Distant	(4.2,5.6]	Non-small cell lung cancer	66	7	0.0572313	0.286156
Localized	(8.4,10]	Longevity regulating pathway - multiple species	62	3	0.0208722	0.286993
Regional	(7,8.4]	FoxO signaling pathway	132	8	0.00963205	0.288962
Regional	(7,8.4]	SNARE interactions in vesicular transport	34	4	0.00676761	0.288962
Regional	(7,8.4]	Wnt signaling pathway	149	9	0.00630032	0.288962
Regional	(7,8.4]	Osteoclast differentiation	128	8	0.00806283	0.288962
Regional	(7,8.4]	T cell receptor signaling pathway	101	7	0.00752053	0.288962
Regional	(7,8.4]	Dopaminergic synapse	131	8	0.00922002	0.288962
Regional	(7,8.4]	Herpes simplex infection	185	10	0.00873283	0.288962
Localized	(8.4,10]	Sphingolipid signaling pathway	118	4	0.0255612	0.290258
Localized	(8.4,10]	Cell cycle	124	4	0.0299607	0.290258
Localized	(8.4,10]	AMPK signaling pathway	120	4	0.026981	0.290258
Localized	(8.4,10]	Adherens junction	72	3	0.030785	0.290258
Localized	(8.4,10]	Platelet activation	123	4	0.0291981	0.290258
Localized	(8.4,10]	Thyroid hormone signaling pathway	116	4	0.0241878	0.290258
Localized	(8.4,10]	Adipocytokine signaling pathway	69	3	0.027592	0.290258
Localized	(8.4,10]	Renal cell carcinoma	69	3	0.027592	0.290258
Localized	(8.4,10]	Glioma	71	3	0.0296999	0.290258
Localized	(8.4,10]	Melanoma	72	3	0.030785	0.290258
Localized	(8.4,10]	Central carbon metabolism in cancer	65	3	0.0236267	0.290258
Localized	(7,8.4]	Viral carcinogenesis	201	15	0.0519304	0.290458
Regional	(2.8,4.2]	Serotonergic synapse	115	45	0.13648	0.290571
All	(2.8,4.2]	Signaling pathways regulating pluripotency of stem cells	139	26	0.102053	0.291008
All	(2.8,4.2]	Fc gamma R-mediated phagocytosis	91	18	0.103805	0.291008
All	(2.8,4.2]	Serotonergic synapse	115	22	0.104058	0.291008
All	(2.8,4.2]	Insulin secretion	85	17	0.103176	0.291008
All	[0,1.4]	Type I diabetes mellitus	43	7	0.0199661	0.291099
All	[0,1.4]	Bacterial invasion of epithelial cells	74	10	0.0210806	0.291099
All	[0,1.4]	Human cytomegalovirus infection	225	23	0.0207036	0.291099
All	[0,1.4]	Human papillomavirus infection	339	32	0.0211708	0.291099
All	[0,1.4]	Human immunodeficiency virus 1 infection	212	22	0.0199915	0.291099
All	(4.2,5.6]	Th1 and Th2 cell differentiation	92	13	0.067941	0.291176
Localized	(8.4,10]	Autophagy - animal	128	4	0.0331288	0.291492
Localized	(8.4,10]	Circadian rhythm	31	2	0.0346948	0.291492
Localized	(8.4,10]	Relaxin signaling pathway	130	4	0.0347839	0.291492
Localized	(8.4,10]	Pancreatic cancer	75	3	0.0341646	0.291492
Localized	(8.4,10]	Chronic myeloid leukemia	76	3	0.0353324	0.291492
Distant	(4.2,5.6]	cAMP signaling pathway	199	16	0.0592671	0.291913
All	(2.8,4.2]	Mannose type O-glycan biosynthesis	23	6	0.10561	0.292868
Distant	(2.8,4.2]	Adherens junction	72	16	0.100139	0.295052
All	(4.2,5.6]	Non-small cell lung cancer	66	10	0.0698122	0.295359
All	(2.8,4.2]	Calcium signaling pathway	183	33	0.107552	0.295768
Distant	(1.4,2.8]	TNF signaling pathway	110	11	0.107876	0.296659
All	(5.6,7]	Human immunodeficiency virus 1 infection	212	15	0.076479	0.296919
All	(2.8,4.2]	Fc epsilon RI signaling pathway	68	14	0.108991	0.297247
Distant	(4.2,5.6]	NF-kappa B signaling pathway	95	9	0.061514	0.297563
Distant	(4.2,5.6]	Bladder cancer	41	5	0.0622178	0.297563
All	(2.8,4.2]	Inositol phosphate metabolism	74	15	0.110435	0.298718
All	(5.6,7]	Hepatitis B	144	11	0.0782801	0.300377
All	[0,1.4]	PI3K-Akt signaling pathway	354	33	0.0228913	0.302165
Localized	(7,8.4]	Mucin type O-glycan biosynthesis	31	4	0.0559483	0.302814
Localized	(7,8.4]	C-type lectin receptor signaling pathway	104	9	0.0559746	0.302814
All	(8.4,10]	EGFR tyrosine kinase inhibitor resistance	79	9	0.0589515	0.303969
Regional	(7,8.4]	ErbB signaling pathway	85	6	0.0119835	0.304196
Regional	(7,8.4]	Insulin signaling pathway	137	8	0.0119012	0.304196
Distant	(1.4,2.8]	Apoptosis	136	13	0.111737	0.304738
All	(8.4,10]	Cushing syndrome	154	15	0.060027	0.304753
All	(4.2,5.6]	Endometrial cancer	58	9	0.0733605	0.306443
All	(8.4,10]	Th1 and Th2 cell differentiation	92	10	0.0625966	0.308312
All	(8.4,10]	Amphetamine addiction	68	8	0.0622636	0.308312
Localized	(7,8.4]	Basal transcription factors	45	5	0.0590409	0.309262
Localized	(7,8.4]	Bacterial invasion of epithelial cells	74	7	0.0587668	0.309262
Distant	(4.2,5.6]	Influenza A	171	14	0.0660449	0.311355
All	(5.6,7]	Leukocyte transendothelial migration	112	9	0.0823322	0.312294
Distant	(1.4,2.8]	Inflammatory mediator regulation of TRP channels	99	10	0.115633	0.312777
Localized	(8.4,10]	EGFR tyrosine kinase inhibitor resistance	79	3	0.0389586	0.31357
All	(2.8,4.2]	Synaptic vesicle cycle	63	13	0.117844	0.313617
All	(2.8,4.2]	Basal cell carcinoma	63	13	0.117844	0.313617
All	(4.2,5.6]	Wnt signaling pathway	149	19	0.0761382	0.31407
All	(5.6,7]	cGMP-PKG signaling pathway	163	12	0.0843044	0.316141
All	(2.8,4.2]	Herpes simplex infection	185	33	0.119962	0.316699
All	[0,1.4]	Endocrine resistance	98	12	0.0249629	0.316837
All	(5.6,7]	Shigellosis	65	6	0.0854992	0.31702
All	(4.2,5.6]	ErbB signaling pathway	85	12	0.0778186	0.317039
All	(4.2,5.6]	Hepatitis C	131	17	0.0791523	0.318115
All	(4.2,5.6]	Viral myocarditis	59	9	0.0800108	0.318115
All	(2.8,4.2]	Small cell lung cancer	93	18	0.121463	0.318118
Distant	(1.4,2.8]	Basal cell carcinoma	63	7	0.118829	0.318809
All	(5.6,7]	Relaxin signaling pathway	130	10	0.0872455	0.3199
Distant	(2.8,4.2]	Platinum drug resistance	73	16	0.110222	0.321888
All	(8.4,10]	GnRH signaling pathway	93	10	0.0664019	0.322244
All	(4.2,5.6]	C-type lectin receptor signaling pathway	104	14	0.0825761	0.324406
Distant	(4.2,5.6]	Fatty acid elongation	30	4	0.0702371	0.326454
Localized	(8.4,10]	Proteoglycans in cancer	201	5	0.0418159	0.328553
All	(2.8,4.2]	Kaposi sarcoma-associated herpesvirus infection	186	33	0.126492	0.328679
All	(5.6,7]	Mannose type O-glycan biosynthesis	23	3	0.0921923	0.33069
All	(5.6,7]	Amyotrophic lateral sclerosis (ALS)	51	5	0.0915681	0.33069
All	(2.8,4.2]	Leukocyte transendothelial migration	112	21	0.128865	0.332229
All	[0,1.4]	Ras signaling pathway	232	23	0.0284476	0.335275
All	[0,1.4]	Type II diabetes mellitus	46	7	0.0280651	0.335275
All	(2.8,4.2]	ECM-receptor interaction	82	16	0.131301	0.335887
Distant	(2.8,4.2]	Endocrine and other factor-regulated calcium reabsorption	47	11	0.117493	0.337153
Distant	(2.8,4.2]	Dilated cardiomyopathy (DCM)	90	19	0.116854	0.337153
Regional	(2.8,4.2]	Glycosaminoglycan biosynthesis - keratan sulfate	14	7	0.160142	0.338498
Regional	(2.8,4.2]	Notch signaling pathway	48	20	0.161043	0.338498
All	(5.6,7]	Inflammatory mediator regulation of TRP channels	99	8	0.0955368	0.338925
All	(5.6,7]	Hypertrophic cardiomyopathy (HCM)	83	7	0.0965424	0.338925
Regional	(7,8.4]	Thyroid hormone signaling pathway	116	7	0.0154321	0.339505
Regional	(7,8.4]	Influenza A	171	9	0.0148072	0.339505
All	(2.8,4.2]	Hepatitis C	131	24	0.133825	0.33971
All	(2.8,4.2]	Hedgehog signaling pathway	47	10	0.135445	0.341198
Localized	(8.4,10]	Rap1 signaling pathway	206	5	0.0456696	0.342522
Localized	(8.4,10]	TGF-beta signaling pathway	84	3	0.0454078	0.342522
Localized	(1.4,2.8]	Aldosterone-regulated sodium reabsorption	37	5	0.00834525	0.344242
Localized	(1.4,2.8]	Renal cell carcinoma	69	7	0.00940134	0.344716
Distant	(1.4,2.8]	Bladder cancer	41	5	0.129915	0.34574
All	(5.6,7]	HIF-1 signaling pathway	100	8	0.0998253	0.346762
Distant	(4.2,5.6]	AGE-RAGE signaling pathway in diabetic complications	99	9	0.0757072	0.346991
Regional	(2.8,4.2]	Lysine degradation	59	24	0.166144	0.347009
All	(5.6,7]	Fc epsilon RI signaling pathway	68	6	0.101027	0.34728
Regional	(2.8,4.2]	Glucagon signaling pathway	103	40	0.167408	0.34745
Regional	(2.8,4.2]	RIG-I-like receptor signaling pathway	70	28	0.168509	0.34755
Distant	(4.2,5.6]	Mucin type O-glycan biosynthesis	31	4	0.0774496	0.350115
Regional	(2.8,4.2]	Prion diseases	35	15	0.171784	0.352103
All	(8.4,10]	AMPK signaling pathway	120	12	0.0739384	0.352174
All	(8.4,10]	Vascular smooth muscle contraction	121	12	0.0776526	0.352174
All	(8.4,10]	Notch signaling pathway	48	6	0.0787262	0.352174
All	(8.4,10]	B cell receptor signaling pathway	71	8	0.0763217	0.352174
All	(8.4,10]	Aldosterone-regulated sodium reabsorption	37	5	0.0800394	0.352174
All	(8.4,10]	Thyroid cancer	37	5	0.0800394	0.352174
All	(8.4,10]	Breast cancer	147	14	0.0783037	0.352174
Localized	(8.4,10]	Colorectal cancer	86	3	0.0481273	0.352933
All	(2.8,4.2]	Shigellosis	65	13	0.141343	0.353357
Distant	(2.8,4.2]	Other types of O-glycan biosynthesis	22	6	0.125127	0.354511
Distant	(2.8,4.2]	Biosynthesis of unsaturated fatty acids	27	7	0.126147	0.354511
Distant	(2.8,4.2]	Fc gamma R-mediated phagocytosis	91	19	0.126764	0.354511
All	(5.6,7]	Melanogenesis	101	8	0.104221	0.354565
Distant	(4.2,5.6]	Carbohydrate digestion and absorption	44	5	0.0795124	0.354582
Localized	(7,8.4]	Sphingolipid metabolism	47	5	0.0687741	0.354617
Localized	(7,8.4]	Oocyte meiosis	125	10	0.0700719	0.35575
Localized	(8.4,10]	Gap junction	88	3	0.0509256	0.357563
Localized	(8.4,10]	Breast cancer	147	4	0.0507809	0.357563
Localized	(8.4,10]	Longevity regulating pathway	89	3	0.052354	0.359934
All	(8.4,10]	Prostate cancer	97	10	0.0830795	0.36074
All	(2.8,4.2]	D-Arginine and D-ornithine metabolism	1	1	0.145401	0.360769
Regional	(2.8,4.2]	Other types of O-glycan biosynthesis	22	10	0.177169	0.3609
All	(4.2,5.6]	Parathyroid hormone synthesis, secretion and action	106	14	0.0932591	0.362065
Distant	(4.2,5.6]	Human papillomavirus infection	339	24	0.0834022	0.362141
Distant	(4.2,5.6]	Endometrial cancer	58	6	0.0829111	0.362141
All	(8.4,10]	Chemokine signaling pathway	189	17	0.0859019	0.363664
All	(8.4,10]	Sulfur relay system	8	2	0.0859568	0.363664
Distant	(2.8,4.2]	Glycerophospholipid metabolism	97	20	0.131391	0.364361
Distant	(4.2,5.6]	Lysine degradation	59	6	0.0884319	0.364782
Distant	(4.2,5.6]	VEGF signaling pathway	59	6	0.0884319	0.364782
Distant	(4.2,5.6]	Chagas disease (American trypanosomiasis)	102	9	0.0875704	0.364782
Distant	(4.2,5.6]	Breast cancer	147	12	0.0859106	0.364782
Regional	(2.8,4.2]	Pertussis	76	30	0.180182	0.364785
All	(5.6,7]	Chagas disease (American trypanosomiasis)	102	8	0.108722	0.366106
Regional	(2.8,4.2]	Fatty acid elongation	30	13	0.182482	0.367189
All	(5.6,7]	Regulation of lipolysis in adipocytes	54	5	0.110267	0.367556
All	(2.8,4.2]	Notch signaling pathway	48	10	0.150127	0.369328
All	(2.8,4.2]	Aldosterone synthesis and secretion	96	18	0.151089	0.369328
Localized	(7,8.4]	TNF signaling pathway	110	9	0.0743517	0.369652
Localized	(7,8.4]	Human immunodeficiency virus 1 infection	212	15	0.0750506	0.369652
Distant	(4.2,5.6]	GABAergic synapse	88	8	0.0907862	0.36987
All	(4.2,5.6]	ABC transporters	44	7	0.0964317	0.370028
Distant	(4.2,5.6]	Wnt signaling pathway	149	12	0.0927666	0.370573
Distant	(4.2,5.6]	Bacterial invasion of epithelial cells	74	7	0.0932048	0.370573
Regional	(7,8.4]	Ubiquinone and other terpenoid-quinone biosynthesis	11	2	0.0242092	0.370712
Regional	(7,8.4]	N-Glycan biosynthesis	49	4	0.0238622	0.370712
Regional	(7,8.4]	Autophagy - animal	128	7	0.0250632	0.370712
Regional	(7,8.4]	PI3K-Akt signaling pathway	354	14	0.0280842	0.370712
Regional	(7,8.4]	Natural killer cell mediated cytotoxicity	131	7	0.0279993	0.370712
Regional	(7,8.4]	Adipocytokine signaling pathway	69	5	0.0191641	0.370712
Regional	(7,8.4]	Cocaine addiction	49	4	0.0238622	0.370712
Regional	(7,8.4]	Amphetamine addiction	68	5	0.0180946	0.370712
Regional	(7,8.4]	Chagas disease (American trypanosomiasis)	102	6	0.0270791	0.370712
Regional	(7,8.4]	Kaposi sarcoma-associated herpesvirus infection	186	9	0.0241957	0.370712
Regional	(2.8,4.2]	RNA degradation	79	31	0.185718	0.371435
Localized	(8.4,10]	Fc gamma R-mediated phagocytosis	91	3	0.0552689	0.372219
Regional	(7,8.4]	C-type lectin receptor signaling pathway	104	6	0.0294289	0.37352
Localized	(8.4,10]	Human T-cell leukemia virus 1 infection	219	5	0.0566618	0.373968
All	(5.6,7]	Glucagon signaling pathway	103	8	0.113329	0.373987
Localized	(7,8.4]	Adrenergic signaling in cardiomyocytes	144	11	0.0770706	0.374019
All	[0,1.4]	Wnt signaling pathway	149	16	0.0328874	0.374236
Distant	(2.8,4.2]	Ubiquitin mediated proteolysis	137	27	0.137301	0.374305
Distant	(2.8,4.2]	Mitophagy - animal	65	14	0.143569	0.374305
Distant	(2.8,4.2]	Regulation of lipolysis in adipocytes	54	12	0.14127	0.374305
Distant	(2.8,4.2]	Renin secretion	65	14	0.143569	0.374305
Distant	(2.8,4.2]	Measles	132	26	0.143327	0.374305
Distant	(2.8,4.2]	Epstein-Barr virus infection	201	38	0.144051	0.374305
Distant	(2.8,4.2]	Human immunodeficiency virus 1 infection	212	40	0.139813	0.374305
Distant	(2.8,4.2]	Viral carcinogenesis	201	38	0.144051	0.374305
All	(4.2,5.6]	Th17 cell differentiation	107	14	0.0989088	0.375171
Regional	(2.8,4.2]	GnRH signaling pathway	93	36	0.189109	0.375516
Regional	(2.8,4.2]	Non-alcoholic fatty liver disease (NAFLD)	149	56	0.190034	0.375516
Distant	(1.4,2.8]	Fc gamma R-mediated phagocytosis	91	9	0.143727	0.376427
Distant	(1.4,2.8]	Morphine addiction	91	9	0.143727	0.376427
Localized	(8.4,10]	Small cell lung cancer	93	3	0.0582604	0.376979
Distant	(2.8,4.2]	GnRH signaling pathway	93	19	0.148022	0.377499
Distant	(2.8,4.2]	Cocaine addiction	49	11	0.14672	0.377499
Distant	(2.8,4.2]	Hepatitis B	144	28	0.148712	0.377499
Distant	(1.4,2.8]	Toll-like receptor signaling pathway	104	10	0.145986	0.379335
Localized	(7,8.4]	Osteoclast differentiation	128	10	0.079384	0.379663
All	(8.4,10]	Thyroid hormone synthesis	74	8	0.092139	0.380074
All	(8.4,10]	Bacterial invasion of epithelial cells	74	8	0.092139	0.380074
All	(8.4,10]	Cholinergic synapse	112	11	0.0933667	0.380383
Regional	(2.8,4.2]	Aldosterone synthesis and secretion	96	37	0.193741	0.380562
All	(4.2,5.6]	Longevity regulating pathway - multiple species	62	9	0.102081	0.380963
All	(4.2,5.6]	Glioma	71	10	0.102745	0.380963
All	[0,1.4]	Allograft rejection	38	6	0.0346761	0.381437
All	(5.6,7]	Vascular smooth muscle contraction	121	9	0.118174	0.382329
All	(5.6,7]	Toll-like receptor signaling pathway	104	8	0.118041	0.382329
Distant	(2.8,4.2]	Carbohydrate digestion and absorption	44	10	0.152238	0.383499
Distant	(1.4,2.8]	Calcium signaling pathway	183	16	0.149376	0.385109
All	(2.8,4.2]	Thyroid cancer	37	8	0.159547	0.387135
All	[0,1.4]	One carbon pool by folate	20	4	0.0375448	0.387152
All	[0,1.4]	Prolactin signaling pathway	70	9	0.0370369	0.387152
All	[0,1.4]	Small cell lung cancer	93	11	0.0387152	0.387152
All	(2.8,4.2]	Glycerophospholipid metabolism	97	18	0.161779	0.389687
All	(8.4,10]	Signaling pathways regulating pluripotency of stem cells	139	13	0.0975038	0.392393
Distant	(1.4,2.8]	Hepatitis C	131	12	0.153413	0.392453
Distant	(4.2,5.6]	Apoptosis	136	11	0.102134	0.393634
Distant	(4.2,5.6]	Longevity regulating pathway - multiple species	62	6	0.106162	0.393634
Distant	(4.2,5.6]	NOD-like receptor signaling pathway	168	13	0.104497	0.393634
Distant	(4.2,5.6]	Fc gamma R-mediated phagocytosis	91	8	0.105158	0.393634
Distant	(4.2,5.6]	Parathyroid hormone synthesis, secretion and action	106	9	0.105012	0.393634
Distant	(4.2,5.6]	Morphine addiction	91	8	0.105158	0.393634
All	(8.4,10]	Basal cell carcinoma	63	7	0.0992702	0.394689
All	(2.8,4.2]	Platinum drug resistance	73	14	0.166643	0.395626
All	(2.8,4.2]	Maturity onset diabetes of the young	26	6	0.16635	0.395626
All	(5.6,7]	Arrhythmogenic right ventricular cardiomyopathy (ARVC)	72	6	0.123865	0.396849
Distant	(2.8,4.2]	D-Arginine and D-ornithine metabolism	1	1	0.159459	0.396883
Distant	(2.8,4.2]	p53 signaling pathway	72	15	0.163564	0.396883
Distant	(2.8,4.2]	Taste transduction	83	17	0.161837	0.396883
Distant	(2.8,4.2]	Kaposi sarcoma-associated herpesvirus infection	186	35	0.162748	0.396883
Distant	(2.8,4.2]	Hypertrophic cardiomyopathy (HCM)	83	17	0.161837	0.396883
Distant	(1.4,2.8]	Propanoate metabolism	32	4	0.156518	0.397316
Localized	(7,8.4]	Central carbon metabolism in cancer	65	6	0.0846041	0.398848
Regional	(2.8,4.2]	Glycosaminoglycan biosynthesis - chondroitin sulfate / dermatan sulfate	20	9	0.205302	0.400885
All	(2.8,4.2]	Toll-like receptor signaling pathway	104	19	0.170826	0.402661
Distant	(2.8,4.2]	Hippo signaling pathway - multiple species	29	7	0.167968	0.404593
All	(4.2,5.6]	Kaposi sarcoma-associated herpesvirus infection	186	22	0.112022	0.406234
All	(4.2,5.6]	Thyroid cancer	37	6	0.110883	0.406234
All	(2.8,4.2]	Autophagy - other	32	7	0.173607	0.406315
All	(8.4,10]	Chronic myeloid leukemia	76	8	0.103655	0.407215
Distant	(2.8,4.2]	Glycosaminoglycan biosynthesis - keratan sulfate	14	4	0.172445	0.409401
Distant	(2.8,4.2]	Vitamin digestion and absorption	24	6	0.17197	0.409401
All	(8.4,10]	Hippo signaling pathway - multiple species	29	4	0.105974	0.41143
Distant	(2.8,4.2]	Tight junction	170	32	0.175061	0.412644
Distant	(4.2,5.6]	Lysosome	123	10	0.112584	0.412808
Distant	(4.2,5.6]	Signaling pathways regulating pluripotency of stem cells	139	11	0.114362	0.413936
Distant	(4.2,5.6]	IL-17 signaling pathway	93	8	0.1154	0.413936
Localized	(1.4,2.8]	Th1 and Th2 cell differentiation	92	8	0.0138653	0.41596
Localized	(1.4,2.8]	Bacterial invasion of epithelial cells	74	7	0.0135661	0.41596
All	(2.8,4.2]	Thyroid hormone synthesis	74	14	0.179758	0.417747
Distant	(1.4,2.8]	Th17 cell differentiation	107	10	0.165982	0.418122
Distant	(1.4,2.8]	Adipocytokine signaling pathway	69	7	0.167276	0.418189
All	(2.8,4.2]	Human T-cell leukemia virus 1 infection	219	37	0.181297	0.418377
All	[0,1.4]	Mucin type O-glycan biosynthesis	31	5	0.0480839	0.418624
All	[0,1.4]	Rap1 signaling pathway	206	20	0.0471433	0.418624
All	[0,1.4]	AMPK signaling pathway	120	13	0.0482052	0.418624
All	[0,1.4]	Amoebiasis	96	11	0.0471151	0.418624
All	[0,1.4]	Graft-versus-host disease	41	6	0.0479975	0.418624
All	(5.6,7]	Dilated cardiomyopathy (DCM)	90	7	0.132463	0.420314
Regional	(2.8,4.2]	D-Glutamine and D-glutamate metabolism	5	3	0.218078	0.420851
Regional	(2.8,4.2]	Arrhythmogenic right ventricular cardiomyopathy (ARVC)	72	28	0.217398	0.420851
Regional	(2.8,4.2]	Vibrio cholerae infection	50	20	0.219859	0.421822
Localized	(7,8.4]	Ubiquinone and other terpenoid-quinone biosynthesis	11	2	0.0919752	0.42196
Localized	(7,8.4]	Epstein-Barr virus infection	201	14	0.092064	0.42196
All	(8.4,10]	Thyroid hormone signaling pathway	116	11	0.112358	0.421961
All	(8.4,10]	Salivary secretion	90	9	0.111736	0.421961
All	(8.4,10]	Shigellosis	65	7	0.112523	0.421961
Distant	(1.4,2.8]	ECM-receptor interaction	82	8	0.170745	0.423652
All	[0,1.4]	Glycerophospholipid metabolism	97	11	0.050171	0.424524
Regional	(2.8,4.2]	Mannose type O-glycan biosynthesis	23	10	0.222973	0.425324
All	(8.4,10]	C-type lectin receptor signaling pathway	104	10	0.117905	0.425966
All	(8.4,10]	Fc gamma R-mediated phagocytosis	91	9	0.117532	0.425966
All	(8.4,10]	Relaxin signaling pathway	130	12	0.116355	0.425966
All	(8.4,10]	Human immunodeficiency virus 1 infection	212	18	0.118754	0.425966
All	(2.8,4.2]	IL-17 signaling pathway	93	17	0.186743	0.427952
Distant	(4.2,5.6]	Pathways in cancer	526	34	0.120737	0.42842
All	(7,8.4]	Cardiac muscle contraction	78	3	0.00437086	0.42925
All	(7,8.4]	Adrenergic signaling in cardiomyocytes	144	4	0.00313227	0.42925
All	(7,8.4]	Neurotrophin signaling pathway	119	4	0.00156049	0.42925
All	(7,8.4]	Hypertrophic cardiomyopathy (HCM)	83	3	0.00520303	0.42925
All	(7,8.4]	Dilated cardiomyopathy (DCM)	90	3	0.00651923	0.430269
Regional	(2.8,4.2]	RNA transport	171	63	0.227261	0.431012
All	(4.2,5.6]	AMPK signaling pathway	120	15	0.120396	0.431857
All	(8.4,10]	cAMP signaling pathway	199	17	0.12186	0.432406
Distant	(2.8,4.2]	Type II diabetes mellitus	46	10	0.187608	0.432943
Distant	(2.8,4.2]	Epithelial cell signaling in Helicobacter pylori infection	68	14	0.185865	0.432943
Distant	(2.8,4.2]	Chagas disease (American trypanosomiasis)	102	20	0.187158	0.432943
All	(8.4,10]	beta-Alanine metabolism	31	4	0.12754	0.433291
All	(8.4,10]	One carbon pool by folate	20	3	0.127591	0.433291
All	(8.4,10]	Long-term potentiation	67	7	0.12666	0.433291
All	(8.4,10]	Parathyroid hormone synthesis, secretion and action	106	10	0.129153	0.433291
All	(8.4,10]	Viral carcinogenesis	201	17	0.129987	0.433291
All	(8.4,10]	MicroRNAs in cancer	299	24	0.128877	0.433291
Distant	(4.2,5.6]	TNF signaling pathway	110	9	0.124281	0.436305
Localized	(8.4,10]	cGMP-PKG signaling pathway	163	4	0.0689739	0.437719
Distant	(1.4,2.8]	Circadian entrainment	96	9	0.180006	0.440014
Distant	(1.4,2.8]	Aldosterone synthesis and secretion	96	9	0.180006	0.440014
Distant	(2.8,4.2]	Apelin signaling pathway	137	26	0.19276	0.441742
Localized	(1.4,2.8]	Notch signaling pathway	48	5	0.024152	0.442786
Localized	(1.4,2.8]	Glutamatergic synapse	114	9	0.0168137	0.442786
Localized	(1.4,2.8]	Thyroid hormone signaling pathway	116	9	0.0186412	0.442786
Localized	(1.4,2.8]	Human T-cell leukemia virus 1 infection	219	14	0.0192479	0.442786
Localized	(1.4,2.8]	Epstein-Barr virus infection	201	13	0.0217042	0.442786
Localized	(1.4,2.8]	Proteoglycans in cancer	201	13	0.0217042	0.442786
Localized	(1.4,2.8]	Central carbon metabolism in cancer	65	6	0.0241483	0.442786
Distant	(1.4,2.8]	SNARE interactions in vesicular transport	34	4	0.182775	0.443497
Distant	(2.8,4.2]	Synaptic vesicle cycle	63	13	0.194937	0.443649
Distant	(4.2,5.6]	Glycosaminoglycan biosynthesis - heparan sulfate / heparin	24	3	0.129499	0.445152
Distant	(4.2,5.6]	Mineral absorption	51	5	0.128613	0.445152
All	(8.4,10]	Insulin resistance	107	10	0.134987	0.445459
All	(2.8,4.2]	HIF-1 signaling pathway	100	18	0.19617	0.446456
All	(4.2,5.6]	cAMP signaling pathway	199	23	0.127348	0.447075
All	(4.2,5.6]	Central carbon metabolism in cancer	65	9	0.127282	0.447075
Localized	(8.4,10]	Toll-like receptor signaling pathway	104	3	0.0760365	0.448072
Localized	(8.4,10]	NOD-like receptor signaling pathway	168	4	0.0752698	0.448072
Localized	(8.4,10]	Endocrine and other factor-regulated calcium reabsorption	47	2	0.0732479	0.448072
Localized	(8.4,10]	Hepatocellular carcinoma	168	4	0.0752698	0.448072
Distant	(1.4,2.8]	TGF-beta signaling pathway	84	8	0.187186	0.450887
Localized	(1.4,2.8]	Cell cycle	124	9	0.0274086	0.452242
Localized	(1.4,2.8]	Intestinal immune network for IgA production	49	5	0.0261641	0.452242
Distant	(1.4,2.8]	Mannose type O-glycan biosynthesis	23	3	0.190359	0.452889
Distant	(1.4,2.8]	Viral myocarditis	59	6	0.190763	0.452889
Localized	(8.4,10]	Th17 cell differentiation	107	3	0.0812577	0.454492
Localized	(8.4,10]	Parathyroid hormone synthesis, secretion and action	106	3	0.0795002	0.454492
Localized	(8.4,10]	Insulin resistance	107	3	0.0812577	0.454492
Regional	(7,8.4]	Tyrosine metabolism	36	3	0.04643	0.455292
Regional	(7,8.4]	Phenylalanine metabolism	17	2	0.0548361	0.455292
Regional	(7,8.4]	Thiamine metabolism	16	2	0.0490939	0.455292
Regional	(7,8.4]	Rap1 signaling pathway	206	9	0.0424681	0.455292
Regional	(7,8.4]	AMPK signaling pathway	120	6	0.0530868	0.455292
Regional	(7,8.4]	Longevity regulating pathway - multiple species	62	4	0.0503196	0.455292
Regional	(7,8.4]	Axon guidance	175	8	0.0434493	0.455292
Regional	(7,8.4]	VEGF signaling pathway	59	4	0.0432024	0.455292
Regional	(7,8.4]	Synaptic vesicle cycle	63	4	0.0528268	0.455292
Regional	(7,8.4]	Oxytocin signaling pathway	152	7	0.055187	0.455292
Regional	(7,8.4]	Non-alcoholic fatty liver disease (NAFLD)	149	7	0.0505585	0.455292
Regional	(7,8.4]	Hepatitis B	144	7	0.0434086	0.455292
Regional	(7,8.4]	Human immunodeficiency virus 1 infection	212	9	0.0493951	0.455292
Regional	(7,8.4]	Viral myocarditis	59	4	0.0432024	0.455292
All	(5.6,7]	Viral myocarditis	59	5	0.145133	0.456134
Localized	(8.4,10]	Purine metabolism	174	4	0.0831981	0.45759
Distant	(1.4,2.8]	Ether lipid metabolism	47	5	0.195082	0.459837
Regional	(2.8,4.2]	Platinum drug resistance	73	28	0.244122	0.460343
All	(2.8,4.2]	Taurine and hypotaurine metabolism	11	3	0.207252	0.462001
All	(2.8,4.2]	RIG-I-like receptor signaling pathway	70	13	0.210001	0.462001
All	(2.8,4.2]	Th17 cell differentiation	107	19	0.204989	0.462001
All	(2.8,4.2]	Pertussis	76	14	0.207432	0.462001
All	(2.8,4.2]	Influenza A	171	29	0.209751	0.462001
Distant	(2.8,4.2]	Tuberculosis	179	33	0.204604	0.462461
Distant	(1.4,2.8]	Protein processing in endoplasmic reticulum	165	14	0.197792	0.462917
Distant	(4.2,5.6]	Adrenergic signaling in cardiomyocytes	144	11	0.136513	0.464424
All	(5.6,7]	GnRH signaling pathway	93	7	0.149638	0.465853
All	(8.4,10]	ECM-receptor interaction	82	8	0.142706	0.46598
All	(8.4,10]	Gastric cancer	149	13	0.14403	0.46598
Regional	(2.8,4.2]	Protein digestion and absorption	90	34	0.248646	0.466211
Localized	(8.4,10]	TNF signaling pathway	110	3	0.0866314	0.468661
All	(8.4,10]	Taurine and hypotaurine metabolism	11	2	0.149299	0.469227
All	(8.4,10]	Circadian entrainment	96	9	0.148888	0.469227
All	(8.4,10]	Pancreatic secretion	96	9	0.148888	0.469227
Distant	(4.2,5.6]	Long-term potentiation	67	6	0.139431	0.469513
Regional	(7,8.4]	Human T-cell leukemia virus 1 infection	219	9	0.058378	0.469872
All	(5.6,7]	Vasopressin-regulated water reabsorption	44	4	0.152702	0.47043
All	(5.6,7]	Human T-cell leukemia virus 1 infection	219	14	0.153959	0.47043
All	(2.8,4.2]	SNARE interactions in vesicular transport	34	7	0.216449	0.472196
All	(2.8,4.2]	Ferroptosis	40	8	0.217496	0.472196
Regional	(2.8,4.2]	Cell adhesion molecules (CAMs)	144	53	0.253547	0.472715
Regional	(2.8,4.2]	Non-homologous end-joining	13	6	0.255041	0.472828
Regional	(7,8.4]	Tryptophan metabolism	40	3	0.0602463	0.473364
Distant	(1.4,2.8]	Fluid shear stress and atherosclerosis	139	12	0.204156	0.474446
Regional	(2.8,4.2]	Pancreatic secretion	96	36	0.257629	0.474959
All	(8.4,10]	Ubiquitin mediated proteolysis	137	12	0.152923	0.47608
Distant	(1.4,2.8]	Notch signaling pathway	48	5	0.206908	0.477481
Regional	(7,8.4]	NF-kappa B signaling pathway	95	5	0.0624483	0.479255
Distant	(1.4,2.8]	Fatty acid biosynthesis	13	2	0.209541	0.480199
Localized	(8.4,10]	Cholinergic synapse	112	3	0.0902963	0.48061
Distant	(2.8,4.2]	Fluid shear stress and atherosclerosis	139	26	0.214712	0.482007
Localized	(1.4,2.8]	Breast cancer	147	10	0.0306868	0.482221
Regional	(4.2,5.6]	Synthesis and degradation of ketone bodies	10	2	0.0029231	0.482311
Distant	(4.2,5.6]	Phospholipase D signaling pathway	146	11	0.145977	0.483812
Distant	(4.2,5.6]	Fc epsilon RI signaling pathway	68	6	0.14661	0.483812
All	(8.4,10]	TGF-beta signaling pathway	84	8	0.157149	0.484664
Localized	(7,8.4]	Ubiquitin mediated proteolysis	137	10	0.111705	0.485034
Localized	(7,8.4]	Apelin signaling pathway	137	10	0.111705	0.485034
Localized	(7,8.4]	Chagas disease (American trypanosomiasis)	102	8	0.107422	0.485034
Localized	(7,8.4]	Human cytomegalovirus infection	225	15	0.110024	0.485034
All	(5.6,7]	Glycerolipid metabolism	61	5	0.160262	0.485197
Distant	(1.4,2.8]	Inositol phosphate metabolism	74	7	0.21325	0.485327
All	(2.8,4.2]	Primary bile acid biosynthesis	17	4	0.22655	0.485465
All	(2.8,4.2]	Glioma	71	13	0.225252	0.485465
All	(2.8,4.2]	Renin secretion	65	12	0.228454	0.486386
All	(5.6,7]	Pentose phosphate pathway	30	3	0.166987	0.486482
All	(5.6,7]	Longevity regulating pathway - multiple species	62	5	0.168057	0.486482
All	(5.6,7]	Circadian entrainment	96	7	0.167801	0.486482
All	(5.6,7]	Dopaminergic synapse	131	9	0.16646	0.486482
All	(5.6,7]	Pancreatic secretion	96	7	0.167801	0.486482
All	[0,1.4]	Shigellosis	65	8	0.0592501	0.488814
Localized	(4.2,5.6]	mRNA surveillance pathway	91	2	0.00296309	0.488909
Distant	(4.2,5.6]	Lipoic acid metabolism	3	1	0.149711	0.489156
Distant	(4.2,5.6]	Dopaminergic synapse	131	10	0.151267	0.489394
All	(2.8,4.2]	Lysine degradation	59	11	0.231485	0.489681
All	(2.8,4.2]	Glucagon signaling pathway	103	18	0.233771	0.489726
All	(2.8,4.2]	Alcoholism	180	30	0.234475	0.489726
All	(5.6,7]	Type II diabetes mellitus	46	4	0.171054	0.490852
All	(8.4,10]	Type II diabetes mellitus	46	5	0.160807	0.491355
All	(5.6,7]	MicroRNAs in cancer	299	18	0.172744	0.491427
All	(5.6,7]	Synaptic vesicle cycle	63	5	0.175999	0.496407
Regional	(2.8,4.2]	JAK-STAT signaling pathway	162	59	0.270918	0.496683
All	(8.4,10]	VEGF signaling pathway	59	6	0.164817	0.498986
Distant	(4.2,5.6]	Retrograde endocannabinoid signaling	148	11	0.155776	0.49909
All	(5.6,7]	RNA polymerase	31	3	0.178833	0.500126
Localized	(7,8.4]	B cell receptor signaling pathway	71	6	0.11677	0.500442
All	(5.6,7]	Ether lipid metabolism	47	4	0.180507	0.500565
All	[0,1.4]	Longevity regulating pathway	89	10	0.063223	0.500687
All	[0,1.4]	Melanogenesis	101	11	0.0637238	0.500687
All	[0,1.4]	Chemokine signaling pathway	189	18	0.0668616	0.501462
All	[0,1.4]	mTOR signaling pathway	151	15	0.0668604	0.501462
Regional	(7,8.4]	Human cytomegalovirus infection	225	9	0.0668703	0.501527
Distant	(1.4,2.8]	GABAergic synapse	88	8	0.221954	0.501677
Localized	(7,8.4]	Gap junction	88	7	0.120281	0.502439
Localized	(7,8.4]	Human papillomavirus infection	339	21	0.119876	0.502439
All	(5.6,7]	Chemokine signaling pathway	189	12	0.183034	0.503343
Distant	(2.8,4.2]	ECM-receptor interaction	82	16	0.226333	0.50466
Regional	(7,8.4]	Inflammatory mediator regulation of TRP channels	99	5	0.0718843	0.50472
Regional	(7,8.4]	Progesterone-mediated oocyte maturation	99	5	0.0718843	0.50472
Regional	(7,8.4]	AGE-RAGE signaling pathway in diabetic complications	99	5	0.0718843	0.50472
Distant	(2.8,4.2]	Thyroid cancer	37	8	0.228108	0.505205
Distant	(1.4,2.8]	Serotonergic synapse	115	10	0.225135	0.505405
All	(8.4,10]	Cysteine and methionine metabolism	47	5	0.171315	0.505807
All	(8.4,10]	Mannose type O-glycan biosynthesis	23	3	0.173201	0.505807
All	(8.4,10]	Hedgehog signaling pathway	47	5	0.171315	0.505807
All	(8.4,10]	Colorectal cancer	86	8	0.172253	0.505807
Localized	(7,8.4]	Melanoma	72	6	0.122655	0.505952
All	(8.4,10]	African trypanosomiasis	35	4	0.175459	0.507908
Localized	(8.4,10]	Staphylococcus aureus infection	56	2	0.0988949	0.509927
Localized	(8.4,10]	Herpes simplex infection	185	4	0.0987595	0.509927
Distant	(4.2,5.6]	T cell receptor signaling pathway	101	8	0.161404	0.512148
Distant	(1.4,2.8]	Cholesterol metabolism	50	5	0.231228	0.515575
Distant	(1.4,2.8]	Thyroid hormone signaling pathway	116	10	0.233058	0.516168
Localized	(1.4,2.8]	Mannose type O-glycan biosynthesis	23	3	0.0433226	0.516876
Localized	(1.4,2.8]	EGFR tyrosine kinase inhibitor resistance	79	6	0.0548202	0.516876
Localized	(1.4,2.8]	MAPK signaling pathway	295	16	0.0489047	0.516876
Localized	(1.4,2.8]	Rap1 signaling pathway	206	12	0.0529392	0.516876
Localized	(1.4,2.8]	Phosphatidylinositol signaling system	99	7	0.0547613	0.516876
Localized	(1.4,2.8]	p53 signaling pathway	72	6	0.0374947	0.516876
Localized	(1.4,2.8]	Hippo signaling pathway	154	10	0.0403039	0.516876
Localized	(1.4,2.8]	B cell receptor signaling pathway	71	6	0.0353508	0.516876
Localized	(1.4,2.8]	Leukocyte transendothelial migration	112	8	0.0395418	0.516876
Localized	(1.4,2.8]	Leishmaniasis	74	6	0.0420279	0.516876
Localized	(1.4,2.8]	Tuberculosis	179	11	0.0454829	0.516876
Localized	(1.4,2.8]	Human papillomavirus infection	339	18	0.0454195	0.516876
Localized	(1.4,2.8]	Bladder cancer	41	4	0.0518706	0.516876
Localized	(1.4,2.8]	Choline metabolism in cancer	99	7	0.0547613	0.516876
Regional	(7,8.4]	B cell receptor signaling pathway	71	4	0.0752698	0.51748
Localized	(1.4,2.8]	Ras signaling pathway	232	13	0.0581173	0.518344
Localized	(1.4,2.8]	Transcriptional misregulation in cancer	186	11	0.0570314	0.518344
Localized	(1.4,2.8]	T cell receptor signaling pathway	101	7	0.0597706	0.519061
All	(5.6,7]	Autophagy - other	32	3	0.1909	0.520635
All	(2.8,4.2]	RNA degradation	79	14	0.252188	0.521612
All	(2.8,4.2]	Regulation of lipolysis in adipocytes	54	10	0.252903	0.521612
All	(4.2,5.6]	Adrenergic signaling in cardiomyocytes	144	17	0.150202	0.521756
Regional	(7,8.4]	Ras signaling pathway	232	9	0.0777195	0.523417
All	(8.4,10]	Inositol phosphate metabolism	74	7	0.182564	0.523881
All	(4.2,5.6]	Amoebiasis	96	12	0.152957	0.525791
Localized	(1.4,2.8]	Platelet activation	123	8	0.06233	0.527408
Regional	(7,8.4]	Toll-like receptor signaling pathway	104	5	0.0847186	0.527684
Regional	(7,8.4]	Type II diabetes mellitus	46	3	0.0841039	0.527684
Regional	(7,8.4]	Leishmaniasis	74	4	0.0847493	0.527684
Regional	(7,8.4]	Epstein-Barr virus infection	201	8	0.0831655	0.527684
Distant	(1.4,2.8]	Dilated cardiomyopathy (DCM)	90	8	0.240176	0.528387
All	(8.4,10]	Starch and sucrose metabolism	36	4	0.188292	0.52943
All	(8.4,10]	Gap junction	88	8	0.187983	0.52943
All	(8.4,10]	Vitamin digestion and absorption	24	3	0.189311	0.52943
Distant	(1.4,2.8]	Cortisol synthesis and secretion	64	6	0.24431	0.53041
Distant	(1.4,2.8]	Mineral absorption	51	5	0.243684	0.53041
Localized	(8.4,10]	Vascular smooth muscle contraction	121	3	0.107569	0.531626
Localized	(8.4,10]	VEGF signaling pathway	59	2	0.107936	0.531626
Localized	(8.4,10]	Endometrial cancer	58	2	0.104898	0.531626
Regional	(2.8,4.2]	Lysosome	123	45	0.291718	0.531862
Regional	(2.8,4.2]	Bladder cancer	41	16	0.293401	0.531991
All	(4.2,5.6]	Rap1 signaling pathway	206	23	0.164813	0.537572
All	(4.2,5.6]	Gap junction	88	11	0.166159	0.537572
All	(4.2,5.6]	GABAergic synapse	88	11	0.166159	0.537572
All	(4.2,5.6]	Vitamin digestion and absorption	24	4	0.165025	0.537572
All	(4.2,5.6]	Human cytomegalovirus infection	225	25	0.158522	0.537572
All	(4.2,5.6]	Transcriptional misregulation in cancer	186	21	0.165174	0.537572
All	(5.6,7]	Estrogen signaling pathway	137	9	0.199281	0.539039
Distant	(1.4,2.8]	Thermogenesis	229	18	0.249937	0.53908
Distant	(2.8,4.2]	Phosphonate and phosphinate metabolism	6	2	0.245894	0.540967
Distant	(1.4,2.8]	Pyruvate metabolism	39	4	0.253653	0.543543
Distant	(2.8,4.2]	Arrhythmogenic right ventricular cardiomyopathy (ARVC)	72	14	0.250262	0.54693
Distant	(2.8,4.2]	Th17 cell differentiation	107	20	0.252921	0.549104
Distant	(2.8,4.2]	Toxoplasmosis	113	21	0.254927	0.549843
Distant	(4.2,5.6]	p53 signaling pathway	72	6	0.176919	0.550785
Distant	(4.2,5.6]	Melanoma	72	6	0.176919	0.550785
All	(8.4,10]	Glucagon signaling pathway	103	9	0.19895	0.551711
Distant	(1.4,2.8]	Glycosphingolipid biosynthesis - ganglio series	15	2	0.259532	0.552551
All	(8.4,10]	Arginine and proline metabolism	50	5	0.204327	0.552687
All	(8.4,10]	Arachidonic acid metabolism	63	6	0.203245	0.552687
All	(8.4,10]	Vibrio cholerae infection	50	5	0.204327	0.552687
Distant	(1.4,2.8]	Glycosphingolipid biosynthesis - lacto and neolacto series	27	3	0.261332	0.552817
All	(2.8,4.2]	Oocyte meiosis	125	21	0.269722	0.552847
Localized	(8.4,10]	Glycerolipid metabolism	61	2	0.114083	0.553638
Regional	(2.8,4.2]	Fructose and mannose metabolism	33	13	0.308607	0.556504
Localized	(7,8.4]	Endometrial cancer	58	5	0.136637	0.556668
Distant	(4.2,5.6]	Toll-like receptor signaling pathway	104	8	0.180584	0.556941
All	(2.8,4.2]	Leishmaniasis	74	13	0.273513	0.557157
Distant	(2.8,4.2]	Salivary secretion	90	17	0.260455	0.558117
All	(5.6,7]	Other glycan degradation	18	2	0.208041	0.558159
All	(5.6,7]	Arginine and proline metabolism	50	4	0.209838	0.558441
All	(2.8,4.2]	N-Glycan biosynthesis	49	9	0.277061	0.560922
Localized	(1.4,2.8]	ErbB signaling pathway	85	6	0.0729715	0.561382
Localized	(1.4,2.8]	Mitophagy - animal	65	5	0.0731498	0.561382
Localized	(1.4,2.8]	Wnt signaling pathway	149	9	0.0725212	0.561382
Localized	(1.4,2.8]	Shigellosis	65	5	0.0731498	0.561382
All	(4.2,5.6]	Longevity regulating pathway	89	11	0.175245	0.561464
Distant	(4.2,5.6]	Ubiquitin mediated proteolysis	137	10	0.184151	0.562683
Distant	(1.4,2.8]	JAK-STAT signaling pathway	162	13	0.269365	0.566181
Localized	(8.4,10]	PI3K-Akt signaling pathway	354	6	0.119103	0.56625
Localized	(8.4,10]	Osteoclast differentiation	128	3	0.12183	0.56625
Localized	(8.4,10]	Focal adhesion	199	4	0.120386	0.56625
Localized	(8.4,10]	Epstein-Barr virus infection	201	4	0.123632	0.566649
Regional	(7,8.4]	Fluid shear stress and atherosclerosis	139	6	0.0929384	0.567957
All	(5.6,7]	SNARE interactions in vesicular transport	34	3	0.215607	0.569203
Localized	(7,8.4]	ABC transporters	44	4	0.151595	0.577559
Localized	(7,8.4]	NF-kappa B signaling pathway	95	7	0.160011	0.577559
Localized	(7,8.4]	Cardiac muscle contraction	78	6	0.160871	0.577559
Localized	(7,8.4]	Hippo signaling pathway - multiple species	29	3	0.154454	0.577559
Localized	(7,8.4]	IL-17 signaling pathway	93	7	0.1481	0.577559
Localized	(7,8.4]	Glutamatergic synapse	114	8	0.168784	0.577559
Localized	(7,8.4]	Cholinergic synapse	112	8	0.157599	0.577559
Localized	(7,8.4]	GnRH signaling pathway	93	7	0.1481	0.577559
Localized	(7,8.4]	Aldosterone synthesis and secretion	96	7	0.166126	0.577559
Localized	(7,8.4]	Vasopressin-regulated water reabsorption	44	4	0.151595	0.577559
Localized	(7,8.4]	Measles	132	9	0.169767	0.577559
Localized	(7,8.4]	Kaposi sarcoma-associated herpesvirus infection	186	12	0.167219	0.577559
Localized	(7,8.4]	Transcriptional misregulation in cancer	186	12	0.167219	0.577559
Localized	(7,8.4]	Small cell lung cancer	93	7	0.1481	0.577559
Localized	(7,8.4]	Hepatocellular carcinoma	168	11	0.168698	0.577559
Localized	(7,8.4]	Gastric cancer	149	10	0.164725	0.577559
All	(8.4,10]	Mineral absorption	51	5	0.215775	0.578908
Regional	(2.8,4.2]	Salivary secretion	90	33	0.32361	0.580387
All	(8.4,10]	Cardiac muscle contraction	78	7	0.218427	0.581297
Localized	(1.4,2.8]	Gap junction	88	6	0.0831952	0.585145
Localized	(1.4,2.8]	Natural killer cell mediated cytotoxicity	131	8	0.0832045	0.585145
Localized	(1.4,2.8]	TNF signaling pathway	110	7	0.0857078	0.585145
Localized	(1.4,2.8]	Salivary secretion	90	6	0.0904314	0.585145
Localized	(1.4,2.8]	Cocaine addiction	49	4	0.0879846	0.585145
Localized	(1.4,2.8]	Hepatitis C	131	8	0.0832045	0.585145
Localized	(1.4,2.8]	Viral carcinogenesis	201	11	0.0879297	0.585145
Localized	(1.4,2.8]	Asthma	31	3	0.0901295	0.585145
Localized	(8.4,10]	Non-small cell lung cancer	66	2	0.129827	0.586887
Distant	(2.8,4.2]	JAK-STAT signaling pathway	162	29	0.276149	0.58793
Localized	(8.4,10]	Primary bile acid biosynthesis	17	1	0.150026	0.588
Localized	(8.4,10]	Selenocompound metabolism	17	1	0.150026	0.588
Localized	(8.4,10]	Thiamine metabolism	16	1	0.141851	0.588
Localized	(8.4,10]	Platinum drug resistance	73	2	0.152644	0.588
Localized	(8.4,10]	MAPK signaling pathway	295	5	0.148251	0.588
Localized	(8.4,10]	Adrenergic signaling in cardiomyocytes	144	3	0.1568	0.588
Localized	(8.4,10]	Cell adhesion molecules (CAMs)	144	3	0.1568	0.588
Localized	(8.4,10]	B cell receptor signaling pathway	71	2	0.146043	0.588
Localized	(8.4,10]	Fc epsilon RI signaling pathway	68	2	0.136261	0.588
Localized	(8.4,10]	Long-term potentiation	67	2	0.133035	0.588
Localized	(8.4,10]	Insulin signaling pathway	137	3	0.141123	0.588
Localized	(8.4,10]	Estrogen signaling pathway	137	3	0.141123	0.588
Localized	(8.4,10]	Prolactin signaling pathway	70	2	0.142765	0.588
Localized	(8.4,10]	Thyroid hormone synthesis	74	2	0.155967	0.588
Localized	(8.4,10]	Leishmaniasis	74	2	0.155967	0.588
Distant	(4.2,5.6]	Valine, leucine and isoleucine biosynthesis	4	1	0.194469	0.58876
Regional	(2.8,4.2]	Phosphonate and phosphinate metabolism	6	3	0.330551	0.589631
Localized	(7,8.4]	Chemokine signaling pathway	189	12	0.180594	0.590059
Localized	(7,8.4]	Endocytosis	244	15	0.176148	0.590059
Localized	(7,8.4]	Hedgehog signaling pathway	47	4	0.179248	0.590059
Localized	(7,8.4]	Oxytocin signaling pathway	152	10	0.179626	0.590059
All	(5.6,7]	Platelet activation	123	8	0.225452	0.59047
Distant	(2.8,4.2]	Glycolysis / Gluconeogenesis	68	13	0.282018	0.592776
Distant	(2.8,4.2]	Phenylalanine metabolism	17	4	0.281757	0.592776
All	(5.6,7]	Prion diseases	35	3	0.228205	0.592973
Localized	(1.4,2.8]	Cellular senescence	160	9	0.101875	0.593777
Localized	(1.4,2.8]	Adherens junction	72	5	0.102562	0.593777
Localized	(1.4,2.8]	Insulin signaling pathway	137	8	0.101272	0.593777
Localized	(1.4,2.8]	Prolactin signaling pathway	70	5	0.0936281	0.593777
Localized	(1.4,2.8]	Melanoma	72	5	0.102562	0.593777
Localized	(1.4,2.8]	Arrhythmogenic right ventricular cardiomyopathy (ARVC)	72	5	0.102562	0.593777
Distant	(2.8,4.2]	Leishmaniasis	74	14	0.285258	0.595793
Regional	(7,8.4]	EGFR tyrosine kinase inhibitor resistance	79	4	0.101772	0.599726
Regional	(7,8.4]	TNF signaling pathway	110	5	0.101605	0.599726
Regional	(2.8,4.2]	D-Arginine and D-ornithine metabolism	1	1	0.338867	0.601216
All	(8.4,10]	Valine, leucine and isoleucine biosynthesis	4	1	0.228971	0.603322
All	(8.4,10]	Th17 cell differentiation	107	9	0.230359	0.603322
All	[0,1.4]	Sphingolipid signaling pathway	118	12	0.0823357	0.603795
Localized	(7,8.4]	HIF-1 signaling pathway	100	7	0.191581	0.604032
Localized	(7,8.4]	Sphingolipid signaling pathway	118	8	0.192192	0.604032
Localized	(7,8.4]	Mitophagy - animal	65	5	0.190783	0.604032
Localized	(7,8.4]	Apoptosis	136	9	0.191478	0.604032
All	[0,1.4]	Neurotrophin signaling pathway	119	12	0.0864599	0.607059
All	[0,1.4]	Hepatitis B	144	14	0.0859126	0.607059
All	(2.8,4.2]	NF-kappa B signaling pathway	95	16	0.301748	0.607177
All	(8.4,10]	Acute myeloid leukemia	66	6	0.233988	0.607999
All	(5.6,7]	GABAergic synapse	88	6	0.235955	0.608322
Distant	(1.4,2.8]	Estrogen signaling pathway	137	11	0.29167	0.609184
Regional	(2.8,4.2]	Amino sugar and nucleotide sugar metabolism	48	18	0.347874	0.61063
Regional	(2.8,4.2]	Antifolate resistance	31	12	0.346403	0.61063
Localized	(1.4,2.8]	Signaling pathways regulating pluripotency of stem cells	139	8	0.107748	0.613051
Localized	(8.4,10]	Human cytomegalovirus infection	225	4	0.165369	0.613164
Localized	(7,8.4]	Acute myeloid leukemia	66	5	0.199078	0.613979
Localized	(7,8.4]	Non-small cell lung cancer	66	5	0.199078	0.613979
All	(4.2,5.6]	Adherens junction	72	9	0.197307	0.614257
All	(4.2,5.6]	Fc gamma R-mediated phagocytosis	91	11	0.194106	0.614257
All	(4.2,5.6]	Viral carcinogenesis	201	22	0.195976	0.614257
All	(4.2,5.6]	Dopaminergic synapse	131	15	0.19944	0.615094
Regional	(7,8.4]	Amyotrophic lateral sclerosis (ALS)	51	3	0.106582	0.617052
Localized	(8.4,10]	Gastric cancer	149	3	0.16832	0.617172
All	(8.4,10]	Collecting duct acid secretion	27	3	0.239606	0.617735
Distant	(2.8,4.2]	Basal cell carcinoma	63	12	0.297701	0.61787
All	(5.6,7]	Glycosaminoglycan biosynthesis - chondroitin sulfate / dermatan sulfate	20	2	0.243486	0.618962
All	(5.6,7]	Longevity regulating pathway	89	6	0.243834	0.618962
All	(8.4,10]	Ferroptosis	40	4	0.242247	0.619701
Distant	(4.2,5.6]	Long-term depression	60	5	0.207019	0.621058
All	(8.4,10]	Platelet activation	123	10	0.245326	0.622751
Distant	(4.2,5.6]	Pertussis	76	6	0.209523	0.622907
All	[0,1.4]	Glycerolipid metabolism	61	7	0.100369	0.625141
All	[0,1.4]	Biosynthesis of unsaturated fatty acids	27	4	0.0954076	0.625141
All	[0,1.4]	Platinum drug resistance	73	8	0.101305	0.625141
All	[0,1.4]	TNF signaling pathway	110	11	0.102296	0.625141
All	[0,1.4]	Influenza A	171	16	0.0910226	0.625141
All	[0,1.4]	Kaposi sarcoma-associated herpesvirus infection	186	17	0.0982262	0.625141
All	[0,1.4]	Prostate cancer	97	10	0.0994295	0.625141
Localized	(7,8.4]	Regulation of actin cytoskeleton	213	13	0.204683	0.62542
Distant	(2.8,4.2]	Gastric acid secretion	75	14	0.30331	0.625578
All	(5.6,7]	Phosphonate and phosphinate metabolism	6	1	0.252179	0.625708
All	(5.6,7]	Vitamin B6 metabolism	6	1	0.252179	0.625708
All	(5.6,7]	Protein digestion and absorption	90	6	0.251789	0.625708
Localized	(8.4,10]	Phagosome	152	3	0.17535	0.628972
Localized	(8.4,10]	Oxytocin signaling pathway	152	3	0.17535	0.628972
Regional	(2.8,4.2]	Thyroid cancer	37	14	0.362854	0.63022
Regional	(2.8,4.2]	Primary immunodeficiency	37	14	0.362854	0.63022
Distant	(2.8,4.2]	IL-17 signaling pathway	93	17	0.30847	0.630669
Distant	(2.8,4.2]	Inflammatory mediator regulation of TRP channels	99	18	0.309601	0.630669
Localized	(7,8.4]	Cholesterol metabolism	50	4	0.208432	0.631033
Localized	(8.4,10]	Ras signaling pathway	232	4	0.178414	0.633082
All	[0,1.4]	Gastric cancer	149	14	0.106057	0.636345
Distant	(4.2,5.6]	Antigen processing and presentation	77	6	0.21799	0.636607
Distant	(4.2,5.6]	GnRH signaling pathway	93	7	0.216983	0.636607
All	(8.4,10]	Cell cycle	124	10	0.253124	0.63764
All	(2.8,4.2]	Mineral absorption	51	9	0.319271	0.638541
Regional	(2.8,4.2]	Protein export	23	9	0.36992	0.639129
Regional	(7,8.4]	ECM-receptor interaction	82	4	0.112685	0.641139
Localized	(1.4,2.8]	Chemokine signaling pathway	189	10	0.118519	0.641166
Localized	(1.4,2.8]	Neurotrophin signaling pathway	119	7	0.117147	0.641166
Localized	(1.4,2.8]	Prostate cancer	97	6	0.118334	0.641166
All	(4.2,5.6]	Regulation of lipolysis in adipocytes	54	7	0.209926	0.64144
Distant	(1.4,2.8]	Nitrogen metabolism	17	2	0.309638	0.642645
Regional	(7,8.4]	Serotonergic synapse	115	5	0.116865	0.642759
Regional	(7,8.4]	Hypertrophic cardiomyopathy (HCM)	83	4	0.116434	0.642759
Localized	(1.4,2.8]	Endocrine resistance	98	6	0.122637	0.645811
Localized	(1.4,2.8]	Adrenergic signaling in cardiomyocytes	144	8	0.124912	0.645811
Localized	(1.4,2.8]	Antigen processing and presentation	77	5	0.126655	0.645811
Localized	(1.4,2.8]	Staphylococcus aureus infection	56	4	0.127205	0.645811
All	(8.4,10]	Calcium signaling pathway	183	14	0.261595	0.648575
All	(8.4,10]	Oocyte meiosis	125	10	0.261005	0.648575
All	(8.4,10]	Pathogenic Escherichia coli infection	55	5	0.263361	0.648575
Distant	(4.2,5.6]	Selenocompound metabolism	17	2	0.22428	0.649232
Localized	(7,8.4]	Toll-like receptor signaling pathway	104	7	0.218495	0.64958
Localized	(7,8.4]	Mineral absorption	51	4	0.21845	0.64958
Regional	(7,8.4]	Sphingolipid signaling pathway	118	5	0.126517	0.649865
Regional	(7,8.4]	Phagosome	152	6	0.127448	0.649865
Regional	(7,8.4]	Regulation of lipolysis in adipocytes	54	3	0.121077	0.649865
Regional	(7,8.4]	Salmonella infection	86	4	0.128004	0.649865
Regional	(7,8.4]	Transcriptional misregulation in cancer	186	7	0.125683	0.649865
All	(8.4,10]	Hypertrophic cardiomyopathy (HCM)	83	7	0.266392	0.651181
All	(4.2,5.6]	Basal transcription factors	45	6	0.215619	0.652792
Regional	(2.8,4.2]	Maturity onset diabetes of the young	26	10	0.379839	0.652849
Regional	(2.8,4.2]	Vascular smooth muscle contraction	121	43	0.382491	0.653999
Localized	(7,8.4]	Cellular senescence	160	10	0.222199	0.654695
Localized	(1.4,2.8]	HIF-1 signaling pathway	100	6	0.13147	0.657351
All	(8.4,10]	Leukocyte transendothelial migration	112	9	0.27195	0.659879
Distant	(2.8,4.2]	Cholinergic synapse	112	20	0.326421	0.660853
All	(8.4,10]	Endocrine resistance	98	8	0.274491	0.661183
All	[0,1.4]	Synaptic vesicle cycle	63	7	0.114214	0.66124
All	[0,1.4]	Amyotrophic lateral sclerosis (ALS)	51	6	0.112491	0.66124
All	(8.4,10]	Prolactin signaling pathway	70	6	0.276988	0.662362
All	(2.8,4.2]	Bile secretion	71	12	0.333342	0.662667
All	[0,1.4]	T cell receptor signaling pathway	101	10	0.121305	0.663114
All	[0,1.4]	Pertussis	76	8	0.120503	0.663114
All	[0,1.4]	Human T-cell leukemia virus 1 infection	219	19	0.122576	0.663114
All	[0,1.4]	Chronic myeloid leukemia	76	8	0.120503	0.663114
All	[0,1.4]	Osteoclast differentiation	128	12	0.129247	0.666428
All	[0,1.4]	Renin secretion	65	7	0.129006	0.666428
All	[0,1.4]	Autoimmune thyroid disease	53	6	0.128984	0.666428
Distant	(4.2,5.6]	D-Glutamine and D-glutamate metabolism	5	1	0.236877	0.668115
Distant	(4.2,5.6]	Autophagy - other	32	3	0.235926	0.668115
Distant	(4.2,5.6]	Hedgehog signaling pathway	47	4	0.233145	0.668115
Distant	(2.8,4.2]	Lysine degradation	59	11	0.33603	0.669606
Distant	(2.8,4.2]	Natural killer cell mediated cytotoxicity	131	23	0.340891	0.669606
Distant	(2.8,4.2]	Bile secretion	71	13	0.339274	0.669606
Distant	(2.8,4.2]	Shigellosis	65	12	0.337885	0.669606
Distant	(2.8,4.2]	Viral myocarditis	59	11	0.33603	0.669606
All	(5.6,7]	Glutathione metabolism	56	4	0.271905	0.669616
All	(4.2,5.6]	Cell adhesion molecules (CAMs)	144	16	0.223692	0.671077
Distant	(1.4,2.8]	beta-Alanine metabolism	31	3	0.334978	0.671364
Distant	(1.4,2.8]	Phosphonate and phosphinate metabolism	6	1	0.335682	0.671364
Distant	(1.4,2.8]	Antifolate resistance	31	3	0.334978	0.671364
Distant	(1.4,2.8]	Osteoclast differentiation	128	10	0.334832	0.671364
Distant	(1.4,2.8]	Circadian rhythm	31	3	0.334978	0.671364
Distant	(1.4,2.8]	Herpes simplex infection	185	14	0.333992	0.671364
Localized	(8.4,10]	ErbB signaling pathway	85	2	0.193332	0.671573
Localized	(8.4,10]	Insulin secretion	85	2	0.193332	0.671573
All	(8.4,10]	Osteoclast differentiation	128	10	0.285108	0.672041
All	(8.4,10]	Inflammatory mediator regulation of TRP channels	99	8	0.28372	0.672041
All	(4.2,5.6]	Herpes simplex infection	185	20	0.226111	0.672223
Distant	(4.2,5.6]	Pancreatic secretion	96	7	0.2405	0.672585
All	(8.4,10]	Pentose phosphate pathway	30	3	0.291789	0.673358
All	(8.4,10]	Nitrogen metabolism	17	2	0.29061	0.673358
All	(8.4,10]	Bile secretion	71	6	0.288022	0.673358
All	[0,1.4]	NOD-like receptor signaling pathway	168	15	0.132664	0.673525
All	(5.6,7]	IL-17 signaling pathway	93	6	0.276067	0.674829
All	(5.6,7]	Cholinergic synapse	112	7	0.278257	0.675181
All	(5.6,7]	Gastric acid secretion	75	5	0.280357	0.675312
Localized	(1.4,2.8]	Influenza A	171	9	0.137118	0.675355
All	[0,1.4]	mRNA surveillance pathway	91	9	0.137523	0.676092
All	[0,1.4]	C-type lectin receptor signaling pathway	104	10	0.139316	0.676092
All	[0,1.4]	Morphine addiction	91	9	0.137523	0.676092
All	(8.4,10]	Vasopressin-regulated water reabsorption	44	4	0.299145	0.676157
All	(8.4,10]	Melanoma	72	6	0.299148	0.676157
All	(8.4,10]	Arrhythmogenic right ventricular cardiomyopathy (ARVC)	72	6	0.299148	0.676157
Regional	(8.4,10]	Focal adhesion	199	10	0.00388072	0.676209
Regional	(8.4,10]	ECM-receptor interaction	82	6	0.00409824	0.676209
Localized	(8.4,10]	Salmonella infection	86	2	0.196789	0.676461
Distant	(4.2,5.6]	Fatty acid metabolism	48	4	0.244692	0.676477
Distant	(4.2,5.6]	Cortisol synthesis and secretion	64	5	0.245991	0.676477
All	(2.8,4.2]	Central carbon metabolism in cancer	65	11	0.342441	0.67668
Distant	(4.2,5.6]	Steroid biosynthesis	19	2	0.264025	0.677369
Distant	(4.2,5.6]	Glycosaminoglycan degradation	19	2	0.264025	0.677369
Distant	(4.2,5.6]	Phosphatidylinositol signaling system	99	7	0.26479	0.677369
Distant	(4.2,5.6]	ECM-receptor interaction	82	6	0.261904	0.677369
Distant	(4.2,5.6]	Natural killer cell mediated cytotoxicity	131	9	0.251787	0.677369
Distant	(4.2,5.6]	Glutamatergic synapse	114	8	0.250847	0.677369
Distant	(4.2,5.6]	Renin secretion	65	5	0.256025	0.677369
Distant	(4.2,5.6]	Measles	132	9	0.258757	0.677369
Distant	(4.2,5.6]	Inflammatory bowel disease (IBD)	65	5	0.256025	0.677369
Localized	(7,8.4]	GABAergic synapse	88	6	0.234011	0.683396
All	(1.4,2.8]	Glycolysis / Gluconeogenesis	68	3	0.00828576	0.683575
All	(1.4,2.8]	Central carbon metabolism in cancer	65	3	0.00731492	0.683575
Distant	(4.2,5.6]	Vitamin B6 metabolism	6	1	0.277058	0.684663
Distant	(4.2,5.6]	TGF-beta signaling pathway	84	6	0.280089	0.684663
Distant	(4.2,5.6]	Oxytocin signaling pathway	152	10	0.278292	0.684663
Distant	(4.2,5.6]	Amyotrophic lateral sclerosis (ALS)	51	4	0.280018	0.684663
Distant	(4.2,5.6]	Transcriptional misregulation in cancer	186	12	0.273719	0.684663
Distant	(4.2,5.6]	Hypertrophic cardiomyopathy (HCM)	83	6	0.270959	0.684663
All	(8.4,10]	Galactose metabolism	31	3	0.309387	0.685219
All	(8.4,10]	Carbon metabolism	116	9	0.306697	0.685219
All	(8.4,10]	Antifolate resistance	31	3	0.309387	0.685219
All	(5.6,7]	Phagosome	152	9	0.291256	0.685308
All	(5.6,7]	Ferroptosis	40	3	0.292813	0.685308
All	(5.6,7]	Alzheimer disease	171	10	0.289292	0.685308
All	(5.6,7]	Pertussis	76	5	0.289607	0.685308
All	(8.4,10]	Lysine degradation	59	5	0.313044	0.687175
All	(8.4,10]	Other glycan degradation	18	2	0.314435	0.687175
Localized	(7,8.4]	cGMP-PKG signaling pathway	163	10	0.23912	0.687318
Localized	(7,8.4]	Th17 cell differentiation	107	7	0.23952	0.687318
Localized	(1.4,2.8]	VEGF signaling pathway	59	4	0.145918	0.687899
Localized	(1.4,2.8]	Allograft rejection	38	3	0.142519	0.687899
Localized	(1.4,2.8]	Viral myocarditis	59	4	0.145918	0.687899
Localized	(7,8.4]	Phosphonate and phosphinate metabolism	6	1	0.251548	0.688463
Localized	(7,8.4]	Phospholipase D signaling pathway	146	9	0.250461	0.688463
Localized	(7,8.4]	Adherens junction	72	5	0.251167	0.688463
Localized	(7,8.4]	Protein digestion and absorption	90	6	0.249761	0.688463
Localized	(7,8.4]	Bile secretion	71	5	0.242243	0.688463
Localized	(7,8.4]	Thyroid cancer	37	3	0.252436	0.688463
Distant	(4.2,5.6]	Glycosaminoglycan biosynthesis - chondroitin sulfate / dermatan sulfate	20	2	0.283932	0.688954
Distant	(1.4,2.8]	Lysine degradation	59	5	0.348004	0.68974
Distant	(1.4,2.8]	Platinum drug resistance	73	6	0.34905	0.68974
Regional	(8.4,10]	Pentose phosphate pathway	30	3	0.0177422	0.690088
Regional	(8.4,10]	Taurine and hypotaurine metabolism	11	2	0.0169421	0.690088
Regional	(8.4,10]	Inositol phosphate metabolism	74	5	0.0119845	0.690088
Regional	(8.4,10]	Phosphatidylinositol signaling system	99	6	0.0101524	0.690088
Regional	(8.4,10]	Wnt signaling pathway	149	7	0.0209118	0.690088
Regional	(8.4,10]	Circadian rhythm	31	3	0.019381	0.690088
Regional	(8.4,10]	Cholinergic synapse	112	6	0.0178395	0.690088
Regional	(8.4,10]	Oxytocin signaling pathway	152	8	0.00728588	0.690088
Distant	(4.2,5.6]	Amphetamine addiction	68	5	0.286675	0.690532
Distant	(4.2,5.6]	RNA transport	171	11	0.28895	0.690967
All	(2.8,4.2]	Viral myocarditis	59	10	0.352175	0.691772
Localized	(7,8.4]	Morphine addiction	91	6	0.257746	0.697183
Localized	(1.4,2.8]	C-type lectin receptor signaling pathway	104	6	0.150016	0.697258
Distant	(2.8,4.2]	Glycosaminoglycan degradation	19	4	0.359433	0.697723
Distant	(2.8,4.2]	Amoebiasis	96	17	0.358762	0.697723
Distant	(4.2,5.6]	Estrogen signaling pathway	137	9	0.294469	0.699098
All	(5.6,7]	Serotonergic synapse	115	7	0.300847	0.699151
Regional	(7,8.4]	Longevity regulating pathway	89	4	0.140035	0.700175
All	(8.4,10]	Phosphonate and phosphinate metabolism	6	1	0.323009	0.701172
All	(8.4,10]	Autophagy - other	32	3	0.327017	0.701172
All	(8.4,10]	Longevity regulating pathway	89	7	0.327213	0.701172
Regional	(7,8.4]	Citrate cycle (TCA cycle)	30	2	0.145548	0.701659
Regional	(7,8.4]	Fatty acid elongation	30	2	0.145548	0.701659
Regional	(7,8.4]	Lysine degradation	59	3	0.14671	0.701659
Distant	(1.4,2.8]	Glycosaminoglycan degradation	19	2	0.359021	0.70522
All	(2.8,4.2]	Glycine, serine and threonine metabolism	40	7	0.361275	0.705447
Distant	(2.8,4.2]	beta-Alanine metabolism	31	6	0.372643	0.706736
Distant	(2.8,4.2]	Mucin type O-glycan biosynthesis	31	6	0.372643	0.706736
Distant	(2.8,4.2]	Circadian rhythm	31	6	0.372643	0.706736
Distant	(2.8,4.2]	Asthma	31	6	0.372643	0.706736
Distant	(2.8,4.2]	Primary immunodeficiency	37	7	0.375656	0.708381
Distant	(2.8,4.2]	Phagosome	152	26	0.380253	0.708945
Distant	(2.8,4.2]	MicroRNAs in cancer	299	50	0.378662	0.708945
Regional	(2.8,4.2]	Valine, leucine and isoleucine biosynthesis	4	2	0.417247	0.709004
Regional	(2.8,4.2]	Carbohydrate digestion and absorption	44	16	0.418957	0.709004
All	(2.8,4.2]	Salmonella infection	86	14	0.367574	0.709728
All	(2.8,4.2]	Tuberculosis	179	28	0.367768	0.709728
All	(4.2,5.6]	Acute myeloid leukemia	66	8	0.240996	0.710077
Distant	(1.4,2.8]	Chemokine signaling pathway	189	14	0.363701	0.710185
All	(8.4,10]	Fructose and mannose metabolism	33	3	0.344643	0.710825
All	(8.4,10]	Glycerolipid metabolism	61	5	0.338356	0.710825
All	(8.4,10]	Sphingolipid metabolism	47	4	0.342789	0.710825
All	(8.4,10]	Pantothenate and CoA biosynthesis	19	2	0.338076	0.710825
All	(8.4,10]	Protein digestion and absorption	90	7	0.33758	0.710825
All	(8.4,10]	Pertussis	76	6	0.344345	0.710825
Localized	(7,8.4]	Rap1 signaling pathway	206	12	0.264987	0.710942
Localized	(1.4,2.8]	Glycerolipid metabolism	61	4	0.158954	0.712215
Localized	(1.4,2.8]	Parathyroid hormone synthesis, secretion and action	106	6	0.159709	0.712215
Localized	(1.4,2.8]	Hypertrophic cardiomyopathy (HCM)	83	5	0.158633	0.712215
Regional	(8.4,10]	Lysine degradation	59	4	0.0237471	0.712412
Regional	(7,8.4]	Circadian rhythm	31	2	0.1534	0.712985
Regional	(7,8.4]	Asthma	31	2	0.1534	0.712985
All	(8.4,10]	mRNA surveillance pathway	91	7	0.34799	0.713271
All	(4.2,5.6]	Lipoic acid metabolism	3	1	0.246722	0.714194
All	(4.2,5.6]	Pancreatic secretion	96	11	0.244882	0.714194
Localized	(1.4,2.8]	Th17 cell differentiation	107	6	0.164655	0.71495
Localized	(1.4,2.8]	Cushing syndrome	154	8	0.163211	0.71495
Localized	(7,8.4]	Non-alcoholic fatty liver disease (NAFLD)	149	9	0.269258	0.716575
Distant	(1.4,2.8]	Fructose and mannose metabolism	33	3	0.371837	0.717581
Distant	(1.4,2.8]	Apoptosis - multiple species	33	3	0.371837	0.717581
Localized	(1.4,2.8]	Graft-versus-host disease	41	3	0.167474	0.717747
Regional	(7,8.4]	cAMP signaling pathway	199	7	0.161005	0.717993
Regional	(7,8.4]	Focal adhesion	199	7	0.161005	0.717993
Regional	(7,8.4]	JAK-STAT signaling pathway	162	6	0.157663	0.717993
All	(5.6,7]	Glycosaminoglycan biosynthesis - heparan sulfate / heparin	24	2	0.314693	0.721173
All	(5.6,7]	Vitamin digestion and absorption	24	2	0.314693	0.721173
All	(2.8,4.2]	Biotin metabolism	3	1	0.375895	0.721194
Distant	(2.8,4.2]	Influenza A	171	29	0.389104	0.721372
Localized	(7,8.4]	Dopaminergic synapse	131	8	0.276271	0.723412
Localized	(7,8.4]	Gastric acid secretion	75	5	0.278404	0.723412
Localized	(7,8.4]	Hepatitis C	131	8	0.276271	0.723412
Localized	(8.4,10]	Tight junction	170	3	0.219109	0.724064
Localized	(8.4,10]	IL-17 signaling pathway	93	2	0.221188	0.724064
Localized	(8.4,10]	Th1 and Th2 cell differentiation	92	2	0.217684	0.724064
Localized	(8.4,10]	GnRH signaling pathway	93	2	0.221188	0.724064
Localized	(8.4,10]	Influenza A	171	3	0.221608	0.724064
All	(8.4,10]	Amino sugar and nucleotide sugar metabolism	48	4	0.357398	0.728034
All	(4.2,5.6]	Chemokine signaling pathway	189	20	0.256079	0.728499
All	(4.2,5.6]	Long-term potentiation	67	8	0.25391	0.728499
Distant	(4.2,5.6]	Fluid shear stress and atherosclerosis	139	9	0.309099	0.72859
All	(8.4,10]	Glycosaminoglycan biosynthesis - chondroitin sulfate / dermatan sulfate	20	2	0.361463	0.72887
All	(8.4,10]	SNARE interactions in vesicular transport	34	3	0.362226	0.72887
All	(5.6,7]	Sulfur relay system	8	1	0.321254	0.731131
Distant	(1.4,2.8]	Protein digestion and absorption	90	7	0.381614	0.732166
All	(8.4,10]	NOD-like receptor signaling pathway	168	12	0.36734	0.733372
All	(8.4,10]	Small cell lung cancer	93	7	0.368908	0.733372
Regional	(8.4,10]	African trypanosomiasis	35	3	0.0267468	0.735537
All	(5.6,7]	Progesterone-mediated oocyte maturation	99	6	0.326061	0.736988
All	(2.8,4.2]	Bladder cancer	41	7	0.386577	0.7374
Localized	(7,8.4]	Influenza A	171	10	0.286344	0.73823
All	(8.4,10]	Arginine biosynthesis	21	2	0.384535	0.739475
All	(8.4,10]	Alanine, aspartate and glutamate metabolism	35	3	0.379736	0.739475
All	(8.4,10]	Drug metabolism - other enzymes	79	6	0.378669	0.739475
All	(8.4,10]	NF-kappa B signaling pathway	95	7	0.389905	0.739475
All	(8.4,10]	Mitophagy - animal	65	5	0.389325	0.739475
All	(8.4,10]	Epstein-Barr virus infection	201	14	0.38639	0.739475
All	(8.4,10]	Transcriptional misregulation in cancer	186	13	0.388572	0.739475
All	(8.4,10]	Central carbon metabolism in cancer	65	5	0.389325	0.739475
Distant	(4.2,5.6]	Regulation of lipolysis in adipocytes	54	4	0.31607	0.739738
All	(4.2,5.6]	Fc epsilon RI signaling pathway	68	8	0.267035	0.740516
All	(4.2,5.6]	Non-alcoholic fatty liver disease (NAFLD)	149	16	0.266401	0.740516
All	(4.2,5.6]	Epithelial cell signaling in Helicobacter pylori infection	68	8	0.267035	0.740516
Localized	(1.4,2.8]	Other types of O-glycan biosynthesis	22	2	0.175179	0.74114
Regional	(2.8,4.2]	Citrate cycle (TCA cycle)	30	11	0.440679	0.741959
Localized	(8.4,10]	Axon guidance	175	3	0.231661	0.742428
Localized	(8.4,10]	Circadian entrainment	96	2	0.231728	0.742428
Regional	(2.8,4.2]	Tuberculosis	179	62	0.44327	0.742533
Distant	(1.4,2.8]	Fatty acid metabolism	48	4	0.390222	0.744355
Distant	(1.4,2.8]	mRNA surveillance pathway	91	7	0.392626	0.744635
Distant	(2.8,4.2]	Biotin metabolism	3	1	0.406196	0.744692
Distant	(2.8,4.2]	Lipoic acid metabolism	3	1	0.406196	0.744692
Localized	(7,8.4]	Ferroptosis	40	3	0.291332	0.745268
All	(5.6,7]	alpha-Linolenic acid metabolism	25	2	0.332329	0.746046
All	(2.8,4.2]	Glycerolipid metabolism	61	10	0.393556	0.7464
Regional	(7,8.4]	Amoebiasis	96	4	0.169747	0.746886
All	(4.2,5.6]	Fatty acid elongation	30	4	0.28308	0.747332
All	(4.2,5.6]	Lysine degradation	59	7	0.279659	0.747332
All	(4.2,5.6]	Nicotinate and nicotinamide metabolism	30	4	0.28308	0.747332
All	(4.2,5.6]	RNA transport	171	18	0.277906	0.747332
All	(4.2,5.6]	VEGF signaling pathway	59	7	0.279659	0.747332
All	(4.2,5.6]	Regulation of actin cytoskeleton	213	22	0.280427	0.747332
Distant	(2.8,4.2]	Retrograde endocannabinoid signaling	148	25	0.40993	0.747386
Distant	(1.4,2.8]	Arginine biosynthesis	21	2	0.407052	0.748541
Distant	(1.4,2.8]	Alanine, aspartate and glutamate metabolism	35	3	0.408295	0.748541
Distant	(1.4,2.8]	Intestinal immune network for IgA production	49	4	0.405446	0.748541
Distant	(1.4,2.8]	Synaptic vesicle cycle	63	5	0.401443	0.748541
Distant	(1.4,2.8]	Ovarian steroidogenesis	49	4	0.405446	0.748541
Distant	(1.4,2.8]	Prion diseases	35	3	0.408295	0.748541
All	(2.8,4.2]	Other types of O-glycan biosynthesis	22	4	0.400422	0.751039
All	(2.8,4.2]	African trypanosomiasis	35	6	0.400554	0.751039
All	(2.8,4.2]	Neuroactive ligand-receptor interaction	277	42	0.408783	0.753623
All	(2.8,4.2]	Gastric acid secretion	75	12	0.408071	0.753623
All	(2.8,4.2]	Legionellosis	55	9	0.406637	0.753623
All	(4.2,5.6]	HIF-1 signaling pathway	100	11	0.2886	0.754302
All	(4.2,5.6]	Nicotine addiction	40	5	0.290292	0.754302
Regional	(7,8.4]	Hematopoietic cell lineage	97	4	0.174163	0.754379
Regional	(7,8.4]	Measles	132	5	0.176022	0.754379
All	(8.4,10]	Amoebiasis	96	7	0.400413	0.755065
All	(5.6,7]	AMPK signaling pathway	120	7	0.339271	0.756482
Localized	(7,8.4]	Circadian entrainment	96	6	0.298604	0.757995
All	(4.2,5.6]	Long-term depression	60	7	0.294276	0.758679
All	[0,1.4]	Insulin resistance	107	10	0.158646	0.758741
Distant	(4.2,5.6]	Adherens junction	72	5	0.328481	0.759676
Distant	(4.2,5.6]	Th17 cell differentiation	107	7	0.33236	0.759676
Distant	(4.2,5.6]	Protein digestion and absorption	90	6	0.336099	0.759676
Distant	(4.2,5.6]	Rheumatoid arthritis	90	6	0.336099	0.759676
Distant	(4.2,5.6]	Dilated cardiomyopathy (DCM)	90	6	0.336099	0.759676
Distant	(4.2,5.6]	Mannose type O-glycan biosynthesis	23	2	0.34315	0.759997
Distant	(4.2,5.6]	Renin-angiotensin system	23	2	0.34315	0.759997
Distant	(4.2,5.6]	Proximal tubule bicarbonate reclamation	23	2	0.34315	0.759997
Regional	(2.8,4.2]	Necroptosis	162	56	0.456291	0.760485
All	(8.4,10]	Riboflavin metabolism	8	1	0.4056	0.7605
Distant	(1.4,2.8]	Riboflavin metabolism	8	1	0.420391	0.761362
Distant	(1.4,2.8]	Lysosome	123	9	0.42221	0.761362
Distant	(1.4,2.8]	Vibrio cholerae infection	50	4	0.420595	0.761362
Localized	(7,8.4]	Lysine degradation	59	4	0.302261	0.761421
Localized	(8.4,10]	Tuberculosis	179	3	0.2418	0.761518
Localized	(8.4,10]	Choline metabolism in cancer	99	2	0.242301	0.761518
Distant	(4.2,5.6]	Cell adhesion molecules (CAMs)	144	9	0.346325	0.761914
All	(4.2,5.6]	mRNA surveillance pathway	91	10	0.302703	0.762534
All	(4.2,5.6]	cGMP-PKG signaling pathway	163	17	0.29866	0.762534
All	(4.2,5.6]	Morphine addiction	91	10	0.302703	0.762534
Localized	(8.4,10]	Nicotinate and nicotinamide metabolism	30	1	0.249566	0.762562
Localized	(8.4,10]	T cell receptor signaling pathway	101	2	0.249364	0.762562
Localized	(8.4,10]	Melanogenesis	101	2	0.249364	0.762562
All	[0,1.4]	Other types of O-glycan biosynthesis	22	3	0.169784	0.762925
All	[0,1.4]	Sphingolipid metabolism	47	5	0.189575	0.762925
All	[0,1.4]	Lipoic acid metabolism	3	1	0.183154	0.762925
All	[0,1.4]	Terpenoid backbone biosynthesis	22	3	0.169784	0.762925
All	[0,1.4]	Base excision repair	33	4	0.165141	0.762925
All	[0,1.4]	Cell cycle	124	11	0.184296	0.762925
All	[0,1.4]	p53 signaling pathway	72	7	0.187623	0.762925
All	[0,1.4]	SNARE interactions in vesicular transport	34	4	0.178193	0.762925
All	[0,1.4]	Apoptosis	136	12	0.175544	0.762925
All	[0,1.4]	Hedgehog signaling pathway	47	5	0.189575	0.762925
All	[0,1.4]	VEGF signaling pathway	59	6	0.184725	0.762925
All	[0,1.4]	Platelet activation	123	11	0.177614	0.762925
All	[0,1.4]	Insulin signaling pathway	137	12	0.18184	0.762925
All	(2.8,4.2]	Hippo signaling pathway - multiple species	29	5	0.416492	0.763568
All	[0,1.4]	Long-term depression	60	6	0.194827	0.763992
All	[0,1.4]	Salmonella infection	86	8	0.196786	0.763992
All	[0,1.4]	Colorectal cancer	86	8	0.196786	0.763992
Regional	(7,8.4]	Tight junction	170	6	0.183888	0.768139
Regional	(7,8.4]	Choline metabolism in cancer	99	4	0.183113	0.768139
Localized	(1.4,2.8]	Type I diabetes mellitus	43	3	0.184769	0.768194
Localized	(1.4,2.8]	Inflammatory bowel disease (IBD)	65	4	0.186229	0.768194
Localized	(1.4,2.8]	Glycosaminoglycan biosynthesis - heparan sulfate / heparin	24	2	0.200413	0.769028
Localized	(1.4,2.8]	Vitamin B6 metabolism	6	1	0.19022	0.769028
Localized	(1.4,2.8]	Protein digestion and absorption	90	5	0.199593	0.769028
Localized	(1.4,2.8]	Human immunodeficiency virus 1 infection	212	10	0.197679	0.769028
Localized	(1.4,2.8]	Acute myeloid leukemia	66	4	0.193274	0.769028
Localized	(1.4,2.8]	Dilated cardiomyopathy (DCM)	90	5	0.199593	0.769028
All	(5.6,7]	Arachidonic acid metabolism	63	4	0.347492	0.769613
Distant	(4.2,5.6]	Glycine, serine and threonine metabolism	40	3	0.352387	0.770118
All	[0,1.4]	Fatty acid metabolism	48	5	0.201163	0.771903
Distant	(1.4,2.8]	Terpenoid backbone biosynthesis	22	2	0.430412	0.771934
All	(2.8,4.2]	Citrate cycle (TCA cycle)	30	5	0.446933	0.772188
All	(2.8,4.2]	Fatty acid elongation	30	5	0.446933	0.772188
All	(2.8,4.2]	Arginine and proline metabolism	50	8	0.444499	0.772188
All	(2.8,4.2]	Glyoxylate and dicarboxylate metabolism	30	5	0.446933	0.772188
All	(2.8,4.2]	Protein export	23	4	0.435252	0.772188
All	(2.8,4.2]	Cell cycle	124	19	0.440472	0.772188
All	(2.8,4.2]	Taste transduction	83	13	0.432193	0.772188
All	(2.8,4.2]	Proximal tubule bicarbonate reclamation	23	4	0.435252	0.772188
All	(2.8,4.2]	Salivary secretion	90	14	0.436924	0.772188
All	(2.8,4.2]	Pancreatic secretion	96	15	0.424446	0.772188
All	(2.8,4.2]	Protein digestion and absorption	90	14	0.436924	0.772188
Localized	(8.4,10]	Mucin type O-glycan biosynthesis	31	1	0.256728	0.772888
Localized	(8.4,10]	C-type lectin receptor signaling pathway	104	2	0.259971	0.772888
Localized	(8.4,10]	Kaposi sarcoma-associated herpesvirus infection	186	3	0.25972	0.772888
All	[0,1.4]	Cushing syndrome	154	13	0.20389	0.773377
Regional	(7,8.4]	HIF-1 signaling pathway	100	4	0.187644	0.774032
Distant	(2.8,4.2]	Mineral absorption	51	9	0.427245	0.774675
All	[0,1.4]	Autophagy - animal	128	11	0.212143	0.775008
All	[0,1.4]	Longevity regulating pathway - multiple species	62	6	0.215627	0.775008
All	[0,1.4]	Glutamatergic synapse	114	10	0.208458	0.775008
All	[0,1.4]	Serotonergic synapse	115	10	0.216063	0.775008
All	[0,1.4]	Pancreatic cancer	75	7	0.215596	0.775008
Distant	(1.4,2.8]	Amyotrophic lateral sclerosis (ALS)	51	4	0.435651	0.777108
Regional	(7,8.4]	Long-term potentiation	67	3	0.190896	0.777723
All	[0,1.4]	Glycosylphosphatidylinositol (GPI)-anchor biosynthesis	25	3	0.220824	0.777913
All	[0,1.4]	Thyroid hormone signaling pathway	116	10	0.223778	0.777913
All	[0,1.4]	Cholesterol metabolism	50	5	0.225017	0.777913
All	[0,1.4]	Basal cell carcinoma	63	6	0.226302	0.777913
Localized	(1.4,2.8]	Fc epsilon RI signaling pathway	68	4	0.207607	0.778526
Localized	(1.4,2.8]	Fc gamma R-mediated phagocytosis	91	5	0.205723	0.778526
All	(8.4,10]	Toxoplasmosis	113	8	0.418326	0.77993
Localized	(7,8.4]	Long-term depression	60	4	0.313041	0.782602
All	(4.2,5.6]	Other types of O-glycan biosynthesis	22	3	0.318061	0.783433
All	(4.2,5.6]	ECM-receptor interaction	82	9	0.318121	0.783433
All	(4.2,5.6]	Platelet activation	123	13	0.314487	0.783433
All	[0,1.4]	Glycosaminoglycan biosynthesis - keratan sulfate	14	2	0.230917	0.785594
All	[0,1.4]	Antigen processing and presentation	77	7	0.235038	0.786985
All	[0,1.4]	Toll-like receptor signaling pathway	104	9	0.236384	0.786985
All	[0,1.4]	Maturity onset diabetes of the young	26	3	0.23848	0.786985
All	(8.4,10]	Glycolysis / Gluconeogenesis	68	5	0.42742	0.787466
All	(8.4,10]	Protein export	23	2	0.429527	0.787466
All	(8.4,10]	Fc epsilon RI signaling pathway	68	5	0.42742	0.787466
Distant	(1.4,2.8]	Primary immunodeficiency	37	3	0.44409	0.787902
Localized	(8.4,10]	Chemokine signaling pathway	189	3	0.267459	0.788048
All	(5.6,7]	Proteasome	45	3	0.358451	0.788593
Regional	(7,8.4]	Signaling pathways regulating pluripotency of stem cells	139	5	0.203183	0.788827
Regional	(7,8.4]	Fc epsilon RI signaling pathway	68	3	0.196643	0.788827
Regional	(7,8.4]	Aldosterone-regulated sodium reabsorption	37	2	0.201953	0.788827
Regional	(7,8.4]	Primary immunodeficiency	37	2	0.201953	0.788827
All	(5.6,7]	Calcium signaling pathway	183	10	0.364622	0.791309
All	(5.6,7]	TGF-beta signaling pathway	84	5	0.365033	0.791309
All	(5.6,7]	Renin secretion	65	4	0.369277	0.791309
All	(5.6,7]	Collecting duct acid secretion	27	2	0.36718	0.791309
All	(2.8,4.2]	Carbohydrate digestion and absorption	44	7	0.462266	0.79452
Distant	(1.4,2.8]	Influenza A	171	12	0.453559	0.797065
Distant	(1.4,2.8]	Transcriptional misregulation in cancer	186	13	0.454086	0.797065
Localized	(1.4,2.8]	Amino sugar and nucleotide sugar metabolism	48	3	0.229803	0.798459
Localized	(1.4,2.8]	Hedgehog signaling pathway	47	3	0.220624	0.798459
Localized	(1.4,2.8]	NOD-like receptor signaling pathway	168	8	0.224677	0.798459
Localized	(1.4,2.8]	IL-17 signaling pathway	93	5	0.218164	0.798459
Localized	(1.4,2.8]	Endocrine and other factor-regulated calcium reabsorption	47	3	0.220624	0.798459
Localized	(1.4,2.8]	Hepatitis B	144	7	0.229859	0.798459
Localized	(1.4,2.8]	Glioma	71	4	0.22965	0.798459
Distant	(4.2,5.6]	Epstein-Barr virus infection	201	12	0.368065	0.799088
All	(4.2,5.6]	GnRH signaling pathway	93	10	0.326916	0.799128
Regional	(7,8.4]	Prolactin signaling pathway	70	3	0.208263	0.799148
Distant	(1.4,2.8]	Peroxisome	83	6	0.468605	0.801242
Distant	(1.4,2.8]	Leukocyte transendothelial migration	112	8	0.459613	0.801242
Distant	(1.4,2.8]	Epithelial cell signaling in Helicobacter pylori infection	68	5	0.467428	0.801242
Distant	(1.4,2.8]	Allograft rejection	38	3	0.461669	0.801242
Distant	(1.4,2.8]	Hypertrophic cardiomyopathy (HCM)	83	6	0.468605	0.801242
Localized	(7,8.4]	AGE-RAGE signaling pathway in diabetic complications	99	6	0.323696	0.803155
Distant	(4.2,5.6]	Cholinergic synapse	112	7	0.37583	0.806836
Distant	(4.2,5.6]	Relaxin signaling pathway	130	8	0.376524	0.806836
All	(4.2,5.6]	Platinum drug resistance	73	8	0.335134	0.807257
All	(4.2,5.6]	Toll-like receptor signaling pathway	104	11	0.334328	0.807257
All	(5.6,7]	Cysteine and methionine metabolism	47	3	0.38455	0.808289
All	(5.6,7]	Phototransduction	28	2	0.384344	0.808289
All	(5.6,7]	Endocrine and other factor-regulated calcium reabsorption	47	3	0.38455	0.808289
Distant	(2.8,4.2]	NF-kappa B signaling pathway	95	16	0.448247	0.808314
Distant	(1.4,2.8]	Glycosaminoglycan biosynthesis - heparan sulfate / heparin	24	2	0.475602	0.809015
All	(2.8,4.2]	Inflammatory mediator regulation of TRP channels	99	15	0.474697	0.811658
Distant	(4.2,5.6]	Herpes simplex infection	185	11	0.382291	0.81391
Localized	(1.4,2.8]	Circadian entrainment	96	5	0.237246	0.815534
Regional	(7,8.4]	MAPK signaling pathway	295	9	0.219362	0.815853
Regional	(7,8.4]	Adherens junction	72	3	0.220033	0.815853
Regional	(7,8.4]	Arrhythmogenic right ventricular cardiomyopathy (ARVC)	72	3	0.220033	0.815853
All	(4.2,5.6]	Mannose type O-glycan biosynthesis	23	3	0.343665	0.816309
All	(4.2,5.6]	Apoptosis - multiple species	33	4	0.346313	0.816309
All	(4.2,5.6]	NOD-like receptor signaling pathway	168	17	0.343951	0.816309
Localized	(1.4,2.8]	Citrate cycle (TCA cycle)	30	2	0.277787	0.819319
Localized	(1.4,2.8]	Inositol phosphate metabolism	74	4	0.252244	0.819319
Localized	(1.4,2.8]	Glycerophospholipid metabolism	97	5	0.243709	0.819319
Localized	(1.4,2.8]	Sulfur metabolism	9	1	0.271344	0.819319
Localized	(1.4,2.8]	Autophagy - animal	128	6	0.281045	0.819319
Localized	(1.4,2.8]	Phagosome	152	7	0.271983	0.819319
Localized	(1.4,2.8]	PI3K-Akt signaling pathway	354	15	0.241835	0.819319
Localized	(1.4,2.8]	Cardiac muscle contraction	78	4	0.283038	0.819319
Localized	(1.4,2.8]	Osteoclast differentiation	128	6	0.281045	0.819319
Localized	(1.4,2.8]	Inflammatory mediator regulation of TRP channels	99	5	0.256771	0.819319
Localized	(1.4,2.8]	Progesterone-mediated oocyte maturation	99	5	0.256771	0.819319
Localized	(1.4,2.8]	Oxytocin signaling pathway	152	7	0.271983	0.819319
Localized	(1.4,2.8]	Mineral absorption	51	3	0.257729	0.819319
Localized	(1.4,2.8]	Amyotrophic lateral sclerosis (ALS)	51	3	0.257729	0.819319
Localized	(1.4,2.8]	Pertussis	76	4	0.267559	0.819319
Localized	(1.4,2.8]	Pancreatic cancer	75	4	0.259879	0.819319
Localized	(1.4,2.8]	Chronic myeloid leukemia	76	4	0.267559	0.819319
Localized	(1.4,2.8]	Autoimmune thyroid disease	53	3	0.276595	0.819319
All	(8.4,10]	Glycosaminoglycan biosynthesis - heparan sulfate / heparin	24	2	0.451364	0.82293
Localized	(7,8.4]	cAMP signaling pathway	199	11	0.336685	0.823008
Localized	(7,8.4]	Focal adhesion	199	11	0.336685	0.823008
Distant	(4.2,5.6]	Kaposi sarcoma-associated herpesvirus infection	186	11	0.389115	0.823129
Distant	(2.8,4.2]	Ferroptosis	40	7	0.459407	0.823937
Localized	(8.4,10]	Prion diseases	35	1	0.28471	0.82416
Localized	(8.4,10]	African trypanosomiasis	35	1	0.28471	0.82416
Localized	(1.4,2.8]	beta-Alanine metabolism	31	2	0.290729	0.826586
Localized	(1.4,2.8]	Antifolate resistance	31	2	0.290729	0.826586
Localized	(1.4,2.8]	Relaxin signaling pathway	130	6	0.293062	0.826586
Distant	(2.8,4.2]	Pancreatic secretion	96	16	0.466143	0.827551
Distant	(2.8,4.2]	Inflammatory bowel disease (IBD)	65	11	0.466438	0.827551
All	(2.8,4.2]	Spliceosome	134	20	0.487079	0.828536
All	(5.6,7]	Linoleic acid metabolism	29	2	0.401304	0.82882
All	(5.6,7]	Amphetamine addiction	68	4	0.401852	0.82882
All	(5.6,7]	Epithelial cell signaling in Helicobacter pylori infection	68	4	0.401852	0.82882
All	(2.8,4.2]	Ubiquinone and other terpenoid-quinone biosynthesis	11	2	0.4902	0.82957
All	(4.2,5.6]	D-Glutamine and D-glutamate metabolism	5	1	0.376413	0.829962
All	(4.2,5.6]	Glycosaminoglycan biosynthesis - keratan sulfate	14	2	0.363827	0.829962
All	(4.2,5.6]	Glycosaminoglycan biosynthesis - heparan sulfate / heparin	24	3	0.369185	0.829962
All	(4.2,5.6]	Glycerophospholipid metabolism	97	10	0.376347	0.829962
[truncated: 7,241 more rows]
